# Supplementary material for: Calling differentially methylated regions from whole genome bisulphite sequencing with DMRcate
Source: Nucleic Acids Res. 2021 Jul 28;49(19):e109. doi: 10.1093/nar/gkab637 (PMC8565305; doi:10.1093/nar/gkab637)
Supplement: gkab637_Supplemental_Files [file gkab637_supplemental_files.zip]

Archive with 9 entries (9 files):
- Appendix_A.pdf
- Supplementary.pdf
- Supplementary_Table_1.xlsx
- Supplementary_Table_2.xlsx
- Supplementary_Table_3.xlsx
- Supplementary_Table_4.xlsx
- Supplementary_Table_5.xlsx
- Supplementary_Table_6.xlsx
- Supplementary_Table_7.xlsx
