# Supplementary material for: Calling differentially methylated regions from whole genome bisulphite sequencing with DMRcate
Source: Nucleic Acids Res. 2021 Jul 28;49(19):e109. doi: 10.1093/nar/gkab637 (PMC8565305; doi:10.1093/nar/gkab637)
Supplement: gkab637_Supplemental_Files [file gkab637_supplemental_files.zip › Supplementary_Table_1.xlsx]

## Sheet: blueprint_pd
Group	Sub.group	Name	Sex	Cell.type	Tissue	Cell.line	Disease	Donor	Experiment	File.type	Format	Analyis.production	Size	MD5	URL	bigwig	PC1	PC2
bone marrow	Multiple Myeloma	15548	Male	plasma cell	bone marrow	NA	Multiple Myeloma	15548	Bisulfite-Seq	Coverage of methylation signal	bigWig	CNAG	116M	e37ea778a3b8f0205234e0f2287fb418	http://ftp.ebi.ac.uk/pub/databases/blueprint/data/homo_sapiens/GRCh38/bone_marrow/15548/Multiple_Myeloma/Bisulfite-Seq/CNAG/S00XDKU1.CPG_methylation_calls.bs_cov.GRCh38.20160531.bw	S00XDKU1	-2363.59	-909.297
bone marrow	Multiple Myeloma	22965	Female	plasma cell	bone marrow	NA	Multiple Myeloma	22965	Bisulfite-Seq	Coverage of methylation signal	bigWig	CNAG	85M	c7943e07bedd746e9b76b9dade9826f1	http://ftp.ebi.ac.uk/pub/databases/blueprint/data/homo_sapiens/GRCh38/bone_marrow/22965/Multiple_Myeloma/Bisulfite-Seq/CNAG/S00XCMA1.CPG_methylation_calls.bs_cov.GRCh38.20160531.bw	S00XCMA1	-2468.01	-1032.48
bone marrow	Multiple Myeloma	23977	Female	plasma cell	bone marrow	NA	Multiple Myeloma	23977	Bisulfite-Seq	Coverage of methylation signal	bigWig	CNAG	116M	9443dc0f7ccb861837d38c0d0e18ba0a	http://ftp.ebi.ac.uk/pub/databases/blueprint/data/homo_sapiens/GRCh38/bone_marrow/23977/Multiple_Myeloma/Bisulfite-Seq/CNAG/S00XEIU1.CPG_methylation_calls.bs_cov.GRCh38.20160531.bw	S00XEIU1	-1981.83	-610.08
bone marrow	Multiple Myeloma	25145	Male	plasma cell	bone marrow	NA	Multiple Myeloma	25145	Bisulfite-Seq	Coverage of methylation signal	bigWig	CNAG	100M	89f309a1e0f7e20d1b936f023a5fbc26	http://ftp.ebi.ac.uk/pub/databases/blueprint/data/homo_sapiens/GRCh38/bone_marrow/25145/Multiple_Myeloma/Bisulfite-Seq/CNAG/G204.CPG_methylation_calls.bs_cov.GRCh38.20160531.bw	G204	-2326.65	-948.959
bone marrow	Multiple Myeloma	25386	Male	plasma cell	bone marrow	NA	Multiple Myeloma	25386	Bisulfite-Seq	Coverage of methylation signal	bigWig	CNAG	113M	185fd3bf2e215d421a5ebee52ef934ea	http://ftp.ebi.ac.uk/pub/databases/blueprint/data/homo_sapiens/GRCh38/bone_marrow/25386/Multiple_Myeloma/Bisulfite-Seq/CNAG/G203.CPG_methylation_calls.bs_cov.GRCh38.20160531.bw	G203	-1063.67	-114.807
bone marrow	band form neutrophil	BM030613	Male	band form neutrophil	bone marrow	NA	None	BM030613	Bisulfite-Seq	Coverage of methylation signal	bigWig	CNAG	113M	1d951500e179604015c027857432c7da	http://ftp.ebi.ac.uk/pub/databases/blueprint/data/homo_sapiens/GRCh38/bone_marrow/BM030613/band_form_neutrophil/Bisulfite-Seq/CNAG/S00JGXA1.CPG_methylation_calls.bs_cov.GRCh38.20160531.bw	S00JGXA1	110.63	-254.487
bone marrow	neutrophilic metamyelocyte	BM030613	Male	neutrophilic metamyelocyte	bone marrow	NA	None	BM030613	Bisulfite-Seq	Coverage of methylation signal	bigWig	CNAG	113M	403fe4c2558672da3ca4f1eae5b8bd0b	http://ftp.ebi.ac.uk/pub/databases/blueprint/data/homo_sapiens/GRCh38/bone_marrow/BM030613/neutrophilic_metamyelocyte/Bisulfite-Seq/CNAG/S00JFZA1.CPG_methylation_calls.bs_cov.GRCh38.20160531.bw	S00JFZA1	136.1	-277.932
bone marrow	neutrophilic myelocyte	BM030613	Male	neutrophilic myelocyte	bone marrow	NA	None	BM030613	Bisulfite-Seq	Coverage of methylation signal	bigWig	CNAG	113M	11293c2fd1a40e292e7ff3b2042ccfb2	http://ftp.ebi.ac.uk/pub/databases/blueprint/data/homo_sapiens/GRCh38/bone_marrow/BM030613/neutrophilic_myelocyte/Bisulfite-Seq/CNAG/S00JE0A1.CPG_methylation_calls.bs_cov.GRCh38.20160531.bw	S00JE0A1	212.609	-272.167
bone marrow	segmented neutrophil of bone marrow	BM030613	Male	segmented neutrophil of bone marrow	bone marrow	NA	None	BM030613	Bisulfite-Seq	Coverage of methylation signal	bigWig	CNAG	112M	f93bc7e5d3bd45a27ceeb07660d1e453	http://ftp.ebi.ac.uk/pub/databases/blueprint/data/homo_sapiens/GRCh38/bone_marrow/BM030613/segmented_neutrophil_of_bone_marrow/Bisulfite-Seq/CNAG/S00JHVA1.CPG_methylation_calls.bs_cov.GRCh38.20160531.bw	S00JHVA1	188.778	-275.525
bone marrow	band form neutrophil	BM060814	Female	band form neutrophil	bone marrow	NA	None	BM060814	Bisulfite-Seq	Coverage of methylation signal	bigWig	CNAG	113M	fc7ab9ba7cfcae609e3df114868d8d59	http://ftp.ebi.ac.uk/pub/databases/blueprint/data/homo_sapiens/GRCh38/bone_marrow/BM060814/band_form_neutrophil/Bisulfite-Seq/CNAG/S00VEQA1.CPG_methylation_calls.bs_cov.GRCh38.20160531.bw	S00VEQA1	207.644	-263.49
bone marrow	neutrophilic metamyelocyte	BM060814	Female	neutrophilic metamyelocyte	bone marrow	NA	None	BM060814	Bisulfite-Seq	Coverage of methylation signal	bigWig	CNAG	113M	7d8d38e60e16d9188e1bd4df50d04dd9	http://ftp.ebi.ac.uk/pub/databases/blueprint/data/homo_sapiens/GRCh38/bone_marrow/BM060814/neutrophilic_metamyelocyte/Bisulfite-Seq/CNAG/S00VDSA1.CPG_methylation_calls.bs_cov.GRCh38.20160531.bw	S00VDSA1	198.439	-266.917
bone marrow	neutrophilic myelocyte	BM060814	Female	neutrophilic myelocyte	bone marrow	NA	None	BM060814	Bisulfite-Seq	Coverage of methylation signal	bigWig	CNAG	113M	b71e2867a647e50c3b9a04b060ad704f	http://ftp.ebi.ac.uk/pub/databases/blueprint/data/homo_sapiens/GRCh38/bone_marrow/BM060814/neutrophilic_myelocyte/Bisulfite-Seq/CNAG/S00VCUA1.CPG_methylation_calls.bs_cov.GRCh38.20160531.bw	S00VCUA1	257.691	-252.494
bone marrow	segmented neutrophil of bone marrow	BM060814	Female	segmented neutrophil of bone marrow	bone marrow	NA	None	BM060814	Bisulfite-Seq	Coverage of methylation signal	bigWig	CNAG	112M	cfe6277678c713b87bea049edb294d19	http://ftp.ebi.ac.uk/pub/databases/blueprint/data/homo_sapiens/GRCh38/bone_marrow/BM060814/segmented_neutrophil_of_bone_marrow/Bisulfite-Seq/CNAG/S00VFOA1.CPG_methylation_calls.bs_cov.GRCh38.20160531.bw	S00VFOA1	224.141	-257.757
bone marrow	band form neutrophil	BM190913	Female	band form neutrophil	bone marrow	NA	None	BM190913	Bisulfite-Seq	Coverage of methylation signal	bigWig	CNAG	111M	09e3bf54044222b26203cbcb242904ed	http://ftp.ebi.ac.uk/pub/databases/blueprint/data/homo_sapiens/GRCh38/bone_marrow/BM190913/band_form_neutrophil/Bisulfite-Seq/CNAG/S00JMLA1.CPG_methylation_calls.bs_cov.GRCh38.20160531.bw	S00JMLA1	225.703	-250.176
bone marrow	neutrophilic metamyelocyte	BM190913	Female	neutrophilic metamyelocyte	bone marrow	NA	None	BM190913	Bisulfite-Seq	Coverage of methylation signal	bigWig	CNAG	112M	25f25c148fc62fe0fc20754f48bf4114	http://ftp.ebi.ac.uk/pub/databases/blueprint/data/homo_sapiens/GRCh38/bone_marrow/BM190913/neutrophilic_metamyelocyte/Bisulfite-Seq/CNAG/S00JKPA1.CPG_methylation_calls.bs_cov.GRCh38.20160531.bw	S00JKPA1	201.26	-256.883
bone marrow	neutrophilic myelocyte	BM190913	Female	neutrophilic myelocyte	bone marrow	NA	None	BM190913	Bisulfite-Seq	Coverage of methylation signal	bigWig	CNAG	112M	95292655ec2c2ff1e7a4da335043783b	http://ftp.ebi.ac.uk/pub/databases/blueprint/data/homo_sapiens/GRCh38/bone_marrow/BM190913/neutrophilic_myelocyte/Bisulfite-Seq/CNAG/S00JJRA1.CPG_methylation_calls.bs_cov.GRCh38.20160531.bw	S00JJRA1	268.247	-246.641
bone marrow	segmented neutrophil of bone marrow	BM190913	Female	segmented neutrophil of bone marrow	bone marrow	NA	None	BM190913	Bisulfite-Seq	Coverage of methylation signal	bigWig	CNAG	107M	20e4c6e5648a3975281d170dab01cf4f	http://ftp.ebi.ac.uk/pub/databases/blueprint/data/homo_sapiens/GRCh38/bone_marrow/BM190913/segmented_neutrophil_of_bone_marrow/Bisulfite-Seq/CNAG/S00JNJA1.CPG_methylation_calls.bs_cov.GRCh38.20160531.bw	S00JNJA1	229.986	-249.794
bone marrow	hematopoietic multipotent progenitor cell	F2012-2912	Unknown	hematopoietic multipotent progenitor cell	bone marrow	NA	None	F2012-2912	Bisulfite-Seq	Coverage of methylation signal	bigWig	CNAG	119M	9cb00808dad2cafd5af2314806d62f3a	http://ftp.ebi.ac.uk/pub/databases/blueprint/data/homo_sapiens/GRCh38/bone_marrow/F2012-2912/hematopoietic_multipotent_progenitor_cell/Bisulfite-Seq/CNAG/G199.CPG_methylation_calls.bs_cov.GRCh38.20160531.bw	G199	389.051	-127.95
bone marrow	hematopoietic multipotent progenitor cell	F2012-2912	Unknown	hematopoietic multipotent progenitor cell	bone marrow	NA	None	F2012-2912	Bisulfite-Seq	Coverage of methylation signal	bigWig	CNAG	119M	fc208ed3e56a6a8c9bda213acc84cbbe	http://ftp.ebi.ac.uk/pub/databases/blueprint/data/homo_sapiens/GRCh38/bone_marrow/F2012-2912/hematopoietic_multipotent_progenitor_cell/Bisulfite-Seq/CNAG/HPC-V151.CPG_methylation_calls.bs_cov.GRCh38.20160531.bw	HPC	407.282	-139.814
bone marrow	precursor B cell	F2012-2912	Unknown	precursor B cell	bone marrow	NA	None	F2012-2912	Bisulfite-Seq	Coverage of methylation signal	bigWig	CNAG	119M	168201f6de21f8a28a5182342fefffc2	http://ftp.ebi.ac.uk/pub/databases/blueprint/data/homo_sapiens/GRCh38/bone_marrow/F2012-2912/precursor_B_cell/Bisulfite-Seq/CNAG/PreB2C-V152.CPG_methylation_calls.bs_cov.GRCh38.20160531.bw	PreB2C	328.943	-62.3863
bone marrow	precursor lymphocyte of B lineage	F2012-2912	Unknown	precursor lymphocyte of B lineage	bone marrow	NA	None	F2012-2912	Bisulfite-Seq	Coverage of methylation signal	bigWig	CNAG	117M	6af6e536498408ee53fabe5db9cb21ec	http://ftp.ebi.ac.uk/pub/databases/blueprint/data/homo_sapiens/GRCh38/bone_marrow/F2012-2912/precursor_lymphocyte_of_B_lineage/Bisulfite-Seq/CNAG/G200.CPG_methylation_calls.bs_cov.GRCh38.20160531.bw	G200	301.305	-46.9283
bone marrow	plasma cell	MO7071	Unknown	plasma cell	bone marrow	NA	None	MO7071	Bisulfite-Seq	Coverage of methylation signal	bigWig	CNAG	116M	30a71352bd1b9fcbc2a5ee856d0e4516	http://ftp.ebi.ac.uk/pub/databases/blueprint/data/homo_sapiens/GRCh38/bone_marrow/MO7071/plasma_cell/Bisulfite-Seq/CNAG/G202.CPG_methylation_calls.bs_cov.GRCh38.20160531.bw	G202	-1094	164.747
bone marrow	Acute Promyelocytic Leukemia - ATRA	pz 284	Female	myeloid cell	bone marrow	NA	Acute Promyelocytic Leukemia	pz 284	Bisulfite-Seq	Coverage of methylation signal	bigWig	CNAG	108M	680f12885ad5cdc809f12ea1b9c58739	http://ftp.ebi.ac.uk/pub/databases/blueprint/data/homo_sapiens/GRCh38/bone_marrow/pz_284/Acute_Promyelocytic_Leukemia_-_ATRA/Bisulfite-Seq/CNAG/S0050AA1.CPG_methylation_calls.bs_cov.GRCh38.20160531.bw	S0050AA1	-80.3063	59.6346
bone marrow	Acute Promyelocytic Leukemia - CTR	pz 284	Female	myeloid cell	bone marrow	NA	Acute Promyelocytic Leukemia	pz 284	Bisulfite-Seq	Coverage of methylation signal	bigWig	CNAG	108M	c8b06cb3268281ffa8990de420c0d176	http://ftp.ebi.ac.uk/pub/databases/blueprint/data/homo_sapiens/GRCh38/bone_marrow/pz_284/Acute_Promyelocytic_Leukemia_-_CTR/Bisulfite-Seq/CNAG/S004XMA1.CPG_methylation_calls.bs_cov.GRCh38.20160531.bw	S004XMA1	-34.5472	49.0936
bone marrow	Acute Promyelocytic Leukemia - CTR	pz 289	Female	myeloid cell	bone marrow	NA	Acute Promyelocytic Leukemia	pz 289	Bisulfite-Seq	Coverage of methylation signal	bigWig	CNAG	95M	d25cbba0eedbc3d17f46883ad9110a2b	http://ftp.ebi.ac.uk/pub/databases/blueprint/data/homo_sapiens/GRCh38/bone_marrow/pz_289/Acute_Promyelocytic_Leukemia_-_CTR/Bisulfite-Seq/CNAG/S008QKA1.CPG_methylation_calls.bs_cov.GRCh38.20160531.bw	S008QKA1	61.8723	71.5967
bone marrow	Acute Myeloid Leukemia - CTR	pz 290	Female	myeloid cell	bone marrow	NA	Acute Myeloid Leukemia	pz 290	Bisulfite-Seq	Coverage of methylation signal	bigWig	CNAG	104M	80862145a4a9ccc2ee93e9b00b4e45bb	http://ftp.ebi.ac.uk/pub/databases/blueprint/data/homo_sapiens/GRCh38/bone_marrow/pz_290/Acute_Myeloid_Leukemia_-_CTR/Bisulfite-Seq/CNAG/S008X6A1.CPG_methylation_calls.bs_cov.GRCh38.20160531.bw	S008X6A1	73.3549	58.5768
bone marrow	Acute Lymphocytic Leukemia	S0179D	Unknown	precursor B cell	bone marrow	NA	Acute Lymphocytic Leukemia	S0179D	Bisulfite-Seq	Coverage of methylation signal	bigWig	CNAG	115M	18193e7503f2ddec190a37c1cbd4cedc	http://ftp.ebi.ac.uk/pub/databases/blueprint/data/homo_sapiens/GRCh38/bone_marrow/S0179D/Acute_Lymphocytic_Leukemia/Bisulfite-Seq/CNAG/S0179DA1.CPG_methylation_calls.bs_cov.GRCh38.20160531.bw	S0179DA1	-106.756	330.049
bone marrow	Acute Lymphocytic Leukemia	S017E3	Unknown	precursor B cell	bone marrow	NA	Acute Lymphocytic Leukemia	S017E3	Bisulfite-Seq	Coverage of methylation signal	bigWig	CNAG	115M	953bdf27a0773cc25cdc1d834f6a37b8	http://ftp.ebi.ac.uk/pub/databases/blueprint/data/homo_sapiens/GRCh38/bone_marrow/S017E3/Acute_Lymphocytic_Leukemia/Bisulfite-Seq/CNAG/S017E3A1.CPG_methylation_calls.bs_cov.GRCh38.20160531.bw	S017E3A1	34.8748	183.96
bone marrow	Acute Lymphocytic Leukemia	S01GRF	Unknown	precursor B cell	bone marrow	NA	Acute Lymphocytic Leukemia	S01GRF	Bisulfite-Seq	Coverage of methylation signal	bigWig	CNAG	113M	d19ec8e0bd31b846f4d157ef0bd6e203	http://ftp.ebi.ac.uk/pub/databases/blueprint/data/homo_sapiens/GRCh38/bone_marrow/S01GRF/Acute_Lymphocytic_Leukemia/Bisulfite-Seq/CNAG/S01GRFA1.CPG_methylation_calls.bs_cov.GRCh38.20160531.bw	S01GRFA1	-119.554	294.279
bone marrow	Acute Lymphocytic Leukemia	S01GSD	Unknown	precursor B cell	bone marrow	NA	Acute Lymphocytic Leukemia	S01GSD	Bisulfite-Seq	Coverage of methylation signal	bigWig	CNAG	114M	56dd3c7a5ea2f5ef8b97120698f17702	http://ftp.ebi.ac.uk/pub/databases/blueprint/data/homo_sapiens/GRCh38/bone_marrow/S01GSD/Acute_Lymphocytic_Leukemia/Bisulfite-Seq/CNAG/S01GSDA1.CPG_methylation_calls.bs_cov.GRCh38.20160531.bw	S01GSDA1	-199.795	383.072
bone marrow	Acute Lymphocytic Leukemia	S01GTB	Unknown	precursor B cell	bone marrow	NA	Acute Lymphocytic Leukemia	S01GTB	Bisulfite-Seq	Coverage of methylation signal	bigWig	CNAG	114M	bed78799d67d4285bb17fdc490ecb901	http://ftp.ebi.ac.uk/pub/databases/blueprint/data/homo_sapiens/GRCh38/bone_marrow/S01GTB/Acute_Lymphocytic_Leukemia/Bisulfite-Seq/CNAG/S01GTBA1.CPG_methylation_calls.bs_cov.GRCh38.20160531.bw	S01GTBA1	70.9569	236.379
bone marrow	Acute Myeloid Leukemia	UMCG00007	Female	myeloid cell	bone marrow	NA	Acute Myeloid Leukemia	UMCG00007	Bisulfite-Seq	Coverage of methylation signal	bigWig	CNAG	109M	441b0ec20d94bad4db920be53d28508b	http://ftp.ebi.ac.uk/pub/databases/blueprint/data/homo_sapiens/GRCh38/bone_marrow/UMCG00007/Acute_Myeloid_Leukemia/Bisulfite-Seq/CNAG/S00CYPA1.CPG_methylation_calls.bs_cov.GRCh38.20160531.bw	S00CYPA1	47.5177	154.243
bone marrow	Acute Myeloid Leukemia	UMCG00011	Male	myeloid cell	bone marrow	NA	Acute Myeloid Leukemia	UMCG00011	Bisulfite-Seq	Coverage of methylation signal	bigWig	CNAG	123M	a1adacce499b08b789fc07ccfe24477d	http://ftp.ebi.ac.uk/pub/databases/blueprint/data/homo_sapiens/GRCh38/bone_marrow/UMCG00011/Acute_Myeloid_Leukemia/Bisulfite-Seq/CNAG/S00D0FA1.CPG_methylation_calls.bs_cov.GRCh38.20160531.bw	S00D0FA1	65.2012	76.0963
bone marrow	Acute Myeloid Leukemia	UMCG00012	Female	myeloid cell	bone marrow	NA	Acute Myeloid Leukemia	UMCG00012	Bisulfite-Seq	Coverage of methylation signal	bigWig	CNAG	112M	6a0f5127f35dcf493f5b434ded1c959a	http://ftp.ebi.ac.uk/pub/databases/blueprint/data/homo_sapiens/GRCh38/bone_marrow/UMCG00012/Acute_Myeloid_Leukemia/Bisulfite-Seq/CNAG/S00CXRA1.CPG_methylation_calls.bs_cov.GRCh38.20160531.bw	S00CXRA1	294.842	188.877
bone marrow	Acute Myeloid Leukemia	UMCG00014	Male	myeloid cell	bone marrow	NA	Acute Myeloid Leukemia	UMCG00014	Bisulfite-Seq	Coverage of methylation signal	bigWig	CNAG	122M	1505f060090bc7cc5d2014846414bf29	http://ftp.ebi.ac.uk/pub/databases/blueprint/data/homo_sapiens/GRCh38/bone_marrow/UMCG00014/Acute_Myeloid_Leukemia/Bisulfite-Seq/CNAG/S013M3A1.CPG_methylation_calls.bs_cov.GRCh38.20160531.bw	S013M3A1	288.536	117.518
bone marrow	Acute Myeloid Leukemia	UMCG00015	Female	mononuclear cell of bone marrow	bone marrow	NA	Acute Myeloid Leukemia	UMCG00015	Bisulfite-Seq	Coverage of methylation signal	bigWig	CNAG	123M	1528fbfdd829c4d3ddb5de5b391dd10f	http://ftp.ebi.ac.uk/pub/databases/blueprint/data/homo_sapiens/GRCh38/bone_marrow/UMCG00015/Acute_Myeloid_Leukemia/Bisulfite-Seq/CNAG/S013N1A1.CPG_methylation_calls.bs_cov.GRCh38.20160531.bw	S013N1A1	244.321	49.0492
bone marrow	Acute Myeloid Leukemia	UMCG00017	Female	myeloid cell	bone marrow	NA	Acute Myeloid Leukemia	UMCG00017	Bisulfite-Seq	Coverage of methylation signal	bigWig	CNAG	110M	edfcbdb91aa25ac9fbd825350565139c	http://ftp.ebi.ac.uk/pub/databases/blueprint/data/homo_sapiens/GRCh38/bone_marrow/UMCG00017/Acute_Myeloid_Leukemia/Bisulfite-Seq/CNAG/S005FHA1.CPG_methylation_calls.bs_cov.GRCh38.20160531.bw	S005FHA1	180.343	13.2168
bone marrow	Acute Myeloid Leukemia	UMCG00018	Female	myeloid cell	bone marrow	NA	Acute Myeloid Leukemia	UMCG00018	Bisulfite-Seq	Coverage of methylation signal	bigWig	CNAG	122M	cc46347e35f89a8035835c4653f536e4	http://ftp.ebi.ac.uk/pub/databases/blueprint/data/homo_sapiens/GRCh38/bone_marrow/UMCG00018/Acute_Myeloid_Leukemia/Bisulfite-Seq/CNAG/S005EJA1.CPG_methylation_calls.bs_cov.GRCh38.20160531.bw	S005EJA1	8.90126	232.436
bone marrow	plasma cell	V156	Mixed	plasma cell	bone marrow	NA	None	V156	Bisulfite-Seq	Coverage of methylation signal	bigWig	CNAG	116M	48f5f7d006c05b38f8616296e6aafa77	http://ftp.ebi.ac.uk/pub/databases/blueprint/data/homo_sapiens/GRCh38/bone_marrow/V156/plasma_cell/Bisulfite-Seq/CNAG/bmPCs-V156.CPG_methylation_calls.bs_cov.GRCh38.20160531.bw	bmPCs	-840.716	248.005
cord blood	mature neutrophil	C00184	Male	mature neutrophil	cord blood	NA	None	C00184	Bisulfite-Seq	Coverage of methylation signal	bigWig	CNAG	118M	fb9221e701b9fb6e378bcdd40db7d3b9	http://ftp.ebi.ac.uk/pub/databases/blueprint/data/homo_sapiens/GRCh38/cord_blood/C00184/mature_neutrophil/Bisulfite-Seq/CNAG/C00184A3bs.CPG_methylation_calls.bs_cov.GRCh38.20160531.bw	C00184A3bs	268.739	-141.015
cord blood	CD38-negative naive B cell	C003K9	Male	CD38-negative naive B cell	cord blood	NA	None	C003K9	Bisulfite-Seq	Coverage of methylation signal	bigWig	CNAG	113M	968a7c7792f2298a4b9a67972ee98378	http://ftp.ebi.ac.uk/pub/databases/blueprint/data/homo_sapiens/GRCh38/cord_blood/C003K9/CD38-negative_naive_B_cell/Bisulfite-Seq/CNAG/C003K951.CPG_methylation_calls.bs_cov.GRCh38.20160531.bw	C003K951	319.651	13.2924
cord blood	mature neutrophil	C004GD	Female	mature neutrophil	cord blood	NA	None	C004GD	Bisulfite-Seq	Coverage of methylation signal	bigWig	CNAG	119M	a256cd68d484284200dc74ed3f9c41ac	http://ftp.ebi.ac.uk/pub/databases/blueprint/data/homo_sapiens/GRCh38/cord_blood/C004GD/mature_neutrophil/Bisulfite-Seq/CNAG/C004GD51.CPG_methylation_calls.bs_cov.GRCh38.20160531.bw	C004GD51	229.3	-168.693
cord blood	CD14-positive, CD16-negative classical monocyte	C005PS	Female	CD14-positive, CD16-negative classical monocyte	cord blood	NA	None	C005PS	Bisulfite-Seq	Coverage of methylation signal	bigWig	CNAG	119M	71d401d3ddc3f8a9b03deba6be8d7a1b	http://ftp.ebi.ac.uk/pub/databases/blueprint/data/homo_sapiens/GRCh38/cord_blood/C005PS/CD14-positive_CD16-negative_classical_monocyte/Bisulfite-Seq/CNAG/C005PS51.CPG_methylation_calls.bs_cov.GRCh38.20160531.bw	C005PS51	267.183	-156.824
cord blood	CD8-positive, alpha-beta T cell	C0066P	Female	CD8-positive, alpha-beta T cell	cord blood	NA	None	C0066P	Bisulfite-Seq	Coverage of methylation signal	bigWig	CNAG	111M	85ad38f995fd8a185a18458d1f1e6e99	http://ftp.ebi.ac.uk/pub/databases/blueprint/data/homo_sapiens/GRCh38/cord_blood/C0066P/CD8-positive_alpha-beta_T_cell/Bisulfite-Seq/CNAG/C0066P51.CPG_methylation_calls.bs_cov.GRCh38.20160531.bw	C0066P51	335.36	21.7983
cord blood	cytotoxic CD56-dim natural killer cell	C0067N	Female	cytotoxic CD56-dim natural killer cell	cord blood	NA	None	C0067N	Bisulfite-Seq	Coverage of methylation signal	bigWig	CNAG	116M	849a1425c6aefb74efc41eda6117d99a	http://ftp.ebi.ac.uk/pub/databases/blueprint/data/homo_sapiens/GRCh38/cord_blood/C0067N/cytotoxic_CD56-dim_natural_killer_cell/Bisulfite-Seq/CNAG/C0067N51.CPG_methylation_calls.bs_cov.GRCh38.20160531.bw	C0067N51	212.565	4.58039
cord blood	CD38-negative naive B cell	C0068L	Female	CD38-negative naive B cell	cord blood	NA	None	C0068L	Bisulfite-Seq	Coverage of methylation signal	bigWig	CNAG	113M	f14e230bed6e71790772c9db6a6c576d	http://ftp.ebi.ac.uk/pub/databases/blueprint/data/homo_sapiens/GRCh38/cord_blood/C0068L/CD38-negative_naive_B_cell/Bisulfite-Seq/CNAG/C0068L51.CPG_methylation_calls.bs_cov.GRCh38.20160531.bw	C0068L51	328.638	15.2829
cord blood	CD14-positive, CD16-negative classical monocyte	S000RD	Male	CD14-positive, CD16-negative classical monocyte	cord blood	NA	None	S000RD	Bisulfite-Seq	Coverage of methylation signal	bigWig	CNAG	120M	71bd0c5ec371590434ef9b99bf6986ed	http://ftp.ebi.ac.uk/pub/databases/blueprint/data/homo_sapiens/GRCh38/cord_blood/S000RD/CD14-positive_CD16-negative_classical_monocyte/Bisulfite-Seq/CNAG/S000RD54.CPG_methylation_calls.bs_cov.GRCh38.20160531.bw	S000RD54	270.741	-158.235
cord blood	inflammatory macrophage	S0018A	Female	inflammatory macrophage	cord blood	NA	None	S0018A	Bisulfite-Seq	Coverage of methylation signal	bigWig	CNAG	110M	59b5bc7fb2abfaf5b7c3d384f41dd66d	http://ftp.ebi.ac.uk/pub/databases/blueprint/data/homo_sapiens/GRCh38/cord_blood/S0018A/inflammatory_macrophage/Bisulfite-Seq/CNAG/S0018A52.CPG_methylation_calls.bs_cov.GRCh38.20160531.bw	S0018A52	287.697	-163.246
cord blood	erythroblast	S002R5	Male	erythroblast	cord blood	NA	None	S002R5	Bisulfite-Seq	Coverage of methylation signal	bigWig	CNAG	105M	29b7347ccef066cc9fe346a2ca95d7b8	http://ftp.ebi.ac.uk/pub/databases/blueprint/data/homo_sapiens/GRCh38/cord_blood/S002R5/erythroblast/Bisulfite-Seq/CNAG/S002R551.CPG_methylation_calls.bs_cov.GRCh38.20160531.bw	S002R551	-42.6448	-118.82
cord blood	erythroblast	S002S3	Female	erythroblast	cord blood	NA	None	S002S3	Bisulfite-Seq	Coverage of methylation signal	bigWig	CNAG	110M	ed0357f659808b67cebaf5f1aac079b5	http://ftp.ebi.ac.uk/pub/databases/blueprint/data/homo_sapiens/GRCh38/cord_blood/S002S3/erythroblast/Bisulfite-Seq/CNAG/S002S351.CPG_methylation_calls.bs_cov.GRCh38.20160531.bw	S002S351	-160.304	-129.158
cord blood	CD34-negative, CD41-positive, CD42-positive megakaryocyte cell	S004AV	Male	CD34-negative, CD41-positive, CD42-positive megakaryocyte cell	cord blood	NA	None	S004AV	Bisulfite-Seq	Coverage of methylation signal	bigWig	CNAG	109M	a7c58ab69095a500675734228562f605	http://ftp.ebi.ac.uk/pub/databases/blueprint/data/homo_sapiens/GRCh38/cord_blood/S004AV/CD34-negative_CD41-positive_CD42-positive_megakaryocyte_cell/Bisulfite-Seq/CNAG/S004AV51.CPG_methylation_calls.bs_cov.GRCh38.20160531.bw	S004AV51	12.4704	-123.114
cord blood	CD34-negative, CD41-positive, CD42-positive megakaryocyte cell	S004BT	Female	CD34-negative, CD41-positive, CD42-positive megakaryocyte cell	cord blood	NA	None	S004BT	Bisulfite-Seq	Coverage of methylation signal	bigWig	CNAG	102M	46c7552531caba5ab004362759df5ffe	http://ftp.ebi.ac.uk/pub/databases/blueprint/data/homo_sapiens/GRCh38/cord_blood/S004BT/CD34-negative_CD41-positive_CD42-positive_megakaryocyte_cell/Bisulfite-Seq/CNAG/S004BT51.CPG_methylation_calls.bs_cov.GRCh38.20160531.bw	S004BT51	102.228	-95.7609
cord blood	inflammatory macrophage	S007SK	Male	inflammatory macrophage	cord blood	NA	None	S007SK	Bisulfite-Seq	Coverage of methylation signal	bigWig	CNAG	112M	43ac57b27ff6a773f2cba5d7c7d8959b	http://ftp.ebi.ac.uk/pub/databases/blueprint/data/homo_sapiens/GRCh38/cord_blood/S007SK/inflammatory_macrophage/Bisulfite-Seq/CNAG/S007SK51.CPG_methylation_calls.bs_cov.GRCh38.20160531.bw	S007SK51	288.015	-138.461
cord blood	macrophage	S00BHQ	Female	macrophage	cord blood	NA	None	S00BHQ	Bisulfite-Seq	Coverage of methylation signal	bigWig	CNAG	108M	424a97707dbac973adc0cb80a11655e4	http://ftp.ebi.ac.uk/pub/databases/blueprint/data/homo_sapiens/GRCh38/cord_blood/S00BHQ/macrophage/Bisulfite-Seq/CNAG/S00BHQ51.CPG_methylation_calls.bs_cov.GRCh38.20160531.bw	S00BHQ51	267.336	-148.322
cord blood	endothelial cell of umbilical vein (proliferating)	S00BJM	Male	endothelial cell of umbilical vein (proliferating)	cord blood	NA	None	S00BJM	Bisulfite-Seq	Coverage of methylation signal	bigWig	CNAG	107M	5e48a22d402d5211a0ce766c136b0a55	http://ftp.ebi.ac.uk/pub/databases/blueprint/data/homo_sapiens/GRCh38/cord_blood/S00BJM/endothelial_cell_of_umbilical_vein_proliferating/Bisulfite-Seq/CNAG/S00BJM51.CPG_methylation_calls.bs_cov.GRCh38.20160531.bw	S00BJM51	75.6439	-67.5811
cord blood	endothelial cell of umbilical vein (resting)	S00BJM	Male	endothelial cell of umbilical vein (resting)	cord blood	NA	None	S00BJM	Bisulfite-Seq	Coverage of methylation signal	bigWig	CNAG	112M	276df679f6f946838d87ae07a5782f72	http://ftp.ebi.ac.uk/pub/databases/blueprint/data/homo_sapiens/GRCh38/cord_blood/S00BJM/endothelial_cell_of_umbilical_vein_resting/Bisulfite-Seq/CNAG/S00BJM52.CPG_methylation_calls.bs_cov.GRCh38.20160531.bw	S00BJM52	-1.33758	-49.087
cord blood	alternatively activated macrophage	S00C1H	Female	alternatively activated macrophage	cord blood	NA	None	S00C1H	Bisulfite-Seq	Coverage of methylation signal	bigWig	CNAG	108M	696e65a384201d1613e842e0655f4177	http://ftp.ebi.ac.uk/pub/databases/blueprint/data/homo_sapiens/GRCh38/cord_blood/S00C1H/alternatively_activated_macrophage/Bisulfite-Seq/CNAG/S00C1H51.CPG_methylation_calls.bs_cov.GRCh38.20160531.bw	S00C1H51	268.921	-131.635
cord blood	CD8-positive, alpha-beta T cell	S00C2F	Male	CD8-positive, alpha-beta T cell	cord blood	NA	None	S00C2F	Bisulfite-Seq	Coverage of methylation signal	bigWig	CNAG	107M	7c648938d1e3eec4cc199769f5579d19	http://ftp.ebi.ac.uk/pub/databases/blueprint/data/homo_sapiens/GRCh38/cord_blood/S00C2F/CD8-positive_alpha-beta_T_cell/Bisulfite-Seq/CNAG/S00C2F51.CPG_methylation_calls.bs_cov.GRCh38.20160531.bw	S00C2F51	359.424	12.1866
cord blood	conventional dendritic cell	S00CP6	Female	conventional dendritic cell	cord blood	NA	None	S00CP6	Bisulfite-Seq	Coverage of methylation signal	bigWig	CNAG	110M	57b579c08f4efc7f6e3affe44982c5b4	http://ftp.ebi.ac.uk/pub/databases/blueprint/data/homo_sapiens/GRCh38/cord_blood/S00CP6/conventional_dendritic_cell/Bisulfite-Seq/CNAG/S00CP651.CPG_methylation_calls.bs_cov.GRCh38.20160531.bw	S00CP651	301.615	-103.891
cord blood	conventional dendritic cell	S00D71	Male	conventional dendritic cell	cord blood	NA	None	S00D71	Bisulfite-Seq	Coverage of methylation signal	bigWig	CNAG	113M	429ad3f3e80450092da091e25c19fad0	http://ftp.ebi.ac.uk/pub/databases/blueprint/data/homo_sapiens/GRCh38/cord_blood/S00D71/conventional_dendritic_cell/Bisulfite-Seq/CNAG/S00D7151.CPG_methylation_calls.bs_cov.GRCh38.20160531.bw	S00D7151	315.156	-125.803
cord blood	endothelial cell of umbilical vein (proliferating)	S00DCS	Female	endothelial cell of umbilical vein (proliferating)	cord blood	NA	None	S00DCS	Bisulfite-Seq	Coverage of methylation signal	bigWig	CNAG	109M	0663095e4a7600df01205ea686385eda	http://ftp.ebi.ac.uk/pub/databases/blueprint/data/homo_sapiens/GRCh38/cord_blood/S00DCS/endothelial_cell_of_umbilical_vein_proliferating/Bisulfite-Seq/CNAG/S00DCS51.CPG_methylation_calls.bs_cov.GRCh38.20160531.bw	S00DCS51	12.4812	-63.9904
cord blood	endothelial cell of umbilical vein (resting)	S00DCS	Female	endothelial cell of umbilical vein (resting)	cord blood	NA	None	S00DCS	Bisulfite-Seq	Coverage of methylation signal	bigWig	CNAG	103M	95f98ccdf9fffd3ee7c21dfcbc60925a	http://ftp.ebi.ac.uk/pub/databases/blueprint/data/homo_sapiens/GRCh38/cord_blood/S00DCS/endothelial_cell_of_umbilical_vein_resting/Bisulfite-Seq/CNAG/S00DCS53.CPG_methylation_calls.bs_cov.GRCh38.20160531.bw	S00DCS53	-38.5339	-70.3159
cord blood	macrophage	S00DVR	Male	macrophage	cord blood	NA	None	S00DVR	Bisulfite-Seq	Coverage of methylation signal	bigWig	CNAG	105M	8e8d7d2974010e5c355d0cdecdd5f464	http://ftp.ebi.ac.uk/pub/databases/blueprint/data/homo_sapiens/GRCh38/cord_blood/S00DVR/macrophage/Bisulfite-Seq/CNAG/S00DVR51.CPG_methylation_calls.bs_cov.GRCh38.20160531.bw	S00DVR51	205.942	-140.961
cord blood	alternatively activated macrophage	S00E8W	Male	alternatively activated macrophage	cord blood	NA	None	S00E8W	Bisulfite-Seq	Coverage of methylation signal	bigWig	CNAG	113M	a929614781e06360f7c52549c5a812bd	http://ftp.ebi.ac.uk/pub/databases/blueprint/data/homo_sapiens/GRCh38/cord_blood/S00E8W/alternatively_activated_macrophage/Bisulfite-Seq/CNAG/S00E8W51.CPG_methylation_calls.bs_cov.GRCh38.20160531.bw	S00E8W51	217.982	-177.803
cord blood	cytotoxic CD56-dim natural killer cell	S01E8O	Male	cytotoxic CD56-dim natural killer cell	cord blood	NA	None	S01E8O	Bisulfite-Seq	Coverage of methylation signal	bigWig	CNAG	115M	586f66bc87218c62edb47c1bf1b19867	http://ftp.ebi.ac.uk/pub/databases/blueprint/data/homo_sapiens/GRCh38/cord_blood/S01E8O/cytotoxic_CD56-dim_natural_killer_cell/Bisulfite-Seq/CNAG/S01E8O51.CPG_methylation_calls.bs_cov.GRCh38.20160531.bw	S01E8O51	235.358	36.3642
thymus lymphoid tissue	CD3-negative, CD4-positive, CD8-positive, double positive thymocyte	TH101	Male	CD3-negative, CD4-positive, CD8-positive, double positive thymocyte	thymus lymphoid tissue	NA	None	TH101	Bisulfite-Seq	Coverage of methylation signal	bigWig	CNAG	114M	0f1967e14ecf371e1bdfd4acb6a1b738	http://ftp.ebi.ac.uk/pub/databases/blueprint/data/homo_sapiens/GRCh38/thymus_lymphoid_tissue/TH101/CD3-negative_CD4-positive_CD8-positive_double_positive_thymocyte/Bisulfite-Seq/CNAG/NECH0001_1.CPG_methylation_calls.bs_cov.GRCh38.20160531.bw	NECH0001_1	312.942	23.5656
thymus lymphoid tissue	CD3-positive, CD4-positive, CD8-positive, double positive thymocyte	TH101	Male	CD3-positive, CD4-positive, CD8-positive, double positive thymocyte	thymus lymphoid tissue	NA	None	TH101	Bisulfite-Seq	Coverage of methylation signal	bigWig	CNAG	114M	d9cab158815170594d61ab5e8c6205e1	http://ftp.ebi.ac.uk/pub/databases/blueprint/data/homo_sapiens/GRCh38/thymus_lymphoid_tissue/TH101/CD3-positive_CD4-positive_CD8-positive_double_positive_thymocyte/Bisulfite-Seq/CNAG/S01G2SA1.CPG_methylation_calls.bs_cov.GRCh38.20160531.bw	S01G2SA1	304.106	23.3409
thymus lymphoid tissue	CD4-positive, alpha-beta thymocyte	TH101	Male	CD4-positive, alpha-beta thymocyte	thymus lymphoid tissue	NA	None	TH101	Bisulfite-Seq	Coverage of methylation signal	bigWig	CNAG	112M	f92e0b4e19b71f29d1a997bccdba9fcf	http://ftp.ebi.ac.uk/pub/databases/blueprint/data/homo_sapiens/GRCh38/thymus_lymphoid_tissue/TH101/CD4-positive_alpha-beta_thymocyte/Bisulfite-Seq/CNAG/NECH0001_2.CPG_methylation_calls.bs_cov.GRCh38.20160531.bw	NECH0001_2	301.84	42.8005
thymus lymphoid tissue	CD8-positive, alpha-beta thymocyte	TH101	Male	CD8-positive, alpha-beta thymocyte	thymus lymphoid tissue	NA	None	TH101	Bisulfite-Seq	Coverage of methylation signal	bigWig	CNAG	114M	5230f924209db7aec28199e5c38e0086	http://ftp.ebi.ac.uk/pub/databases/blueprint/data/homo_sapiens/GRCh38/thymus_lymphoid_tissue/TH101/CD8-positive_alpha-beta_thymocyte/Bisulfite-Seq/CNAG/NECH0001_3.CPG_methylation_calls.bs_cov.GRCh38.20160531.bw	NECH0001_3	333.41	51.009
thymus lymphoid tissue	thymocyte	TH110	Male	thymocyte	thymus lymphoid tissue	NA	None	TH110	Bisulfite-Seq	Coverage of methylation signal	bigWig	CNAG	113M	067bb5ad56ea3a5a00367bab56262870	http://ftp.ebi.ac.uk/pub/databases/blueprint/data/homo_sapiens/GRCh38/thymus_lymphoid_tissue/TH110/thymocyte/Bisulfite-Seq/CNAG/NECH0002_1.CPG_methylation_calls.bs_cov.GRCh38.20160531.bw	NECH0002_1	414.384	-4.20683
thymus lymphoid tissue	CD3-negative, CD4-positive, CD8-positive, double positive thymocyte	TH91	Male	CD3-negative, CD4-positive, CD8-positive, double positive thymocyte	thymus lymphoid tissue	NA	None	TH91	Bisulfite-Seq	Coverage of methylation signal	bigWig	CNAG	114M	a56431d1fad9269a847481094ca8e15f	http://ftp.ebi.ac.uk/pub/databases/blueprint/data/homo_sapiens/GRCh38/thymus_lymphoid_tissue/TH91/CD3-negative_CD4-positive_CD8-positive_double_positive_thymocyte/Bisulfite-Seq/CNAG/S010NDA1.CPG_methylation_calls.bs_cov.GRCh38.20160531.bw	S010NDA1	293.798	20.6789
thymus lymphoid tissue	CD3-positive, CD4-positive, CD8-positive, double positive thymocyte	TH91	Male	CD3-positive, CD4-positive, CD8-positive, double positive thymocyte	thymus lymphoid tissue	NA	None	TH91	Bisulfite-Seq	Coverage of methylation signal	bigWig	CNAG	114M	f6f3efca9c91f476562f8e74bfc09094	http://ftp.ebi.ac.uk/pub/databases/blueprint/data/homo_sapiens/GRCh38/thymus_lymphoid_tissue/TH91/CD3-positive_CD4-positive_CD8-positive_double_positive_thymocyte/Bisulfite-Seq/CNAG/S010Q7A1.CPG_methylation_calls.bs_cov.GRCh38.20160531.bw	S010Q7A1	317.16	38.8318
thymus lymphoid tissue	CD4-positive, alpha-beta thymocyte	TH91	Male	CD4-positive, alpha-beta thymocyte	thymus lymphoid tissue	NA	None	TH91	Bisulfite-Seq	Coverage of methylation signal	bigWig	CNAG	114M	214a0d9e111ca4b619dd1dad42e4a454	http://ftp.ebi.ac.uk/pub/databases/blueprint/data/homo_sapiens/GRCh38/thymus_lymphoid_tissue/TH91/CD4-positive_alpha-beta_thymocyte/Bisulfite-Seq/CNAG/S010R5A1.CPG_methylation_calls.bs_cov.GRCh38.20160531.bw	S010R5A1	293.874	39.7779
thymus lymphoid tissue	CD8-positive, alpha-beta thymocyte	TH91	Male	CD8-positive, alpha-beta thymocyte	thymus lymphoid tissue	NA	None	TH91	Bisulfite-Seq	Coverage of methylation signal	bigWig	CNAG	114M	cb6d4b5bcc283900b4ffd346d7c5cd30	http://ftp.ebi.ac.uk/pub/databases/blueprint/data/homo_sapiens/GRCh38/thymus_lymphoid_tissue/TH91/CD8-positive_alpha-beta_thymocyte/Bisulfite-Seq/CNAG/S010S3A1.CPG_methylation_calls.bs_cov.GRCh38.20160531.bw	S010S3A1	324.583	50.794
tonsil	germinal center B cell	T11_8	Female	germinal center B cell	tonsil	NA	None	T11_8	Bisulfite-Seq	Coverage of methylation signal	bigWig	CNAG	117M	9fe810f48cd7f4bb773b6a359f4bf1c9	http://ftp.ebi.ac.uk/pub/databases/blueprint/data/homo_sapiens/GRCh38/tonsil/T11_8/germinal_center_B_cell/Bisulfite-Seq/CNAG/G201.CPG_methylation_calls.bs_cov.GRCh38.20160531.bw	G201	-232.707	252.921
tonsil	plasma cell	T12_20	Male	plasma cell	tonsil	NA	None	T12_20	Bisulfite-Seq	Coverage of methylation signal	bigWig	CNAG	114M	e023e0162db9b7a0159e68e1708330eb	http://ftp.ebi.ac.uk/pub/databases/blueprint/data/homo_sapiens/GRCh38/tonsil/T12_20/plasma_cell/Bisulfite-Seq/CNAG/PC_T12_20.CPG_methylation_calls.bs_cov.GRCh38.20160531.bw	PC_T12_20	-340.759	226.458
tonsil	plasma cell	T13_1	Female	plasma cell	tonsil	NA	None	T13_1	Bisulfite-Seq	Coverage of methylation signal	bigWig	CNAG	110M	9948e59503313d3256440077817ab5a9	http://ftp.ebi.ac.uk/pub/databases/blueprint/data/homo_sapiens/GRCh38/tonsil/T13_1/plasma_cell/Bisulfite-Seq/CNAG/PC_T13_1.CPG_methylation_calls.bs_cov.GRCh38.20160531.bw	PC_T13_1	-455.377	127.739
tonsil	germinal center B cell	T14_10	Female	germinal center B cell	tonsil	NA	None	T14_10	Bisulfite-Seq	Coverage of methylation signal	bigWig	CNAG	117M	aa7c996af005a6a7ed88c8e08796d733	http://ftp.ebi.ac.uk/pub/databases/blueprint/data/homo_sapiens/GRCh38/tonsil/T14_10/germinal_center_B_cell/Bisulfite-Seq/CNAG/GC_T14_10.CPG_methylation_calls.bs_cov.GRCh38.20160531.bw	GC_T14_10	-176.811	249.207
tonsil	plasma cell	T14_10	Female	plasma cell	tonsil	NA	None	T14_10	Bisulfite-Seq	Coverage of methylation signal	bigWig	CNAG	115M	579ade581a46a13a273a917437be5cf1	http://ftp.ebi.ac.uk/pub/databases/blueprint/data/homo_sapiens/GRCh38/tonsil/T14_10/plasma_cell/Bisulfite-Seq/CNAG/PC_T14_10.CPG_methylation_calls.bs_cov.GRCh38.20160531.bw	PC_T14_10	-312.377	189.236
tonsil	germinal center B cell	T14_11	Male	germinal center B cell	tonsil	NA	None	T14_11	Bisulfite-Seq	Coverage of methylation signal	bigWig	CNAG	114M	487e584a3264ade82b6c370184fdf3e9	http://ftp.ebi.ac.uk/pub/databases/blueprint/data/homo_sapiens/GRCh38/tonsil/T14_11/germinal_center_B_cell/Bisulfite-Seq/CNAG/GC_T14_11.CPG_methylation_calls.bs_cov.GRCh38.20160531.bw	GC_T14_11	-249.464	290.041
venous blood	Mantle Cell Lymphoma	007MCL	Female		venous blood	NA	Mantle Cell Lymphoma	007MCL	Bisulfite-Seq	Coverage of methylation signal	bigWig	CNAG	115M	ea5a28a8bb87b051c8f01f4e9a4615cd	http://ftp.ebi.ac.uk/pub/databases/blueprint/data/homo_sapiens/GRCh38/venous_blood/007MCL/Mantle_Cell_Lymphoma/Bisulfite-Seq/CNAG/S01FJZA1.CPG_methylation_calls.bs_cov.GRCh38.20160531.bw	S01FJZA1	-1411.49	267.253
venous blood	Chronic Lymphocytic Leukemia	110CLL	Female		venous blood	NA	Chronic Lymphocytic Leukemia	110CLL	Bisulfite-Seq	Coverage of methylation signal	bigWig	CNAG	115M	2b0838da14eec2bd1f5a7be2c55ea4fe	http://ftp.ebi.ac.uk/pub/databases/blueprint/data/homo_sapiens/GRCh38/venous_blood/110CLL/Chronic_Lymphocytic_Leukemia/Bisulfite-Seq/CNAG/S00AYXU1.CPG_methylation_calls.bs_cov.GRCh38.20160531.bw	S00AYXU1	-1015.25	368.998
venous blood	Chronic Lymphocytic Leukemia	1228CLL	Male		venous blood	NA	Chronic Lymphocytic Leukemia	1228CLL	Bisulfite-Seq	Coverage of methylation signal	bigWig	CNAG	115M	3890a6c6ddab2c3285b6043c6dae9e88	http://ftp.ebi.ac.uk/pub/databases/blueprint/data/homo_sapiens/GRCh38/venous_blood/1228CLL/Chronic_Lymphocytic_Leukemia/Bisulfite-Seq/CNAG/S01FG4A1.CPG_methylation_calls.bs_cov.GRCh38.20160531.bw	S01FG4A1	-803.219	442.057
venous blood	Chronic Lymphocytic Leukemia	12CLL	Female		venous blood	NA	Chronic Lymphocytic Leukemia	12CLL	Bisulfite-Seq	Coverage of methylation signal	bigWig	CNAG	116M	ba792c0db3e5a4d686c4163372fbffd1	http://ftp.ebi.ac.uk/pub/databases/blueprint/data/homo_sapiens/GRCh38/venous_blood/12CLL/Chronic_Lymphocytic_Leukemia/Bisulfite-Seq/CNAG/S00B0NU1.CPG_methylation_calls.bs_cov.GRCh38.20160531.bw	S00B0NU1	-405.136	416.86
venous blood	Type 1 diabetes mellitus	145.1	Female	CD4-positive, alpha-beta T cell	venous blood	NA	Type 1 diabetes mellitus	145.1	Bisulfite-Seq	Coverage of methylation signal	bigWig	CNAG	75M	667c80675eee2e3463898d49aed0f0aa	http://ftp.ebi.ac.uk/pub/databases/blueprint/data/homo_sapiens/GRCh38/venous_blood/145.1/Type_1_diabetes_mellitus/Bisulfite-Seq/CNAG/P581.CPG_methylation_calls.bs_cov.GRCh38.20160531.bw	P581	-129.326	309.071
venous blood	CD4-positive, alpha-beta T cell	145.2	Female	CD4-positive, alpha-beta T cell	venous blood	NA	None	145.2	Bisulfite-Seq	Coverage of methylation signal	bigWig	CNAG	76M	fdef1d7787b466edd198ca9e013069d1	http://ftp.ebi.ac.uk/pub/databases/blueprint/data/homo_sapiens/GRCh38/venous_blood/145.2/CD4-positive_alpha-beta_T_cell/Bisulfite-Seq/CNAG/P582.CPG_methylation_calls.bs_cov.GRCh38.20160531.bw	P582	20.0961	261.865
venous blood	Chronic Lymphocytic Leukemia	1525CLL	Male		venous blood	NA	Chronic Lymphocytic Leukemia	1525CLL	Bisulfite-Seq	Coverage of methylation signal	bigWig	CNAG	115M	eefb1e254d85448fa506460a62a7e529	http://ftp.ebi.ac.uk/pub/databases/blueprint/data/homo_sapiens/GRCh38/venous_blood/1525CLL/Chronic_Lymphocytic_Leukemia/Bisulfite-Seq/CNAG/S00B2JA1.CPG_methylation_calls.bs_cov.GRCh38.20160531.bw	S00B2JA1	-849.046	486.501
venous blood	Chronic Lymphocytic Leukemia	1532CLL	Male		venous blood	NA	Chronic Lymphocytic Leukemia	1532CLL	Bisulfite-Seq	Coverage of methylation signal	bigWig	CNAG	115M	8109e19f4fd97d5cd7d36b22049e62c1	http://ftp.ebi.ac.uk/pub/databases/blueprint/data/homo_sapiens/GRCh38/venous_blood/1532CLL/Chronic_Lymphocytic_Leukemia/Bisulfite-Seq/CNAG/S00GPRA1.CPG_methylation_calls.bs_cov.GRCh38.20160531.bw	S00GPRA1	-777.945	429.208
venous blood	Chronic Lymphocytic Leukemia	182CLL	Unknown		venous blood	NA	Chronic Lymphocytic Leukemia	182CLL	Bisulfite-Seq	Coverage of methylation signal	bigWig	CNAG	116M	e897d6c1e4e8cb35c7d3b28caebffdba	http://ftp.ebi.ac.uk/pub/databases/blueprint/data/homo_sapiens/GRCh38/venous_blood/182CLL/Chronic_Lymphocytic_Leukemia/Bisulfite-Seq/CNAG/S00B1LU1.CPG_methylation_calls.bs_cov.GRCh38.20160531.bw	S00B1LU1	-686.817	346.688
venous blood	Mantle Cell Lymphoma	2392MCL	Male		venous blood	NA	Mantle Cell Lymphoma	2392MCL	Bisulfite-Seq	Coverage of methylation signal	bigWig	CNAG	114M	02f0d93242a951c5e975d333ed2a4341	http://ftp.ebi.ac.uk/pub/databases/blueprint/data/homo_sapiens/GRCh38/venous_blood/2392MCL/Mantle_Cell_Lymphoma/Bisulfite-Seq/CNAG/S01FKXA1.CPG_methylation_calls.bs_cov.GRCh38.20160531.bw	S01FKXA1	-642.279	337.731
venous blood	Type 1 diabetes mellitus	299.1	Male	CD4-positive, alpha-beta T cell	venous blood	NA	Type 1 diabetes mellitus	299.1	Bisulfite-Seq	Coverage of methylation signal	bigWig	CNAG	80M	bf98e450caf459283f115f66265dc373	http://ftp.ebi.ac.uk/pub/databases/blueprint/data/homo_sapiens/GRCh38/venous_blood/299.1/Type_1_diabetes_mellitus/Bisulfite-Seq/CNAG/P583.CPG_methylation_calls.bs_cov.GRCh38.20160531.bw	P583	-22.5293	232.971
venous blood	CD4-positive, alpha-beta T cell	299.2	Male	CD4-positive, alpha-beta T cell	venous blood	NA	None	299.2	Bisulfite-Seq	Coverage of methylation signal	bigWig	CNAG	75M	e621f90db5c317fd40df331376731c0d	http://ftp.ebi.ac.uk/pub/databases/blueprint/data/homo_sapiens/GRCh38/venous_blood/299.2/CD4-positive_alpha-beta_T_cell/Bisulfite-Seq/CNAG/P584.CPG_methylation_calls.bs_cov.GRCh38.20160531.bw	P584	-37.1443	257.704
venous blood	Type 1 diabetes mellitus	329.1	Female	CD4-positive, alpha-beta T cell	venous blood	NA	Type 1 diabetes mellitus	329.1	Bisulfite-Seq	Coverage of methylation signal	bigWig	CNAG	76M	f05b4ca2b9da374c5ad493bdbb0c165d	http://ftp.ebi.ac.uk/pub/databases/blueprint/data/homo_sapiens/GRCh38/venous_blood/329.1/Type_1_diabetes_mellitus/Bisulfite-Seq/CNAG/P585.CPG_methylation_calls.bs_cov.GRCh38.20160531.bw	P585	35.2601	200.206
venous blood	CD4-positive, alpha-beta T cell	329.2	Female	CD4-positive, alpha-beta T cell	venous blood	NA	None	329.2	Bisulfite-Seq	Coverage of methylation signal	bigWig	CNAG	73M	d24fe4ca19fc3d648ddccc47a1b82e84	http://ftp.ebi.ac.uk/pub/databases/blueprint/data/homo_sapiens/GRCh38/venous_blood/329.2/CD4-positive_alpha-beta_T_cell/Bisulfite-Seq/CNAG/P586.CPG_methylation_calls.bs_cov.GRCh38.20160531.bw	P586	40.6134	233.105
venous blood	Type 1 diabetes mellitus	5.1	Male	CD4-positive, alpha-beta T cell	venous blood	NA	Type 1 diabetes mellitus	5.1	Bisulfite-Seq	Coverage of methylation signal	bigWig	CNAG	75M	619cfe5ee485e94569f8f4c5e3d41914	http://ftp.ebi.ac.uk/pub/databases/blueprint/data/homo_sapiens/GRCh38/venous_blood/5.1/Type_1_diabetes_mellitus/Bisulfite-Seq/CNAG/P579.CPG_methylation_calls.bs_cov.GRCh38.20160531.bw	P579	182.336	92.4771
venous blood	CD4-positive, alpha-beta T cell	5.2	Male	CD4-positive, alpha-beta T cell	venous blood	NA	None	5.2	Bisulfite-Seq	Coverage of methylation signal	bigWig	CNAG	77M	20f011b04bd7373acb3d64611518cdc5	http://ftp.ebi.ac.uk/pub/databases/blueprint/data/homo_sapiens/GRCh38/venous_blood/5.2/CD4-positive_alpha-beta_T_cell/Bisulfite-Seq/CNAG/P580.CPG_methylation_calls.bs_cov.GRCh38.20160531.bw	P580	117.834	155.363
venous blood	Mantle Cell Lymphoma	6902MCL	Male		venous blood	NA	Mantle Cell Lymphoma	6902MCL	Bisulfite-Seq	Coverage of methylation signal	bigWig	CNAG	115M	170a4c3de011422283b1d0c6d4cf2d40	http://ftp.ebi.ac.uk/pub/databases/blueprint/data/homo_sapiens/GRCh38/venous_blood/6902MCL/Mantle_Cell_Lymphoma/Bisulfite-Seq/CNAG/S01FE8A1.CPG_methylation_calls.bs_cov.GRCh38.20160531.bw	S01FE8A1	-890.775	414.061
venous blood	Mantle Cell Lymphoma	817-03MCL	Male		venous blood	NA	Mantle Cell Lymphoma	817-03MCL	Bisulfite-Seq	Coverage of methylation signal	bigWig	CNAG	114M	39c479025d7902fe6e05bab047ba5534	http://ftp.ebi.ac.uk/pub/databases/blueprint/data/homo_sapiens/GRCh38/venous_blood/817-03MCL/Mantle_Cell_Lymphoma/Bisulfite-Seq/CNAG/S01FF6A1.CPG_methylation_calls.bs_cov.GRCh38.20160531.bw	S01FF6A1	-885.619	439.174
venous blood	Mantle Cell Lymphoma	8761MCL	Male		venous blood	NA	Mantle Cell Lymphoma	8761MCL	Bisulfite-Seq	Coverage of methylation signal	bigWig	CNAG	115M	e43430f60ee2a573173e6754eeaaf26e	http://ftp.ebi.ac.uk/pub/databases/blueprint/data/homo_sapiens/GRCh38/venous_blood/8761MCL/Mantle_Cell_Lymphoma/Bisulfite-Seq/CNAG/S01FH2A1.CPG_methylation_calls.bs_cov.GRCh38.20160531.bw	S01FH2A1	-470.687	392.087
venous blood	immature conventional dendritic cell - GM-CSF_IL4_T=6_days	B270	Male	immature conventional dendritic cell	venous blood	NA	None	B270	Bisulfite-Seq	Coverage of methylation signal	bigWig	CNAG	115M	d79386d746a3856708f8d8a8439bd8ae	http://ftp.ebi.ac.uk/pub/databases/blueprint/data/homo_sapiens/GRCh38/venous_blood/B270/immature_conventional_dendritic_cell_-_GM-CSF_IL4_T_6_days/Bisulfite-Seq/CNAG/S00TU2A1.CPG_methylation_calls.bs_cov.GRCh38.20160531.bw	S00TU2A1	245.718	-135.446
venous blood	mature conventional dendritic cell - GM-CSF_IL4_T=6_days_R848_T=24hrs	B270	Male	mature conventional dendritic cell	venous blood	NA	None	B270	Bisulfite-Seq	Coverage of methylation signal	bigWig	CNAG	115M	f3a1c87bd4d62604dcb326b99d6149a6	http://ftp.ebi.ac.uk/pub/databases/blueprint/data/homo_sapiens/GRCh38/venous_blood/B270/mature_conventional_dendritic_cell_-_GM-CSF_IL4_T_6_days_R848_T_24hrs/Bisulfite-Seq/CNAG/S00TXXA1.CPG_methylation_calls.bs_cov.GRCh38.20160531.bw	S00TXXA1	228.067	-135.722
venous blood	immature conventional dendritic cell - GM-CSF_IL4_T=6_days	B271	Male	immature conventional dendritic cell	venous blood	NA	None	B271	Bisulfite-Seq	Coverage of methylation signal	bigWig	CNAG	115M	3d5913c5ead8db109f78803db08c3793	http://ftp.ebi.ac.uk/pub/databases/blueprint/data/homo_sapiens/GRCh38/venous_blood/B271/immature_conventional_dendritic_cell_-_GM-CSF_IL4_T_6_days/Bisulfite-Seq/CNAG/S00TV0A1.CPG_methylation_calls.bs_cov.GRCh38.20160531.bw	S00TV0A1	287.626	-132.788
venous blood	mature conventional dendritic cell - GM-CSF_IL4_T=6_days_R848_T=24hrs	B271	Male	mature conventional dendritic cell	venous blood	NA	None	B271	Bisulfite-Seq	Coverage of methylation signal	bigWig	CNAG	114M	901a746d0b13f3a41ecdb0de2dee238c	http://ftp.ebi.ac.uk/pub/databases/blueprint/data/homo_sapiens/GRCh38/venous_blood/B271/mature_conventional_dendritic_cell_-_GM-CSF_IL4_T_6_days_R848_T_24hrs/Bisulfite-Seq/CNAG/S00TYVA1.CPG_methylation_calls.bs_cov.GRCh38.20160531.bw	S00TYVA1	294.956	-131.873
venous blood	immature conventional dendritic cell - GM-CSF_IL4_T=6_days	B272	Male	immature conventional dendritic cell	venous blood	NA	None	B272	Bisulfite-Seq	Coverage of methylation signal	bigWig	CNAG	114M	9a7b2e096c2581f454bed7f17b99029e	http://ftp.ebi.ac.uk/pub/databases/blueprint/data/homo_sapiens/GRCh38/venous_blood/B272/immature_conventional_dendritic_cell_-_GM-CSF_IL4_T_6_days/Bisulfite-Seq/CNAG/S00TWZA1.CPG_methylation_calls.bs_cov.GRCh38.20160531.bw	S00TWZA1	307.167	-132.846
venous blood	mature conventional dendritic cell - GM-CSF_IL4_T=6_days_R848_T=24hrs	B272	Male	mature conventional dendritic cell	venous blood	NA	None	B272	Bisulfite-Seq	Coverage of methylation signal	bigWig	CNAG	115M	07d14d4f1e98965bbe109e2059bf8053	http://ftp.ebi.ac.uk/pub/databases/blueprint/data/homo_sapiens/GRCh38/venous_blood/B272/mature_conventional_dendritic_cell_-_GM-CSF_IL4_T_6_days_R848_T_24hrs/Bisulfite-Seq/CNAG/S00U0LA1.CPG_methylation_calls.bs_cov.GRCh38.20160531.bw	S00U0LA1	315.847	-127.487
venous blood	osteoclast	BC2_0	Male	osteoclast	venous blood	NA	None	BC2_0	Bisulfite-Seq	Coverage of methylation signal	bigWig	CNAG	114M	d46111ff6a0ea3fafcdef92f7dfffb59	http://ftp.ebi.ac.uk/pub/databases/blueprint/data/homo_sapiens/GRCh38/venous_blood/BC2_0/osteoclast/Bisulfite-Seq/CNAG/S01GKTA1.CPG_methylation_calls.bs_cov.GRCh38.20160531.bw	S01GKTA1	293.072	-128.833
venous blood	osteoclast	BC2_10	Male	osteoclast	venous blood	NA	None	BC2_10	Bisulfite-Seq	Coverage of methylation signal	bigWig	CNAG	114M	6a74645ecddf34f0981d0e2037600454	http://ftp.ebi.ac.uk/pub/databases/blueprint/data/homo_sapiens/GRCh38/venous_blood/BC2_10/osteoclast/Bisulfite-Seq/CNAG/S01GMPA1.CPG_methylation_calls.bs_cov.GRCh38.20160531.bw	S01GMPA1	226.825	-109.189
venous blood	CD14-positive, CD16-negative classical monocyte	C000S5	Male	CD14-positive, CD16-negative classical monocyte	venous blood	NA	None	C000S5	Bisulfite-Seq	Coverage of methylation signal	bigWig	CNAG	120M	a8cb3ca9e3bebbb1f7dabfea08e24481	http://ftp.ebi.ac.uk/pub/databases/blueprint/data/homo_sapiens/GRCh38/venous_blood/C000S5/CD14-positive_CD16-negative_classical_monocyte/Bisulfite-Seq/CNAG/C000S5A1bs.CPG_methylation_calls.bs_cov.GRCh38.20160531.bw	C000S5A1bs	258.603	-148.898
venous blood	mature neutrophil	C000S5	Male	mature neutrophil	venous blood	NA	None	C000S5	Bisulfite-Seq	Coverage of methylation signal	bigWig	CNAG	118M	31305923173ee075f48642e72f4dce6e	http://ftp.ebi.ac.uk/pub/databases/blueprint/data/homo_sapiens/GRCh38/venous_blood/C000S5/mature_neutrophil/Bisulfite-Seq/CNAG/C000S5A2bs.CPG_methylation_calls.bs_cov.GRCh38.20160531.bw	C000S5A2bs	216.758	-193.873
venous blood	CD14-positive, CD16-negative classical monocyte	C0010K	Female	CD14-positive, CD16-negative classical monocyte	venous blood	NA	None	C0010K	Bisulfite-Seq	Coverage of methylation signal	bigWig	CNAG	118M	512846b65c8eee59e43f6ac12359b5ee	http://ftp.ebi.ac.uk/pub/databases/blueprint/data/homo_sapiens/GRCh38/venous_blood/C0010K/CD14-positive_CD16-negative_classical_monocyte/Bisulfite-Seq/CNAG/C0010KA2bs.CPG_methylation_calls.bs_cov.GRCh38.20160531.bw	C0010KA2bs	208.285	-147.108
venous blood	mature neutrophil	C0010K	Female	mature neutrophil	venous blood	NA	None	C0010K	Bisulfite-Seq	Coverage of methylation signal	bigWig	CNAG	119M	d8fdae31a7b07b90cbbebfaa2e203b8e	http://ftp.ebi.ac.uk/pub/databases/blueprint/data/homo_sapiens/GRCh38/venous_blood/C0010K/mature_neutrophil/Bisulfite-Seq/CNAG/C0010KA1bs.CPG_methylation_calls.bs_cov.GRCh38.20160531.bw	C0010KA1bs	196.957	-185.562
venous blood	mature neutrophil	C0011I	Female	mature neutrophil	venous blood	NA	None	C0011I	Bisulfite-Seq	Coverage of methylation signal	bigWig	CNAG	118M	2220f8ff7e1501f07c288233ca8b8208	http://ftp.ebi.ac.uk/pub/databases/blueprint/data/homo_sapiens/GRCh38/venous_blood/C0011I/mature_neutrophil/Bisulfite-Seq/CNAG/C0011IA3bs.CPG_methylation_calls.bs_cov.GRCh38.20160531.bw	C0011IA3bs	226.492	-192.064
venous blood	CD14-positive, CD16-negative classical monocyte	C001UY	Male	CD14-positive, CD16-negative classical monocyte	venous blood	NA	None	C001UY	Bisulfite-Seq	Coverage of methylation signal	bigWig	CNAG	120M	14b29196eeab37e6eecd716506ff9abe	http://ftp.ebi.ac.uk/pub/databases/blueprint/data/homo_sapiens/GRCh38/venous_blood/C001UY/CD14-positive_CD16-negative_classical_monocyte/Bisulfite-Seq/CNAG/C001UYA3bs.CPG_methylation_calls.bs_cov.GRCh38.20160531.bw	C001UYA3bs	273.242	-159.578
venous blood	mature neutrophil	C001UY	Male	mature neutrophil	venous blood	NA	None	C001UY	Bisulfite-Seq	Coverage of methylation signal	bigWig	CNAG	121M	6c4e289804bb1a0e0006b725fa94fe80	http://ftp.ebi.ac.uk/pub/databases/blueprint/data/homo_sapiens/GRCh38/venous_blood/C001UY/mature_neutrophil/Bisulfite-Seq/CNAG/C001UYA1bs.CPG_methylation_calls.bs_cov.GRCh38.20160531.bw	C001UYA1bs	264.446	-189.937
venous blood	CD8-positive, alpha-beta T cell	C00256	Male	CD8-positive, alpha-beta T cell	venous blood	NA	None	C00256	Bisulfite-Seq	Coverage of methylation signal	bigWig	CNAG	116M	d5d71f101c076d7eb445fa644887b947	http://ftp.ebi.ac.uk/pub/databases/blueprint/data/homo_sapiens/GRCh38/venous_blood/C00256/CD8-positive_alpha-beta_T_cell/Bisulfite-Seq/CNAG/C00256A1bs.CPG_methylation_calls.bs_cov.GRCh38.20160531.bw	C00256A1bs	180.387	97.901
venous blood	effector memory CD8-positive, alpha-beta T cell	C00256	Male	effector memory CD8-positive, alpha-beta T cell	venous blood	NA	None	C00256	Bisulfite-Seq	Coverage of methylation signal	bigWig	CNAG	113M	119a7a81b29bd607c479dd1a3a0eab8e	http://ftp.ebi.ac.uk/pub/databases/blueprint/data/homo_sapiens/GRCh38/venous_blood/C00256/effector_memory_CD8-positive_alpha-beta_T_cell/Bisulfite-Seq/CNAG/C00256A3bs.CPG_methylation_calls.bs_cov.GRCh38.20160531.bw	C00256A3bs	-286.648	195.818
venous blood	cytotoxic CD56-dim natural killer cell	C002CT	Male	cytotoxic CD56-dim natural killer cell	venous blood	NA	None	C002CT	Bisulfite-Seq	Coverage of methylation signal	bigWig	CNAG	116M	6a506169414a52ba39173d0ad8d5b02c	http://ftp.ebi.ac.uk/pub/databases/blueprint/data/homo_sapiens/GRCh38/venous_blood/C002CT/cytotoxic_CD56-dim_natural_killer_cell/Bisulfite-Seq/CNAG/C002CTA1bs.CPG_methylation_calls.bs_cov.GRCh38.20160531.bw	C002CTA1bs	133.318	39.7128
venous blood	class switched memory B cell	C003JB	Male	class switched memory B cell	venous blood	NA	None	C003JB	Bisulfite-Seq	Coverage of methylation signal	bigWig	CNAG	105M	d6b09e162283bc8237b9d983d68c2b10	http://ftp.ebi.ac.uk/pub/databases/blueprint/data/homo_sapiens/GRCh38/venous_blood/C003JB/class_switched_memory_B_cell/Bisulfite-Seq/CNAG/C003JB51.CPG_methylation_calls.bs_cov.GRCh38.20160531.bw	C003JB51	-311.412	211.739
venous blood	memory B cell	C003N3	Male	memory B cell	venous blood	NA	None	C003N3	Bisulfite-Seq	Coverage of methylation signal	bigWig	CNAG	108M	2a239d7e87f38fa8f26a770686568033	http://ftp.ebi.ac.uk/pub/databases/blueprint/data/homo_sapiens/GRCh38/venous_blood/C003N3/memory_B_cell/Bisulfite-Seq/CNAG/C003N351.CPG_methylation_calls.bs_cov.GRCh38.20160531.bw	C003N351	-201.498	232.608
venous blood	CD8-positive, alpha-beta T cell	C003VO	Female	CD8-positive, alpha-beta T cell	venous blood	NA	None	C003VO	Bisulfite-Seq	Coverage of methylation signal	bigWig	CNAG	113M	25ef34c328bf3121537787d96d3da2b6	http://ftp.ebi.ac.uk/pub/databases/blueprint/data/homo_sapiens/GRCh38/venous_blood/C003VO/CD8-positive_alpha-beta_T_cell/Bisulfite-Seq/CNAG/C003VO55.CPG_methylation_calls.bs_cov.GRCh38.20160531.bw	C003VO55	264.128	89.9438
venous blood	central memory CD8-positive, alpha-beta T cell	C003VO	Female	central memory CD8-positive, alpha-beta T cell	venous blood	NA	None	C003VO	Bisulfite-Seq	Coverage of methylation signal	bigWig	CNAG	112M	8ac4629e0df5fdb4b7212a04b339831a	http://ftp.ebi.ac.uk/pub/databases/blueprint/data/homo_sapiens/GRCh38/venous_blood/C003VO/central_memory_CD8-positive_alpha-beta_T_cell/Bisulfite-Seq/CNAG/C003VO56.CPG_methylation_calls.bs_cov.GRCh38.20160531.bw	C003VO56	-141.285	198.988
venous blood	CD14-positive, CD16-negative classical monocyte	C004SQ	Female	CD14-positive, CD16-negative classical monocyte	venous blood	NA	None	C004SQ	Bisulfite-Seq	Coverage of methylation signal	bigWig	CNAG	120M	0c1767c1448e3f0068342edad26e219e	http://ftp.ebi.ac.uk/pub/databases/blueprint/data/homo_sapiens/GRCh38/venous_blood/C004SQ/CD14-positive_CD16-negative_classical_monocyte/Bisulfite-Seq/CNAG/C004SQ51.CPG_methylation_calls.bs_cov.GRCh38.20160531.bw	C004SQ51	241.825	-126.565
venous blood	central memory CD8-positive, alpha-beta T cell	C005UI	Male	central memory CD8-positive, alpha-beta T cell	venous blood	NA	None	C005UI	Bisulfite-Seq	Coverage of methylation signal	bigWig	CNAG	112M	cab9f4d14891f1fc7f5e5a963aa8a0e7	http://ftp.ebi.ac.uk/pub/databases/blueprint/data/homo_sapiens/GRCh38/venous_blood/C005UI/central_memory_CD8-positive_alpha-beta_T_cell/Bisulfite-Seq/CNAG/C005UI52.CPG_methylation_calls.bs_cov.GRCh38.20160531.bw	C005UI52	-153.776	216.138
venous blood	macrophage	C005VG	Male	macrophage	venous blood	NA	None	C005VG	Bisulfite-Seq	Coverage of methylation signal	bigWig	CNAG	109M	b29752c0409b292cbda250eff091f3ab	http://ftp.ebi.ac.uk/pub/databases/blueprint/data/homo_sapiens/GRCh38/venous_blood/C005VG/macrophage/Bisulfite-Seq/CNAG/C005VG51.CPG_methylation_calls.bs_cov.GRCh38.20160531.bw	C005VG51	290.639	-99.0787
venous blood	cytotoxic CD56-dim natural killer cell	C006G5	Female	cytotoxic CD56-dim natural killer cell	venous blood	NA	None	C006G5	Bisulfite-Seq	Coverage of methylation signal	bigWig	CNAG	112M	1450a5fd3ef7e2f47a5319580bebf7a8	http://ftp.ebi.ac.uk/pub/databases/blueprint/data/homo_sapiens/GRCh38/venous_blood/C006G5/cytotoxic_CD56-dim_natural_killer_cell/Bisulfite-Seq/CNAG/C006G551.CPG_methylation_calls.bs_cov.GRCh38.20160531.bw	C006G551	165.337	15.2916
venous blood	memory B cell	csMBC pool 1	Unknown	memory B cell	venous blood	NA	None	csMBC pool 1	Bisulfite-Seq	Coverage of methylation signal	bigWig	CNAG	8.7M	078ba9678812235606b98c6a9cb8f54a	http://ftp.ebi.ac.uk/pub/databases/blueprint/data/homo_sapiens/GRCh38/venous_blood/csMBC_pool_1/memory_B_cell/Bisulfite-Seq/CNAG/W653.CPG_methylation_calls.bs_cov.GRCh38.20160531.bw	W653	118.295	38.0896
venous blood	T-cell Prolymphocytic Leukemia	MS49	Female		venous blood	NA	T-cell Prolymphocytic Leukemia	MS49	Bisulfite-Seq	Coverage of methylation signal	bigWig	CNAG	115M	aba63a82ba3a8fe0ad2b7a2ab06983ba	http://ftp.ebi.ac.uk/pub/databases/blueprint/data/homo_sapiens/GRCh38/venous_blood/MS49/T-cell_Prolymphocytic_Leukemia/Bisulfite-Seq/CNAG/S0145XU1.CPG_methylation_calls.bs_cov.GRCh38.20160531.bw	S0145XU1	-309.106	267.676
venous blood	macrophage - T=6days B-glucan	N000314138902	Female	macrophage	venous blood	NA	None	N000314138902	Bisulfite-Seq	Coverage of methylation signal	bigWig	CNAG	113M	da681cad257fcfbfe847335565a681f0	http://ftp.ebi.ac.uk/pub/databases/blueprint/data/homo_sapiens/GRCh38/venous_blood/N000314138902/macrophage_-_T_6days_B-glucan/Bisulfite-Seq/CNAG/S00V49N1.CPG_methylation_calls.bs_cov.GRCh38.20160531.bw	S00V49N1	260.153	-118.053
venous blood	macrophage - T=6days untreated	N000314138902	Female	macrophage	venous blood	NA	None	N000314138902	Bisulfite-Seq	Coverage of methylation signal	bigWig	CNAG	110M	916add6f6cb026d9524f82bfb23c1967	http://ftp.ebi.ac.uk/pub/databases/blueprint/data/homo_sapiens/GRCh38/venous_blood/N000314138902/macrophage_-_T_6days_untreated/Bisulfite-Seq/CNAG/S00V3BN1.CPG_methylation_calls.bs_cov.GRCh38.20160531.bw	S00V3BN1	258.409	-141.902
venous blood	monocyte - T=0days	N000314138902	Female	monocyte	venous blood	NA	None	N000314138902	Bisulfite-Seq	Coverage of methylation signal	bigWig	CNAG	112M	57ab9c27b5bf2e94fbd2e1f70d5e1ec8	http://ftp.ebi.ac.uk/pub/databases/blueprint/data/homo_sapiens/GRCh38/venous_blood/N000314138902/monocyte_-_T_0days/Bisulfite-Seq/CNAG/S00V2DN1.CPG_methylation_calls.bs_cov.GRCh38.20160531.bw	S00V2DN1	251.878	-142.09
venous blood	class switched memory B cell	NC11_41	Female	class switched memory B cell	venous blood	NA	None	NC11_41	Bisulfite-Seq	Coverage of methylation signal	bigWig	CNAG	117M	7ad37f419814d6d179cd537768c20bd5	http://ftp.ebi.ac.uk/pub/databases/blueprint/data/homo_sapiens/GRCh38/venous_blood/NC11_41/class_switched_memory_B_cell/Bisulfite-Seq/CNAG/csMBC_NC11_41.CPG_methylation_calls.bs_cov.GRCh38.20160531.bw	csMBC_NC11_41	-694.666	313.346
venous blood	naive B cell	NC11_41	Female	naive B cell	venous blood	NA	None	NC11_41	Bisulfite-Seq	Coverage of methylation signal	bigWig	CNAG	119M	226277ba62d63a978301fb95bc51f952	http://ftp.ebi.ac.uk/pub/databases/blueprint/data/homo_sapiens/GRCh38/venous_blood/NC11_41/naive_B_cell/Bisulfite-Seq/CNAG/NBC_NC11_41.CPG_methylation_calls.bs_cov.GRCh38.20160531.bw	NBC_NC11_41	254.026	63.1017
venous blood	naive B cell	NC11_83	Female	naive B cell	venous blood	NA	None	NC11_83	Bisulfite-Seq	Coverage of methylation signal	bigWig	CNAG	100M	ad11d84b90bcd5ba7b6e2e2a130bd37e	http://ftp.ebi.ac.uk/pub/databases/blueprint/data/homo_sapiens/GRCh38/venous_blood/NC11_83/naive_B_cell/Bisulfite-Seq/CNAG/NBC_NC11_83.CPG_methylation_calls.bs_cov.GRCh38.20160531.bw	NBC_NC11_83	86.608	-51.7837
venous blood	naive B cell	NC15_72	Female	naive B cell	venous blood	NA	None	NC15_72	Bisulfite-Seq	Coverage of methylation signal	bigWig	CNAG	115M	040dbc2c61b74dad377bf6bd7cc96ca0	http://ftp.ebi.ac.uk/pub/databases/blueprint/data/homo_sapiens/GRCh38/venous_blood/NC15_72/naive_B_cell/Bisulfite-Seq/CNAG/S01ECGA1.CPG_methylation_calls.bs_cov.GRCh38.20160531.bw	S01ECGA1	298.77	74.5128
venous blood	mature neutrophil	PB100713	Male	mature neutrophil	venous blood	NA	None	PB100713	Bisulfite-Seq	Coverage of methylation signal	bigWig	CNAG	95M	6a30e4663339cacca7a33bca0ccb1db9	http://ftp.ebi.ac.uk/pub/databases/blueprint/data/homo_sapiens/GRCh38/venous_blood/PB100713/mature_neutrophil/Bisulfite-Seq/CNAG/S00K5EA1.CPG_methylation_calls.bs_cov.GRCh38.20160531.bw	S00K5EA1	306.497	-78.9079
venous blood	mature neutrophil - G-CSF/Dex. Treatment (16-20 hrs)	PB100713	Male	mature neutrophil	venous blood	NA	None	PB100713	Bisulfite-Seq	Coverage of methylation signal	bigWig	CNAG	114M	daef9ccda89060caf5a42dbfaec517e2	http://ftp.ebi.ac.uk/pub/databases/blueprint/data/homo_sapiens/GRCh38/venous_blood/PB100713/mature_neutrophil_-_G-CSF_Dex._Treatment_16-20_hrs/Bisulfite-Seq/CNAG/S00TC1A1.CPG_methylation_calls.bs_cov.GRCh38.20160531.bw	S00TC1A1	283.12	-162.517
venous blood	mature neutrophil	PB130513	Male	mature neutrophil	venous blood	NA	None	PB130513	Bisulfite-Seq	Coverage of methylation signal	bigWig	CNAG	114M	2ee843335d73ae90c78f0f57de72bd6c	http://ftp.ebi.ac.uk/pub/databases/blueprint/data/homo_sapiens/GRCh38/venous_blood/PB130513/mature_neutrophil/Bisulfite-Seq/CNAG/S00FWHA1.CPG_methylation_calls.bs_cov.GRCh38.20160531.bw	S00FWHA1	288.126	-171.097
venous blood	mature neutrophil - G-CSF/Dex. Treatment (16-20 hrs)	PB130513	Male	mature neutrophil	venous blood	NA	None	PB130513	Bisulfite-Seq	Coverage of methylation signal	bigWig	CNAG	111M	a50e9249183f0df067e16abf8d60c9f5	http://ftp.ebi.ac.uk/pub/databases/blueprint/data/homo_sapiens/GRCh38/venous_blood/PB130513/mature_neutrophil_-_G-CSF_Dex._Treatment_16-20_hrs/Bisulfite-Seq/CNAG/S00FXFA1.CPG_methylation_calls.bs_cov.GRCh38.20160531.bw	S00FXFA1	295.987	-173.723
venous blood	mature neutrophil	PB270313	Male	mature neutrophil	venous blood	NA	None	PB270313	Bisulfite-Seq	Coverage of methylation signal	bigWig	CNAG	112M	f0385adb8ade8de7e0c6078a8f5fb5cc	http://ftp.ebi.ac.uk/pub/databases/blueprint/data/homo_sapiens/GRCh38/venous_blood/PB270313/mature_neutrophil/Bisulfite-Seq/CNAG/S00K7AA1.CPG_methylation_calls.bs_cov.GRCh38.20160531.bw	S00K7AA1	273.868	-166.634
venous blood	mature neutrophil - G-CSF/Dex. Treatment (16-20 hrs)	PB270313	Male	mature neutrophil	venous blood	NA	None	PB270313	Bisulfite-Seq	Coverage of methylation signal	bigWig	CNAG	115M	6b963aa678b076a2c9150fcbaa712dd7	http://ftp.ebi.ac.uk/pub/databases/blueprint/data/homo_sapiens/GRCh38/venous_blood/PB270313/mature_neutrophil_-_G-CSF_Dex._Treatment_16-20_hrs/Bisulfite-Seq/CNAG/S00K88A1.CPG_methylation_calls.bs_cov.GRCh38.20160531.bw	S00K88A1	250.064	-173.15
venous blood	monocyte - None	Primary_monocytes_Donor_D	Male	monocyte	venous blood	NA	None	Primary_monocytes_Donor_D	Bisulfite-Seq	Coverage of methylation signal	bigWig	CNAG	116M	85e16e717384252c90fdfa0155ca6dfb	http://ftp.ebi.ac.uk/pub/databases/blueprint/data/homo_sapiens/GRCh38/venous_blood/Primary_monocytes_Donor_D/monocyte_-_None/Bisulfite-Seq/CNAG/S01E03A1.CPG_methylation_calls.bs_cov.GRCh38.20160531.bw	S01E03A1	297.08	-139.472
venous blood	monocyte - None	Primary_monocytes_Donor_G	Female	monocyte	venous blood	NA	None	Primary_monocytes_Donor_G	Bisulfite-Seq	Coverage of methylation signal	bigWig	CNAG	116M	af4c085394ba243b88d10f1337d7d515	http://ftp.ebi.ac.uk/pub/databases/blueprint/data/homo_sapiens/GRCh38/venous_blood/Primary_monocytes_Donor_G/monocyte_-_None/Bisulfite-Seq/CNAG/S01MAPA1.CPG_methylation_calls.bs_cov.GRCh38.20160531.bw	S01MAPA1	310.547	-133.742
venous blood	Acute Myeloid Leukemia - CTR	pz 298	Male	myeloid cell	venous blood	NA	Acute Myeloid Leukemia	pz 298	Bisulfite-Seq	Coverage of methylation signal	bigWig	CNAG	111M	beb276941278317efe56211eb684d1e1	http://ftp.ebi.ac.uk/pub/databases/blueprint/data/homo_sapiens/GRCh38/venous_blood/pz_298/Acute_Myeloid_Leukemia_-_CTR/Bisulfite-Seq/CNAG/S00Q7NA1.CPG_methylation_calls.bs_cov.GRCh38.20160531.bw	S00Q7NA1	-244.691	-85.7489
venous blood	CD38-negative naive B cell	S001JP	Female	CD38-negative naive B cell	venous blood	NA	None	S001JP	Bisulfite-Seq	Coverage of methylation signal	bigWig	CNAG	111M	36adf9c713220eab1ac260fbe875ee84	http://ftp.ebi.ac.uk/pub/databases/blueprint/data/homo_sapiens/GRCh38/venous_blood/S001JP/CD38-negative_naive_B_cell/Bisulfite-Seq/CNAG/S001JP51.CPG_methylation_calls.bs_cov.GRCh38.20160531.bw	S001JP51	317.261	34.0561
venous blood	inflammatory macrophage	S001MJ	Male	inflammatory macrophage	venous blood	NA	None	S001MJ	Bisulfite-Seq	Coverage of methylation signal	bigWig	CNAG	109M	6eda8b464703b4955b47046c45510135	http://ftp.ebi.ac.uk/pub/databases/blueprint/data/homo_sapiens/GRCh38/venous_blood/S001MJ/inflammatory_macrophage/Bisulfite-Seq/CNAG/S001MJ51.CPG_methylation_calls.bs_cov.GRCh38.20160531.bw	S001MJ51	272.481	-129.229
venous blood	inflammatory macrophage	S001S7	Female	inflammatory macrophage	venous blood	NA	None	S001S7	Bisulfite-Seq	Coverage of methylation signal	bigWig	CNAG	112M	596af35117e5af41fc41a66e560a5bb2	http://ftp.ebi.ac.uk/pub/databases/blueprint/data/homo_sapiens/GRCh38/venous_blood/S001S7/inflammatory_macrophage/Bisulfite-Seq/CNAG/S001S753.CPG_methylation_calls.bs_cov.GRCh38.20160531.bw	S001S753	291.617	-127.847
venous blood	macrophage	S001S7	Female	macrophage	venous blood	NA	None	S001S7	Bisulfite-Seq	Coverage of methylation signal	bigWig	CNAG	111M	221ca63c25535921c957e5b190ad26d7	http://ftp.ebi.ac.uk/pub/databases/blueprint/data/homo_sapiens/GRCh38/venous_blood/S001S7/macrophage/Bisulfite-Seq/CNAG/S001S751.CPG_methylation_calls.bs_cov.GRCh38.20160531.bw	S001S751	277.654	-138.719
venous blood	effector memory CD4-positive, alpha-beta T cell	S001U3	Female	effector memory CD4-positive, alpha-beta T cell	venous blood	NA	None	S001U3	Bisulfite-Seq	Coverage of methylation signal	bigWig	CNAG	112M	c6cee55545c7e9e548bb63d737fd6b00	http://ftp.ebi.ac.uk/pub/databases/blueprint/data/homo_sapiens/GRCh38/venous_blood/S001U3/effector_memory_CD4-positive_alpha-beta_T_cell/Bisulfite-Seq/CNAG/S001U352.CPG_methylation_calls.bs_cov.GRCh38.20160531.bw	S001U352	-239.566	163.958
venous blood	regulatory T cell	S001U3	Female	regulatory T cell	venous blood	NA	None	S001U3	Bisulfite-Seq	Coverage of methylation signal	bigWig	CNAG	113M	e1fdd368c334129413442e91ebf54ad0	http://ftp.ebi.ac.uk/pub/databases/blueprint/data/homo_sapiens/GRCh38/venous_blood/S001U3/regulatory_T_cell/Bisulfite-Seq/CNAG/S001U353.CPG_methylation_calls.bs_cov.GRCh38.20160531.bw	S001U353	-33.7357	157.785
venous blood	inflammatory macrophage	S0022I	Female	inflammatory macrophage	venous blood	NA	None	S0022I	Bisulfite-Seq	Coverage of methylation signal	bigWig	CNAG	112M	298d678e4ca06f699c1916d58820d1fb	http://ftp.ebi.ac.uk/pub/databases/blueprint/data/homo_sapiens/GRCh38/venous_blood/S0022I/inflammatory_macrophage/Bisulfite-Seq/CNAG/S0022I53.CPG_methylation_calls.bs_cov.GRCh38.20160531.bw	S0022I53	280.432	-125.707
venous blood	macrophage	S0022I	Female	macrophage	venous blood	NA	None	S0022I	Bisulfite-Seq	Coverage of methylation signal	bigWig	CNAG	111M	bddda7f20b8a8da6bad2522c81b83468	http://ftp.ebi.ac.uk/pub/databases/blueprint/data/homo_sapiens/GRCh38/venous_blood/S0022I/macrophage/Bisulfite-Seq/CNAG/S0022I51.CPG_methylation_calls.bs_cov.GRCh38.20160531.bw	S0022I51	268.431	-139.992
venous blood	effector memory CD8-positive, alpha-beta T cell, terminally differentiated	S002ND	Male	effector memory CD8-positive, alpha-beta T cell, terminally differentiated	venous blood	NA	None	S002ND	Bisulfite-Seq	Coverage of methylation signal	bigWig	CNAG	108M	37954965fc7cacba83eb7854827a8608	http://ftp.ebi.ac.uk/pub/databases/blueprint/data/homo_sapiens/GRCh38/venous_blood/S002ND/effector_memory_CD8-positive_alpha-beta_T_cell_terminally_differentiated/Bisulfite-Seq/CNAG/S002ND51.CPG_methylation_calls.bs_cov.GRCh38.20160531.bw	S002ND51	-198.178	155.036
venous blood	macrophage	S00390	Male	macrophage	venous blood	NA	None	S00390	Bisulfite-Seq	Coverage of methylation signal	bigWig	CNAG	110M	428898925eda5173ebe33fe0d9e39715	http://ftp.ebi.ac.uk/pub/databases/blueprint/data/homo_sapiens/GRCh38/venous_blood/S00390/macrophage/Bisulfite-Seq/CNAG/S0039051.CPG_methylation_calls.bs_cov.GRCh38.20160531.bw	S0039051	257.907	-125.348
venous blood	class switched memory B cell	S004P1	Female	class switched memory B cell	venous blood	NA	None	S004P1	Bisulfite-Seq	Coverage of methylation signal	bigWig	CNAG	109M	e54cc6d9169d0f41159fa28ef4e75e06	http://ftp.ebi.ac.uk/pub/databases/blueprint/data/homo_sapiens/GRCh38/venous_blood/S004P1/class_switched_memory_B_cell/Bisulfite-Seq/CNAG/S004P151.CPG_methylation_calls.bs_cov.GRCh38.20160531.bw	S004P151	-292.442	203.406
venous blood	alternatively activated macrophage	S00622	Male	alternatively activated macrophage	venous blood	NA	None	S00622	Bisulfite-Seq	Coverage of methylation signal	bigWig	CNAG	111M	c9dc1a6fd8d88f5ef7f9a6be50c9bcd0	http://ftp.ebi.ac.uk/pub/databases/blueprint/data/homo_sapiens/GRCh38/venous_blood/S00622/alternatively_activated_macrophage/Bisulfite-Seq/CNAG/S0062252.CPG_methylation_calls.bs_cov.GRCh38.20160531.bw	S0062252	216.174	-149.1
venous blood	alternatively activated macrophage	S006VI	Male	alternatively activated macrophage	venous blood	NA	None	S006VI	Bisulfite-Seq	Coverage of methylation signal	bigWig	CNAG	108M	201066a5a34c0d98161f14875d3c1db9	http://ftp.ebi.ac.uk/pub/databases/blueprint/data/homo_sapiens/GRCh38/venous_blood/S006VI/alternatively_activated_macrophage/Bisulfite-Seq/CNAG/S006VI53.CPG_methylation_calls.bs_cov.GRCh38.20160531.bw	S006VI53	98.3245	-219.766
venous blood	mature eosinophil	S006XE	Male	mature eosinophil	venous blood	NA	None	S006XE	Bisulfite-Seq	Coverage of methylation signal	bigWig	CNAG	112M	7dcccd36e768efcbaf74de12e4c701a1	http://ftp.ebi.ac.uk/pub/databases/blueprint/data/homo_sapiens/GRCh38/venous_blood/S006XE/mature_eosinophil/Bisulfite-Seq/CNAG/S006XE53.CPG_methylation_calls.bs_cov.GRCh38.20160531.bw	S006XE53	207.374	-142.449
venous blood	central memory CD4-positive, alpha-beta T cell	S006YC	Female	central memory CD4-positive, alpha-beta T cell	venous blood	NA	None	S006YC	Bisulfite-Seq	Coverage of methylation signal	bigWig	CNAG	109M	cd992bf8b7490b09a70a4a04dfb78844	http://ftp.ebi.ac.uk/pub/databases/blueprint/data/homo_sapiens/GRCh38/venous_blood/S006YC/central_memory_CD4-positive_alpha-beta_T_cell/Bisulfite-Seq/CNAG/S006YC51.CPG_methylation_calls.bs_cov.GRCh38.20160531.bw	S006YC51	-71.0869	147.139
venous blood	CD4-positive, alpha-beta T cell	S007DD	Female	CD4-positive, alpha-beta T cell	venous blood	NA	None	S007DD	Bisulfite-Seq	Coverage of methylation signal	bigWig	CNAG	109M	752a10c2c9b8b5fa9debfbfb3d76b142	http://ftp.ebi.ac.uk/pub/databases/blueprint/data/homo_sapiens/GRCh38/venous_blood/S007DD/CD4-positive_alpha-beta_T_cell/Bisulfite-Seq/CNAG/S007DD51.CPG_methylation_calls.bs_cov.GRCh38.20160531.bw	S007DD51	307.73	81.5297
venous blood	CD4-positive, alpha-beta T cell	S007G7	Male	CD4-positive, alpha-beta T cell	venous blood	NA	None	S007G7	Bisulfite-Seq	Coverage of methylation signal	bigWig	CNAG	111M	f9cac1e3d24b763f318a5df26d937d2a	http://ftp.ebi.ac.uk/pub/databases/blueprint/data/homo_sapiens/GRCh38/venous_blood/S007G7/CD4-positive_alpha-beta_T_cell/Bisulfite-Seq/CNAG/S007G756.CPG_methylation_calls.bs_cov.GRCh38.20160531.bw	S007G756	318.757	78.9432
venous blood	CD4-positive, alpha-beta T cell	S008H1	Male	CD4-positive, alpha-beta T cell	venous blood	NA	None	S008H1	Bisulfite-Seq	Coverage of methylation signal	bigWig	CNAG	107M	310f43594128a35c206b50564b02b142	http://ftp.ebi.ac.uk/pub/databases/blueprint/data/homo_sapiens/GRCh38/venous_blood/S008H1/CD4-positive_alpha-beta_T_cell/Bisulfite-Seq/CNAG/S008H151.CPG_methylation_calls.bs_cov.GRCh38.20160531.bw	S008H151	340.981	67.2719
venous blood	CD4-positive, alpha-beta T cell	S009W4	Female	CD4-positive, alpha-beta T cell	venous blood	NA	None	S009W4	Bisulfite-Seq	Coverage of methylation signal	bigWig	CNAG	109M	7e085b5ea68db2a718e7628ba2fb4237	http://ftp.ebi.ac.uk/pub/databases/blueprint/data/homo_sapiens/GRCh38/venous_blood/S009W4/CD4-positive_alpha-beta_T_cell/Bisulfite-Seq/CNAG/S009W451.CPG_methylation_calls.bs_cov.GRCh38.20160531.bw	S009W451	330.158	70.0839
venous blood	alternatively activated macrophage	S00BS4	Female	alternatively activated macrophage	venous blood	NA	None	S00BS4	Bisulfite-Seq	Coverage of methylation signal	bigWig	CNAG	112M	4acb4b6136820fe3b612f1d4b3ec813a	http://ftp.ebi.ac.uk/pub/databases/blueprint/data/homo_sapiens/GRCh38/venous_blood/S00BS4/alternatively_activated_macrophage/Bisulfite-Seq/CNAG/S00BS451.CPG_methylation_calls.bs_cov.GRCh38.20160531.bw	S00BS451	307.281	-118.783
venous blood	CD38-negative naive B cell	S00DM8	Male	CD38-negative naive B cell	venous blood	NA	None	S00DM8	Bisulfite-Seq	Coverage of methylation signal	bigWig	CNAG	111M	547cd4edc782d6a838f5fe8b32d930ae	http://ftp.ebi.ac.uk/pub/databases/blueprint/data/homo_sapiens/GRCh38/venous_blood/S00DM8/CD38-negative_naive_B_cell/Bisulfite-Seq/CNAG/S00DM851.CPG_methylation_calls.bs_cov.GRCh38.20160531.bw	S00DM851	262.165	83.6957
venous blood	alternatively activated macrophage	S00FTN	Female	alternatively activated macrophage	venous blood	NA	None	S00FTN	Bisulfite-Seq	Coverage of methylation signal	bigWig	CNAG	114M	14e4bad98144648d3e273dd3219fcea7	http://ftp.ebi.ac.uk/pub/databases/blueprint/data/homo_sapiens/GRCh38/venous_blood/S00FTN/alternatively_activated_macrophage/Bisulfite-Seq/CNAG/S00FTN51.CPG_methylation_calls.bs_cov.GRCh38.20160531.bw	S00FTN51	280.651	-137.506
venous blood	inflammatory macrophage	S00H6O	Male	inflammatory macrophage	venous blood	NA	None	S00H6O	Bisulfite-Seq	Coverage of methylation signal	bigWig	CNAG	115M	4409606c12d51bc1d2d006c3e0c40a4b	http://ftp.ebi.ac.uk/pub/databases/blueprint/data/homo_sapiens/GRCh38/venous_blood/S00H6O/inflammatory_macrophage/Bisulfite-Seq/CNAG/S00H6O51.CPG_methylation_calls.bs_cov.GRCh38.20160531.bw	S00H6O51	276.933	-149.508
venous blood	adult endothelial progenitor cell	S00UJK	Female	adult endothelial progenitor cell	venous blood	NA	None	S00UJK	Bisulfite-Seq	Coverage of methylation signal	bigWig	CNAG	123M	a1dbb98e66e6a8c6a6dd2934aa8e3cf7	http://ftp.ebi.ac.uk/pub/databases/blueprint/data/homo_sapiens/GRCh38/venous_blood/S00UJK/adult_endothelial_progenitor_cell/Bisulfite-Seq/CNAG/S00UJK51.CPG_methylation_calls.bs_cov.GRCh38.20160531.bw	S00UJK51	-674.986	7.41784
venous blood	mature eosinophil	S00V65	Female	mature eosinophil	venous blood	NA	None	S00V65	Bisulfite-Seq	Coverage of methylation signal	bigWig	CNAG	115M	fe11128031ac8e66a27849e741d4bc83	http://ftp.ebi.ac.uk/pub/databases/blueprint/data/homo_sapiens/GRCh38/venous_blood/S00V65/mature_eosinophil/Bisulfite-Seq/CNAG/S00V6553.CPG_methylation_calls.bs_cov.GRCh38.20160531.bw	S00V6553	137.976	-134.914
venous blood	mesenchymal stem cell of the bone marrow	S00W8Y	Unknown	mesenchymal stem cell of the bone marrow	venous blood	NA	None	S00W8Y	Bisulfite-Seq	Coverage of methylation signal	bigWig	CNAG	123M	7e6c6564472aae7fc888a1569af1cc3a	http://ftp.ebi.ac.uk/pub/databases/blueprint/data/homo_sapiens/GRCh38/venous_blood/S00W8Y/mesenchymal_stem_cell_of_the_bone_marrow/Bisulfite-Seq/CNAG/S00W8Y51.CPG_methylation_calls.bs_cov.GRCh38.20160531.bw	S00W8Y51	-880.895	-247.077
venous blood	regulatory T cell	S00XTP	Male	regulatory T cell	venous blood	NA	None	S00XTP	Bisulfite-Seq	Coverage of methylation signal	bigWig	CNAG	123M	170b17f79d90a61de0921a3a4070a6e7	http://ftp.ebi.ac.uk/pub/databases/blueprint/data/homo_sapiens/GRCh38/venous_blood/S00XTP/regulatory_T_cell/Bisulfite-Seq/CNAG/S00XTP51.CPG_methylation_calls.bs_cov.GRCh38.20160531.bw	S00XTP51	-402.724	253.79
venous blood	mesenchymal stem cell of the bone marrow	S00YAM	Unknown	mesenchymal stem cell of the bone marrow	venous blood	NA	None	S00YAM	Bisulfite-Seq	Coverage of methylation signal	bigWig	CNAG	123M	bedff38d18ffceaac377af8fe73efcbc	http://ftp.ebi.ac.uk/pub/databases/blueprint/data/homo_sapiens/GRCh38/venous_blood/S00YAM/mesenchymal_stem_cell_of_the_bone_marrow/Bisulfite-Seq/CNAG/S00YAM51.CPG_methylation_calls.bs_cov.GRCh38.20160531.bw	S00YAM51	-1106.61	-307.988
venous blood	central memory CD4-positive, alpha-beta T cell	S014QS	Male	central memory CD4-positive, alpha-beta T cell	venous blood	NA	None	S014QS	Bisulfite-Seq	Coverage of methylation signal	bigWig	CNAG	124M	9bfeb42d25b327764637b146bac46a8b	http://ftp.ebi.ac.uk/pub/databases/blueprint/data/homo_sapiens/GRCh38/venous_blood/S014QS/central_memory_CD4-positive_alpha-beta_T_cell/Bisulfite-Seq/CNAG/S014QS55.CPG_methylation_calls.bs_cov.GRCh38.20160531.bw	S014QS55	-222.743	256.192
venous blood	effector memory CD4-positive, alpha-beta T cell	S014QS	Male	effector memory CD4-positive, alpha-beta T cell	venous blood	NA	None	S014QS	Bisulfite-Seq	Coverage of methylation signal	bigWig	CNAG	123M	883e975018536ed419ae98885aed5795	http://ftp.ebi.ac.uk/pub/databases/blueprint/data/homo_sapiens/GRCh38/venous_blood/S014QS/effector_memory_CD4-positive_alpha-beta_T_cell/Bisulfite-Seq/CNAG/S014QS51.CPG_methylation_calls.bs_cov.GRCh38.20160531.bw	S014QS51	-484.99	281.575
venous blood	effector memory CD8-positive, alpha-beta T cell	S014WG	Female	effector memory CD8-positive, alpha-beta T cell	venous blood	NA	None	S014WG	Bisulfite-Seq	Coverage of methylation signal	bigWig	CNAG	123M	e113a1d8826f9723610ed386d35aca70	http://ftp.ebi.ac.uk/pub/databases/blueprint/data/homo_sapiens/GRCh38/venous_blood/S014WG/effector_memory_CD8-positive_alpha-beta_T_cell/Bisulfite-Seq/CNAG/S014WG51.CPG_methylation_calls.bs_cov.GRCh38.20160531.bw	S014WG51	-514.705	338.893
venous blood	effector memory CD8-positive, alpha-beta T cell, terminally differentiated	S0164R	Female	effector memory CD8-positive, alpha-beta T cell, terminally differentiated	venous blood	NA	None	S0164R	Bisulfite-Seq	Coverage of methylation signal	bigWig	CNAG	122M	69f702e283f5aececf2f45859b3ae59c	http://ftp.ebi.ac.uk/pub/databases/blueprint/data/homo_sapiens/GRCh38/venous_blood/S0164R/effector_memory_CD8-positive_alpha-beta_T_cell_terminally_differentiated/Bisulfite-Seq/CNAG/S0164R51.CPG_methylation_calls.bs_cov.GRCh38.20160531.bw	S0164R51	-587.887	346.397
venous blood	Acute Lymphocytic Leukemia	S017B9	Unknown	precursor B cell	venous blood	NA	Acute Lymphocytic Leukemia	S017B9	Bisulfite-Seq	Coverage of methylation signal	bigWig	CNAG	113M	25379778672f5ae8e14b984ad97c48da	http://ftp.ebi.ac.uk/pub/databases/blueprint/data/homo_sapiens/GRCh38/venous_blood/S017B9/Acute_Lymphocytic_Leukemia/Bisulfite-Seq/CNAG/S017B9A1.CPG_methylation_calls.bs_cov.GRCh38.20160531.bw	S017B9A1	164.646	204.982
venous blood	Acute Lymphocytic Leukemia	S017C7	Unknown	precursor B cell	venous blood	NA	Acute Lymphocytic Leukemia	S017C7	Bisulfite-Seq	Coverage of methylation signal	bigWig	CNAG	113M	754a7814201832546a1129b10c19217d	http://ftp.ebi.ac.uk/pub/databases/blueprint/data/homo_sapiens/GRCh38/venous_blood/S017C7/Acute_Lymphocytic_Leukemia/Bisulfite-Seq/CNAG/S017C7A1.CPG_methylation_calls.bs_cov.GRCh38.20160531.bw	S017C7A1	169.468	170.603
venous blood	memory B cell	S017RE	Female	memory B cell	venous blood	NA	None	S017RE	Bisulfite-Seq	Coverage of methylation signal	bigWig	CNAG	123M	0d5dbea48132e453445f5a426da3f9c8	http://ftp.ebi.ac.uk/pub/databases/blueprint/data/homo_sapiens/GRCh38/venous_blood/S017RE/memory_B_cell/Bisulfite-Seq/CNAG/S017RE51.CPG_methylation_calls.bs_cov.GRCh38.20160531.bw	S017RE51	-324.282	347.044
venous blood	adult endothelial progenitor cell	S01GU9	Unknown	adult endothelial progenitor cell	venous blood	NA	None	S01GU9	Bisulfite-Seq	Coverage of methylation signal	bigWig	CNAG	115M	89a5c84a7092bc17598256094c100282	http://ftp.ebi.ac.uk/pub/databases/blueprint/data/homo_sapiens/GRCh38/venous_blood/S01GU9/adult_endothelial_progenitor_cell/Bisulfite-Seq/CNAG/S01GU951.CPG_methylation_calls.bs_cov.GRCh38.20160531.bw	S01GU951	-496.134	53.7577
venous blood	monocyte - Attached_T=1hr	SANQUIN_mono_39	Male	monocyte	venous blood	NA	None	SANQUIN_mono_39	Bisulfite-Seq	Coverage of methylation signal	bigWig	CNAG	123M	7b2ef2ad5aaeea83b42b8b519781b892	http://ftp.ebi.ac.uk/pub/databases/blueprint/data/homo_sapiens/GRCh38/venous_blood/SANQUIN_mono_39/monocyte_-_Attached_T_1hr/Bisulfite-Seq/CNAG/S01B47A1.CPG_methylation_calls.bs_cov.GRCh38.20160531.bw	S01B47A1	306.339	-135.34
venous blood	monocyte - RPMI_BG_T=1hr	SANQUIN_mono_39	Male	monocyte	venous blood	NA	None	SANQUIN_mono_39	Bisulfite-Seq	Coverage of methylation signal	bigWig	CNAG	120M	7fc69c0424dd444713204a1574f560e8	http://ftp.ebi.ac.uk/pub/databases/blueprint/data/homo_sapiens/GRCh38/venous_blood/SANQUIN_mono_39/monocyte_-_RPMI_BG_T_1hr/Bisulfite-Seq/CNAG/S01B71A1.CPG_methylation_calls.bs_cov.GRCh38.20160531.bw	S01B71A1	315.668	-141.584
venous blood	monocyte - RPMI_BG_T=24hrs	SANQUIN_mono_39	Male	monocyte	venous blood	NA	None	SANQUIN_mono_39	Bisulfite-Seq	Coverage of methylation signal	bigWig	CNAG	123M	14c1125faa8fada5c969fff13d82b2a3	http://ftp.ebi.ac.uk/pub/databases/blueprint/data/homo_sapiens/GRCh38/venous_blood/SANQUIN_mono_39/monocyte_-_RPMI_BG_T_24hrs/Bisulfite-Seq/CNAG/S01BEOA1.CPG_methylation_calls.bs_cov.GRCh38.20160531.bw	S01BEOA1	310.154	-138.877
venous blood	monocyte - RPMI_BG_T=24hrs_RPMI_T=5days	SANQUIN_mono_39	Male	monocyte	venous blood	NA	None	SANQUIN_mono_39	Bisulfite-Seq	Coverage of methylation signal	bigWig	CNAG	122M	83bcbe8cb3127db7c238d8d9e8524e49	http://ftp.ebi.ac.uk/pub/databases/blueprint/data/homo_sapiens/GRCh38/venous_blood/SANQUIN_mono_39/monocyte_-_RPMI_BG_T_24hrs_RPMI_T_5days/Bisulfite-Seq/CNAG/S01BHIA1.CPG_methylation_calls.bs_cov.GRCh38.20160531.bw	S01BHIA1	321.014	-142.034
venous blood	monocyte - RPMI_BG_T=4hrs	SANQUIN_mono_39	Male	monocyte	venous blood	NA	None	SANQUIN_mono_39	Bisulfite-Seq	Coverage of methylation signal	bigWig	CNAG	120M	08f35cfd4b10b6eed9aef85dd082d4f8	http://ftp.ebi.ac.uk/pub/databases/blueprint/data/homo_sapiens/GRCh38/venous_blood/SANQUIN_mono_39/monocyte_-_RPMI_BG_T_4hrs/Bisulfite-Seq/CNAG/S01BBUA1.CPG_methylation_calls.bs_cov.GRCh38.20160531.bw	S01BBUA1	326.169	-140.982
venous blood	monocyte - RPMI_LPS_T=1hr	SANQUIN_mono_39	Male	monocyte	venous blood	NA	None	SANQUIN_mono_39	Bisulfite-Seq	Coverage of methylation signal	bigWig	CNAG	120M	7a6a47244924b0b132e0bb61539c602a	http://ftp.ebi.ac.uk/pub/databases/blueprint/data/homo_sapiens/GRCh38/venous_blood/SANQUIN_mono_39/monocyte_-_RPMI_LPS_T_1hr/Bisulfite-Seq/CNAG/S01B63A1.CPG_methylation_calls.bs_cov.GRCh38.20160531.bw	S01B63A1	315.154	-142.534
venous blood	monocyte - RPMI_LPS_T=24hrs	SANQUIN_mono_39	Male	monocyte	venous blood	NA	None	SANQUIN_mono_39	Bisulfite-Seq	Coverage of methylation signal	bigWig	CNAG	123M	e7b1d98a46d74a54e921f9b1ba04a7a5	http://ftp.ebi.ac.uk/pub/databases/blueprint/data/homo_sapiens/GRCh38/venous_blood/SANQUIN_mono_39/monocyte_-_RPMI_LPS_T_24hrs/Bisulfite-Seq/CNAG/S01BDQA1.CPG_methylation_calls.bs_cov.GRCh38.20160531.bw	S01BDQA1	300.181	-139.314
venous blood	monocyte - RPMI_LPS_T=24hrs_RPMI_T=5days	SANQUIN_mono_39	Male	monocyte	venous blood	NA	None	SANQUIN_mono_39	Bisulfite-Seq	Coverage of methylation signal	bigWig	CNAG	118M	6f94a802cd0d83a79c6a7990a929c601	http://ftp.ebi.ac.uk/pub/databases/blueprint/data/homo_sapiens/GRCh38/venous_blood/SANQUIN_mono_39/monocyte_-_RPMI_LPS_T_24hrs_RPMI_T_5days/Bisulfite-Seq/CNAG/S01BGKA1.CPG_methylation_calls.bs_cov.GRCh38.20160531.bw	S01BGKA1	324.066	-154.946
venous blood	monocyte - RPMI_LPS_T=4hrs	SANQUIN_mono_39	Male	monocyte	venous blood	NA	None	SANQUIN_mono_39	Bisulfite-Seq	Coverage of methylation signal	bigWig	CNAG	122M	cbcc8620da6be045236df22450009ccd	http://ftp.ebi.ac.uk/pub/databases/blueprint/data/homo_sapiens/GRCh38/venous_blood/SANQUIN_mono_39/monocyte_-_RPMI_LPS_T_4hrs/Bisulfite-Seq/CNAG/S01BAWA1.CPG_methylation_calls.bs_cov.GRCh38.20160531.bw	S01BAWA1	284.15	-147.665
venous blood	monocyte - RPMI_T=1hr	SANQUIN_mono_39	Male	monocyte	venous blood	NA	None	SANQUIN_mono_39	Bisulfite-Seq	Coverage of methylation signal	bigWig	CNAG	120M	afc322da235171bcd5bb841c7ebf6493	http://ftp.ebi.ac.uk/pub/databases/blueprint/data/homo_sapiens/GRCh38/venous_blood/SANQUIN_mono_39/monocyte_-_RPMI_T_1hr/Bisulfite-Seq/CNAG/S01B55A1.CPG_methylation_calls.bs_cov.GRCh38.20160531.bw	S01B55A1	323.547	-144.848
venous blood	monocyte - RPMI_T=24hrs	SANQUIN_mono_39	Male	monocyte	venous blood	NA	None	SANQUIN_mono_39	Bisulfite-Seq	Coverage of methylation signal	bigWig	CNAG	120M	d6404c839e05162a156a087e234fb788	http://ftp.ebi.ac.uk/pub/databases/blueprint/data/homo_sapiens/GRCh38/venous_blood/SANQUIN_mono_39/monocyte_-_RPMI_T_24hrs/Bisulfite-Seq/CNAG/S01BCSA1.CPG_methylation_calls.bs_cov.GRCh38.20160531.bw	S01BCSA1	317.914	-144.47
venous blood	monocyte - RPMI_T=4hrs	SANQUIN_mono_39	Male	monocyte	venous blood	NA	None	SANQUIN_mono_39	Bisulfite-Seq	Coverage of methylation signal	bigWig	CNAG	120M	0e19b904cdf5843ab7daaef7826a3d76	http://ftp.ebi.ac.uk/pub/databases/blueprint/data/homo_sapiens/GRCh38/venous_blood/SANQUIN_mono_39/monocyte_-_RPMI_T_4hrs/Bisulfite-Seq/CNAG/S01B9YA1.CPG_methylation_calls.bs_cov.GRCh38.20160531.bw	S01B9YA1	322.322	-143.005
venous blood	monocyte - RPMI_T=6days	SANQUIN_mono_39	Male	monocyte	venous blood	NA	None	SANQUIN_mono_39	Bisulfite-Seq	Coverage of methylation signal	bigWig	CNAG	120M	ad7015e266240be60f6d02ee28c9ea80	http://ftp.ebi.ac.uk/pub/databases/blueprint/data/homo_sapiens/GRCh38/venous_blood/SANQUIN_mono_39/monocyte_-_RPMI_T_6days/Bisulfite-Seq/CNAG/S01BFMA1.CPG_methylation_calls.bs_cov.GRCh38.20160531.bw	S01BFMA1	347.792	-142.638
venous blood	T-cell Prolymphocytic Leukemia	TA37	Female		venous blood	NA	T-cell Prolymphocytic Leukemia	TA37	Bisulfite-Seq	Coverage of methylation signal	bigWig	CNAG	116M	5e62b6778dda5e9136660f5b57e4ec7c	http://ftp.ebi.ac.uk/pub/databases/blueprint/data/homo_sapiens/GRCh38/venous_blood/TA37/T-cell_Prolymphocytic_Leukemia/Bisulfite-Seq/CNAG/S016MSU1.CPG_methylation_calls.bs_cov.GRCh38.20160531.bw	S016MSU1	-334.536	351.632
venous blood	Acute Myeloid Leukemia	UMCG00002	Female	myeloid cell	venous blood	NA	Acute Myeloid Leukemia	UMCG00002	Bisulfite-Seq	Coverage of methylation signal	bigWig	CNAG	111M	41d176ace0b4189fef5160d0036e799a	http://ftp.ebi.ac.uk/pub/databases/blueprint/data/homo_sapiens/GRCh38/venous_blood/UMCG00002/Acute_Myeloid_Leukemia/Bisulfite-Seq/CNAG/S00D1DA1.CPG_methylation_calls.bs_cov.GRCh38.20160531.bw	S00D1DA1	39.9613	60.1051
venous blood	Acute Myeloid Leukemia	UMCG00003	Female	myeloid cell	venous blood	NA	Acute Myeloid Leukemia	UMCG00003	Bisulfite-Seq	Coverage of methylation signal	bigWig	CNAG	111M	6a9eb237744b40fb8d31a62872da9328	http://ftp.ebi.ac.uk/pub/databases/blueprint/data/homo_sapiens/GRCh38/venous_blood/UMCG00003/Acute_Myeloid_Leukemia/Bisulfite-Seq/CNAG/S00CWTA1.CPG_methylation_calls.bs_cov.GRCh38.20160531.bw	S00CWTA1	261.32	119.702
venous blood	Acute Myeloid Leukemia	UMCG00005	Female	myeloid cell	venous blood	NA	Acute Myeloid Leukemia	UMCG00005	Bisulfite-Seq	Coverage of methylation signal	bigWig	CNAG	123M	9d0173718ea53f49208f70cde7bb1834	http://ftp.ebi.ac.uk/pub/databases/blueprint/data/homo_sapiens/GRCh38/venous_blood/UMCG00005/Acute_Myeloid_Leukemia/Bisulfite-Seq/CNAG/S00D2BA1.CPG_methylation_calls.bs_cov.GRCh38.20160531.bw	S00D2BA1	137.487	102.724
venous blood	Acute Myeloid Leukemia	UMCG00008	Female	myeloid cell	venous blood	NA	Acute Myeloid Leukemia	UMCG00008	Bisulfite-Seq	Coverage of methylation signal	bigWig	CNAG	110M	0a3a193e084f940122edf8ec1b4af6f9	http://ftp.ebi.ac.uk/pub/databases/blueprint/data/homo_sapiens/GRCh38/venous_blood/UMCG00008/Acute_Myeloid_Leukemia/Bisulfite-Seq/CNAG/S00D39A1.CPG_methylation_calls.bs_cov.GRCh38.20160531.bw	S00D39A1	40.6828	139.259
venous blood	Acute Myeloid Leukemia	UMCG00009	Female	myeloid cell	venous blood	NA	Acute Myeloid Leukemia	UMCG00009	Bisulfite-Seq	Coverage of methylation signal	bigWig	CNAG	123M	21825ff6b1b71f879fba5d6ea1356dad	http://ftp.ebi.ac.uk/pub/databases/blueprint/data/homo_sapiens/GRCh38/venous_blood/UMCG00009/Acute_Myeloid_Leukemia/Bisulfite-Seq/CNAG/S013SSA1.CPG_methylation_calls.bs_cov.GRCh38.20160531.bw	S013SSA1	86.1398	81.5696
venous blood	Acute Myeloid Leukemia	UMCG00010	Female	peripheral blood mononuclear cell	venous blood	NA	Acute Myeloid Leukemia	UMCG00010	Bisulfite-Seq	Coverage of methylation signal	bigWig	CNAG	123M	b68d06b776d85489692f8b8e424f522d	http://ftp.ebi.ac.uk/pub/databases/blueprint/data/homo_sapiens/GRCh38/venous_blood/UMCG00010/Acute_Myeloid_Leukemia/Bisulfite-Seq/CNAG/S013RUA1.CPG_methylation_calls.bs_cov.GRCh38.20160531.bw	S013RUA1	198.654	67.4304
venous blood	Acute Myeloid Leukemia	UMCG00016	Female	myeloid cell	venous blood	NA	Acute Myeloid Leukemia	UMCG00016	Bisulfite-Seq	Coverage of methylation signal	bigWig	CNAG	123M	02f9b6409a36c903c3af56e73c0f18b9	http://ftp.ebi.ac.uk/pub/databases/blueprint/data/homo_sapiens/GRCh38/venous_blood/UMCG00016/Acute_Myeloid_Leukemia/Bisulfite-Seq/CNAG/S013PYA1.CPG_methylation_calls.bs_cov.GRCh38.20160531.bw	S013PYA1	122.467	139.536
venous blood	Acute Myeloid Leukemia	UMCG00019	Male	myeloid cell	venous blood	NA	Acute Myeloid Leukemia	UMCG00019	Bisulfite-Seq	Coverage of methylation signal	bigWig	CNAG	123M	22f56941d00e797c3b30383ba1642747	http://ftp.ebi.ac.uk/pub/databases/blueprint/data/homo_sapiens/GRCh38/venous_blood/UMCG00019/Acute_Myeloid_Leukemia/Bisulfite-Seq/CNAG/S00Y13A1.CPG_methylation_calls.bs_cov.GRCh38.20160531.bw	S00Y13A1	270.634	19.6494
venous blood	Acute Myeloid Leukemia	UMCG00021	Female	myeloid cell	venous blood	NA	Acute Myeloid Leukemia	UMCG00021	Bisulfite-Seq	Coverage of methylation signal	bigWig	CNAG	123M	c006e65fe8277a61b711b7a99dbcee0a	http://ftp.ebi.ac.uk/pub/databases/blueprint/data/homo_sapiens/GRCh38/venous_blood/UMCG00021/Acute_Myeloid_Leukemia/Bisulfite-Seq/CNAG/S00Y4YA1.CPG_methylation_calls.bs_cov.GRCh38.20160531.bw	S00Y4YA1	201.773	72.5555
venous blood	Acute Myeloid Leukemia	UMCG00023	Female	myeloid cell	venous blood	NA	Acute Myeloid Leukemia	UMCG00023	Bisulfite-Seq	Coverage of methylation signal	bigWig	CNAG	123M	0505d20e0bd51265432e64819a7f8632	http://ftp.ebi.ac.uk/pub/databases/blueprint/data/homo_sapiens/GRCh38/venous_blood/UMCG00023/Acute_Myeloid_Leukemia/Bisulfite-Seq/CNAG/S00Y05A1.CPG_methylation_calls.bs_cov.GRCh38.20160531.bw	S00Y05A1	38.7897	197.731
venous blood	Acute Myeloid Leukemia	UMCG00026	Female	myeloid cell	venous blood	NA	Acute Myeloid Leukemia	UMCG00026	Bisulfite-Seq	Coverage of methylation signal	bigWig	CNAG	123M	9d361ba2c607bc9cd6af5200066cd8de	http://ftp.ebi.ac.uk/pub/databases/blueprint/data/homo_sapiens/GRCh38/venous_blood/UMCG00026/Acute_Myeloid_Leukemia/Bisulfite-Seq/CNAG/S00XWJA1.CPG_methylation_calls.bs_cov.GRCh38.20160531.bw	S00XWJA1	220.315	97.8658
venous blood	Acute Myeloid Leukemia	UMCG00028	Female	myeloid cell	venous blood	NA	Acute Myeloid Leukemia	UMCG00028	Bisulfite-Seq	Coverage of methylation signal	bigWig	CNAG	122M	066b9d3ba5bfb77da5f6d607694aad2d	http://ftp.ebi.ac.uk/pub/databases/blueprint/data/homo_sapiens/GRCh38/venous_blood/UMCG00028/Acute_Myeloid_Leukemia/Bisulfite-Seq/CNAG/S00Y6UA1.CPG_methylation_calls.bs_cov.GRCh38.20160531.bw	S00Y6UA1	-127.263	19.2023
venous blood	T-cell Prolymphocytic Leukemia	WR27	Male		venous blood	NA	T-cell Prolymphocytic Leukemia	WR27	Bisulfite-Seq	Coverage of methylation signal	bigWig	CNAG	115M	6b320eb312602d23a2a45648f191a494	http://ftp.ebi.ac.uk/pub/databases/blueprint/data/homo_sapiens/GRCh38/venous_blood/WR27/T-cell_Prolymphocytic_Leukemia/Bisulfite-Seq/CNAG/S016KWU1.CPG_methylation_calls.bs_cov.GRCh38.20160531.bw	S016KWU1	-750.59	310.223
