# Supplementary material for: Calling differentially methylated regions from whole genome bisulphite sequencing with DMRcate
Source: Nucleic Acids Res. 2021 Jul 28;49(19):e109. doi: 10.1093/nar/gkab637 (PMC8565305; doi:10.1093/nar/gkab637)
Supplement: gkab637_Supplemental_Files [file gkab637_supplemental_files.zip › Supplementary_Table_2.xlsx]

## Sheet: Supp_table_1
Group	Sub.group	Name	Sex	Cell.type	Tissue	Cell.line	Disease	Donor	Experiment	File.type	Format	Analyis.production	Size	MD5	URL	bigwig
venous blood	macrophage	C005VG	Male	macrophage	venous blood	NA	None	C005VG	Bisulfite-Seq	Coverage of methylation signal	bigWig	CNAG	109M	b29752c0409b292cbda250eff091f3ab	http://ftp.ebi.ac.uk/pub/databases/blueprint/data/homo_sapiens/GRCh38/venous_blood/C005VG/macrophage/Bisulfite-Seq/CNAG/C005VG51.CPG_methylation_calls.bs_cov.GRCh38.20160531.bw	C005VG51
venous blood	macrophage - T=6days untreated	N000314138902	Female	macrophage	venous blood	NA	None	N000314138902	Bisulfite-Seq	Coverage of methylation signal	bigWig	CNAG	110M	916add6f6cb026d9524f82bfb23c1967	http://ftp.ebi.ac.uk/pub/databases/blueprint/data/homo_sapiens/GRCh38/venous_blood/N000314138902/macrophage_-_T_6days_untreated/Bisulfite-Seq/CNAG/S00V3BN1.CPG_methylation_calls.bs_cov.GRCh38.20160531.bw	S00V3BN1
venous blood	inflammatory macrophage	S001MJ	Male	inflammatory macrophage	venous blood	NA	None	S001MJ	Bisulfite-Seq	Coverage of methylation signal	bigWig	CNAG	109M	6eda8b464703b4955b47046c45510135	http://ftp.ebi.ac.uk/pub/databases/blueprint/data/homo_sapiens/GRCh38/venous_blood/S001MJ/inflammatory_macrophage/Bisulfite-Seq/CNAG/S001MJ51.CPG_methylation_calls.bs_cov.GRCh38.20160531.bw	S001MJ51
venous blood	macrophage	S001S7	Female	macrophage	venous blood	NA	None	S001S7	Bisulfite-Seq	Coverage of methylation signal	bigWig	CNAG	111M	221ca63c25535921c957e5b190ad26d7	http://ftp.ebi.ac.uk/pub/databases/blueprint/data/homo_sapiens/GRCh38/venous_blood/S001S7/macrophage/Bisulfite-Seq/CNAG/S001S751.CPG_methylation_calls.bs_cov.GRCh38.20160531.bw	S001S751
venous blood	macrophage	S0022I	Female	macrophage	venous blood	NA	None	S0022I	Bisulfite-Seq	Coverage of methylation signal	bigWig	CNAG	111M	bddda7f20b8a8da6bad2522c81b83468	http://ftp.ebi.ac.uk/pub/databases/blueprint/data/homo_sapiens/GRCh38/venous_blood/S0022I/macrophage/Bisulfite-Seq/CNAG/S0022I51.CPG_methylation_calls.bs_cov.GRCh38.20160531.bw	S0022I51
venous blood	macrophage	S00390	Male	macrophage	venous blood	NA	None	S00390	Bisulfite-Seq	Coverage of methylation signal	bigWig	CNAG	110M	428898925eda5173ebe33fe0d9e39715	http://ftp.ebi.ac.uk/pub/databases/blueprint/data/homo_sapiens/GRCh38/venous_blood/S00390/macrophage/Bisulfite-Seq/CNAG/S0039051.CPG_methylation_calls.bs_cov.GRCh38.20160531.bw	S0039051
venous blood	alternatively activated macrophage	S00622	Male	alternatively activated macrophage	venous blood	NA	None	S00622	Bisulfite-Seq	Coverage of methylation signal	bigWig	CNAG	111M	c9dc1a6fd8d88f5ef7f9a6be50c9bcd0	http://ftp.ebi.ac.uk/pub/databases/blueprint/data/homo_sapiens/GRCh38/venous_blood/S00622/alternatively_activated_macrophage/Bisulfite-Seq/CNAG/S0062252.CPG_methylation_calls.bs_cov.GRCh38.20160531.bw	S0062252
venous blood	alternatively activated macrophage	S00BS4	Female	alternatively activated macrophage	venous blood	NA	None	S00BS4	Bisulfite-Seq	Coverage of methylation signal	bigWig	CNAG	112M	4acb4b6136820fe3b612f1d4b3ec813a	http://ftp.ebi.ac.uk/pub/databases/blueprint/data/homo_sapiens/GRCh38/venous_blood/S00BS4/alternatively_activated_macrophage/Bisulfite-Seq/CNAG/S00BS451.CPG_methylation_calls.bs_cov.GRCh38.20160531.bw	S00BS451
venous blood	alternatively activated macrophage	S00FTN	Female	alternatively activated macrophage	venous blood	NA	None	S00FTN	Bisulfite-Seq	Coverage of methylation signal	bigWig	CNAG	114M	14e4bad98144648d3e273dd3219fcea7	http://ftp.ebi.ac.uk/pub/databases/blueprint/data/homo_sapiens/GRCh38/venous_blood/S00FTN/alternatively_activated_macrophage/Bisulfite-Seq/CNAG/S00FTN51.CPG_methylation_calls.bs_cov.GRCh38.20160531.bw	S00FTN51
venous blood	inflammatory macrophage	S00H6O	Male	inflammatory macrophage	venous blood	NA	None	S00H6O	Bisulfite-Seq	Coverage of methylation signal	bigWig	CNAG	115M	4409606c12d51bc1d2d006c3e0c40a4b	http://ftp.ebi.ac.uk/pub/databases/blueprint/data/homo_sapiens/GRCh38/venous_blood/S00H6O/inflammatory_macrophage/Bisulfite-Seq/CNAG/S00H6O51.CPG_methylation_calls.bs_cov.GRCh38.20160531.bw	S00H6O51
