# Supplementary material for: Calling differentially methylated regions from whole genome bisulphite sequencing with DMRcate
Source: Nucleic Acids Res. 2021 Jul 28;49(19):e109. doi: 10.1093/nar/gkab637 (PMC8565305; doi:10.1093/nar/gkab637)
Supplement: gkab637_Supplemental_Files [file gkab637_supplemental_files.zip › Supplementary_Table_3.xlsx]

## Sheet: Supp_table_1
Sub.group	Name	Sex	Cell.type	Tissue	Cell.line	Disease	Donor	Experiment	File.type	Format	Analyis.production	Size	MD5	URL	bigwig
germinal center B cell	T11_8	Female	germinal center B cell	tonsil	NA	None	T11_8	Bisulfite-Seq	Coverage of methylation signal	bigWig	CNAG	117M	9fe810f48cd7f4bb773b6a359f4bf1c9	http://ftp.ebi.ac.uk/pub/databases/blueprint/data/homo_sapiens/GRCh38/tonsil/T11_8/germinal_center_B_cell/Bisulfite-Seq/CNAG/G201.CPG_methylation_calls.bs_cov.GRCh38.20160531.bw	G201
germinal center B cell	T14_10	Female	germinal center B cell	tonsil	NA	None	T14_10	Bisulfite-Seq	Coverage of methylation signal	bigWig	CNAG	117M	aa7c996af005a6a7ed88c8e08796d733	http://ftp.ebi.ac.uk/pub/databases/blueprint/data/homo_sapiens/GRCh38/tonsil/T14_10/germinal_center_B_cell/Bisulfite-Seq/CNAG/GC_T14_10.CPG_methylation_calls.bs_cov.GRCh38.20160531.bw	GC_T14_10
germinal center B cell	T14_11	Male	germinal center B cell	tonsil	NA	None	T14_11	Bisulfite-Seq	Coverage of methylation signal	bigWig	CNAG	114M	487e584a3264ade82b6c370184fdf3e9	http://ftp.ebi.ac.uk/pub/databases/blueprint/data/homo_sapiens/GRCh38/tonsil/T14_11/germinal_center_B_cell/Bisulfite-Seq/CNAG/GC_T14_11.CPG_methylation_calls.bs_cov.GRCh38.20160531.bw	GC_T14_11
memory B cell	C003N3	Male	memory B cell	venous blood	NA	None	C003N3	Bisulfite-Seq	Coverage of methylation signal	bigWig	CNAG	108M	2a239d7e87f38fa8f26a770686568033	http://ftp.ebi.ac.uk/pub/databases/blueprint/data/homo_sapiens/GRCh38/venous_blood/C003N3/memory_B_cell/Bisulfite-Seq/CNAG/C003N351.CPG_methylation_calls.bs_cov.GRCh38.20160531.bw	C003N351
memory B cell	csMBC pool 1	Unknown	memory B cell	venous blood	NA	None	csMBC pool 1	Bisulfite-Seq	Coverage of methylation signal	bigWig	CNAG	8.7M	078ba9678812235606b98c6a9cb8f54a	http://ftp.ebi.ac.uk/pub/databases/blueprint/data/homo_sapiens/GRCh38/venous_blood/csMBC_pool_1/memory_B_cell/Bisulfite-Seq/CNAG/W653.CPG_methylation_calls.bs_cov.GRCh38.20160531.bw	W653
memory B cell	S017RE	Female	memory B cell	venous blood	NA	None	S017RE	Bisulfite-Seq	Coverage of methylation signal	bigWig	CNAG	123M	0d5dbea48132e453445f5a426da3f9c8	http://ftp.ebi.ac.uk/pub/databases/blueprint/data/homo_sapiens/GRCh38/venous_blood/S017RE/memory_B_cell/Bisulfite-Seq/CNAG/S017RE51.CPG_methylation_calls.bs_cov.GRCh38.20160531.bw	S017RE51
