# Supplementary material for: Calling differentially methylated regions from whole genome bisulphite sequencing with DMRcate
Source: Nucleic Acids Res. 2021 Jul 28;49(19):e109. doi: 10.1093/nar/gkab637 (PMC8565305; doi:10.1093/nar/gkab637)
Supplement: gkab637_Supplemental_Files [file gkab637_supplemental_files.zip › Supplementary_Table_4.xlsx]

## Sheet: Supp_table_5
Group	Sub-group	Name	Sex	Cell type	Tissue	Cell line	Disease	Donor	Experiment	File type	Format	Analyis production	Size	MD5	URL
venous blood	Mantle Cell Lymphoma	007MCL	Female		venous blood		Mantle Cell Lymphoma	007MCL	Bisulfite-Seq	Coverage of methylation signal	bigWig	CNAG	115M	ea5a28a8bb87b051c8f01f4e9a4615cd	http://ftp.ebi.ac.uk/pub/databases/blueprint/data/homo_sapiens/GRCh38/venous_blood/007MCL/Mantle_Cell_Lymphoma/Bisulfite-Seq/CNAG/S01FJZA1.CPG_methylation_calls.bs_cov.GRCh38.20160531.bw
venous blood	Chronic Lymphocytic Leukemia	110CLL	Female		venous blood		Chronic Lymphocytic Leukemia	110CLL	Bisulfite-Seq	Coverage of methylation signal	bigWig	CNAG	115M	2b0838da14eec2bd1f5a7be2c55ea4fe	http://ftp.ebi.ac.uk/pub/databases/blueprint/data/homo_sapiens/GRCh38/venous_blood/110CLL/Chronic_Lymphocytic_Leukemia/Bisulfite-Seq/CNAG/S00AYXU1.CPG_methylation_calls.bs_cov.GRCh38.20160531.bw
venous blood	Chronic Lymphocytic Leukemia	1228CLL	Male		venous blood		Chronic Lymphocytic Leukemia	1228CLL	Bisulfite-Seq	Coverage of methylation signal	bigWig	CNAG	115M	3890a6c6ddab2c3285b6043c6dae9e88	http://ftp.ebi.ac.uk/pub/databases/blueprint/data/homo_sapiens/GRCh38/venous_blood/1228CLL/Chronic_Lymphocytic_Leukemia/Bisulfite-Seq/CNAG/S01FG4A1.CPG_methylation_calls.bs_cov.GRCh38.20160531.bw
venous blood	Chronic Lymphocytic Leukemia	12CLL	Female		venous blood		Chronic Lymphocytic Leukemia	12CLL	Bisulfite-Seq	Coverage of methylation signal	bigWig	CNAG	116M	ba792c0db3e5a4d686c4163372fbffd1	http://ftp.ebi.ac.uk/pub/databases/blueprint/data/homo_sapiens/GRCh38/venous_blood/12CLL/Chronic_Lymphocytic_Leukemia/Bisulfite-Seq/CNAG/S00B0NU1.CPG_methylation_calls.bs_cov.GRCh38.20160531.bw
venous blood	Chronic Lymphocytic Leukemia	1525CLL	Male		venous blood		Chronic Lymphocytic Leukemia	1525CLL	Bisulfite-Seq	Coverage of methylation signal	bigWig	CNAG	115M	eefb1e254d85448fa506460a62a7e529	http://ftp.ebi.ac.uk/pub/databases/blueprint/data/homo_sapiens/GRCh38/venous_blood/1525CLL/Chronic_Lymphocytic_Leukemia/Bisulfite-Seq/CNAG/S00B2JA1.CPG_methylation_calls.bs_cov.GRCh38.20160531.bw
venous blood	Chronic Lymphocytic Leukemia	1532CLL	Male		venous blood		Chronic Lymphocytic Leukemia	1532CLL	Bisulfite-Seq	Coverage of methylation signal	bigWig	CNAG	115M	8109e19f4fd97d5cd7d36b22049e62c1	http://ftp.ebi.ac.uk/pub/databases/blueprint/data/homo_sapiens/GRCh38/venous_blood/1532CLL/Chronic_Lymphocytic_Leukemia/Bisulfite-Seq/CNAG/S00GPRA1.CPG_methylation_calls.bs_cov.GRCh38.20160531.bw
venous blood	Chronic Lymphocytic Leukemia	182CLL	Unknown		venous blood		Chronic Lymphocytic Leukemia	182CLL	Bisulfite-Seq	Coverage of methylation signal	bigWig	CNAG	116M	e897d6c1e4e8cb35c7d3b28caebffdba	http://ftp.ebi.ac.uk/pub/databases/blueprint/data/homo_sapiens/GRCh38/venous_blood/182CLL/Chronic_Lymphocytic_Leukemia/Bisulfite-Seq/CNAG/S00B1LU1.CPG_methylation_calls.bs_cov.GRCh38.20160531.bw
venous blood	Mantle Cell Lymphoma	2392MCL	Male		venous blood		Mantle Cell Lymphoma	2392MCL	Bisulfite-Seq	Coverage of methylation signal	bigWig	CNAG	114M	02f0d93242a951c5e975d333ed2a4341	http://ftp.ebi.ac.uk/pub/databases/blueprint/data/homo_sapiens/GRCh38/venous_blood/2392MCL/Mantle_Cell_Lymphoma/Bisulfite-Seq/CNAG/S01FKXA1.CPG_methylation_calls.bs_cov.GRCh38.20160531.bw
venous blood	Mantle Cell Lymphoma	6902MCL	Male		venous blood		Mantle Cell Lymphoma	6902MCL	Bisulfite-Seq	Coverage of methylation signal	bigWig	CNAG	115M	170a4c3de011422283b1d0c6d4cf2d40	http://ftp.ebi.ac.uk/pub/databases/blueprint/data/homo_sapiens/GRCh38/venous_blood/6902MCL/Mantle_Cell_Lymphoma/Bisulfite-Seq/CNAG/S01FE8A1.CPG_methylation_calls.bs_cov.GRCh38.20160531.bw
venous blood	Mantle Cell Lymphoma	817-03MCL	Male		venous blood		Mantle Cell Lymphoma	817-03MCL	Bisulfite-Seq	Coverage of methylation signal	bigWig	CNAG	114M	39c479025d7902fe6e05bab047ba5534	http://ftp.ebi.ac.uk/pub/databases/blueprint/data/homo_sapiens/GRCh38/venous_blood/817-03MCL/Mantle_Cell_Lymphoma/Bisulfite-Seq/CNAG/S01FF6A1.CPG_methylation_calls.bs_cov.GRCh38.20160531.bw
venous blood	Mantle Cell Lymphoma	8761MCL	Male		venous blood		Mantle Cell Lymphoma	8761MCL	Bisulfite-Seq	Coverage of methylation signal	bigWig	CNAG	115M	e43430f60ee2a573173e6754eeaaf26e	http://ftp.ebi.ac.uk/pub/databases/blueprint/data/homo_sapiens/GRCh38/venous_blood/8761MCL/Mantle_Cell_Lymphoma/Bisulfite-Seq/CNAG/S01FH2A1.CPG_methylation_calls.bs_cov.GRCh38.20160531.bw
