# Supplementary material for: Calling differentially methylated regions from whole genome bisulphite sequencing with DMRcate
Source: Nucleic Acids Res. 2021 Jul 28;49(19):e109. doi: 10.1093/nar/gkab637 (PMC8565305; doi:10.1093/nar/gkab637)
Supplement: gkab637_Supplemental_Files [file gkab637_supplemental_files.zip › Supplementary_Table_5.xlsx]

## Sheet: DMRcate
seqnames	start	end	width	strand	no.cpgs	min_smoothed_fdr	Stouffer	HMFDR	Fisher	maxdiff	meandiff	overlapping.genes
chr5	160468393	160470567	2175	*	24	0	0.000342611	0.173043	0.00706222	-7.10269	-3.97315	MIR3142HG
chr11	33890589	33893254	2666	*	32	0	0.00157679	0.172114	0.00740917	-7.168	-4.29324	LMO2
chr3	92297050	92297247	198	*	5	8.9181e-90	0.00983899	0.142874	0.0381078	-5.02302	-4.40326	NA
chr8	128065132	128066510	1379	*	10	8.95916e-100	0.00653423	0.201304	0.0539776	-6.22281	-5.19594	PVT1
chr9	66754878	66755430	553	*	6	5.57409e-275	0.0590561	0.121431	0.0606938	9.37287	3.76685	NA
chr3	188240495	188242088	1594	*	21	1.25429e-219	0.0258486	0.197933	0.0634605	-7.32298	-4.94417	LPP
chr14	22522234	22523099	866	*	5	2.31246e-96	0.0310413	0.149461	0.0749573	-7.62015	-5.45712	NA
chr15	22167328	22167849	522	*	5	1.04907e-89	0.0383804	0.141298	0.0816552	-5.93989	-3.95762	NA
chr2	47655875	47658066	2192	*	21	1.68557e-177	0.018648	0.226319	0.0852067	-7.19414	-3.8484	MSH2
chr1	120099671	120100696	1026	*	5	4.66678e-127	0.118379	0.12261	0.089469	6.37672	4.34609	NOTCH2
chrX	102214832	102215479	648	*	13	2.3856e-154	0.0856671	0.182573	0.0901635	5.97582	2.85564	TCP11X1
chr8	140789388	140790122	735	*	11	3.15706e-137	0.0388043	0.191791	0.0912904	-7.25422	-4.85084	PTK2
chr21	9681311	9681799	489	*	5	1.93214e-112	0.0385383	0.161941	0.092256	-6.40939	-0.149811	NA
chr10	40970057	40970249	193	*	6	1.18067e-116	0.0576518	0.159274	0.0934144	-4.64386	1.19408	NA
chr2	136396660	136397148	489	*	5	3.15727e-85	0.0323345	0.188444	0.0966706	-5.84216	-4.75294	NA
chr6	42426589	42426785	197	*	6	3.75352e-85	0.0275386	0.202026	0.0976535	-4.54678	-3.89634	TRERF1
chr1	154940348	154941710	1363	*	14	3.31349e-131	0.0149765	0.222743	0.0980941	-6.92421	-4.31665	NA
chrY	24909535	24909684	150	*	5	1.37652e-70	0.0896956	0.150692	0.0998447	-4.64386	-3.04677	NA
chr15	21975603	21976745	1143	*	7	2.60215e-106	1	0.164598	0.100676	5.77083	2.42915	NA
chr12	66618884	66618999	116	*	5	7.78475e-70	0.0329375	0.197024	0.101392	-4.64605	-4.38867	GRIP1
chr1	121947744	121947919	176	*	9	7.76173e-122	1	0.156958	0.106215	-4.80567	-3.14573	NA
chr2	87569258	87570021	764	*	5	4.82658e-104	0.0872821	0.155378	0.108222	-5.34974	-3.48282	CYTOR, AC133644.2
chr10	47590834	47591311	478	*	5	2.01672e-92	0.102962	0.152778	0.108629	-4.89005	1.8124	LINC02675
chr7	5697740	5698169	430	*	6	9.20894e-80	0.0296538	0.216014	0.109648	-6.53217	-4.27292	RNF216
chr2	169081697	169082012	316	*	6	2.49194e-80	0.0315703	0.213207	0.111446	-4.29468	-4.01925	DHRS9
chr1	144913373	144914812	1440	*	15	9.44145e-264	1	0.164348	0.112111	6.82562	3.39231	FP700111.1, SRGAP2B
chr4	26830477	26831643	1167	*	10	4.40718e-107	0.0248209	0.23968	0.129262	-8.92835	-5.54095	NA
chr13	73944807	73945266	460	*	6	6.73409e-76	0.0385179	0.230568	0.133465	-4.58877	-3.87612	KLF12
chr3	188316606	188317430	825	*	10	5.52213e-91	0.0268499	0.240957	0.137675	-6.36996	-3.80624	LPP
chr1	234876283	234876550	268	*	6	1.38488e-77	0.0412964	0.235041	0.141191	-3.90525	-3.50083	AL391832.4
chr9	110125964	110126323	360	*	5	8.94532e-77	0.0595745	0.201685	0.144745	-5.28618	-3.87154	PALM2AKAP2
chr10	48102502	48103212	711	*	8	1.53e-188	0.190705	0.159348	0.146899	-8.36528	-4.08116	PTPN20CP
chr5	69601884	69602457	574	*	11	1.35228e-142	0.101171	0.197453	0.150512	5.41195	2.95271	NA
chr12	110641586	110641930	345	*	8	9.44382e-84	0.0533449	0.228855	0.153663	-5.43034	-3.89353	TCTN1, HVCN1
chr11	2001450	2001670	221	*	6	4.45494e-99	0.209221	0.150079	0.154091	-5.49185	-3.31692	H19
chr2	42951274	42951629	356	*	5	2.36969e-76	0.0594885	0.223061	0.155026	-4.09828	-3.84833	NA
chr3	72098297	72098977	681	*	7	3.75171e-75	0.0461022	0.238151	0.156208	-5.63143	-3.70489	LINC00877
chr14	95699516	95699798	283	*	5	2.96971e-74	0.0580689	0.236158	0.160079	-7.05558	-4.76826	NA
chr21	44117027	44117121	95	*	6	7.31104e-68	0.0822286	0.206165	0.165194	-3.99988	-2.98563	PWP2
chr3	150764463	150765184	722	*	8	5.5808e-116	0.075775	0.218433	0.166328	-6.12905	-3.09979	SIAH2-AS1
chr10	48109737	48110773	1037	*	7	3.20193e-174	1	0.148722	0.169208	-6.82236	-3.27699	PTPN20CP
chr22	22939591	22940374	784	*	12	1.59121e-108	0.0515649	0.240858	0.173798	-8.10506	-5.52257	NA
chr19	19463797	19464067	271	*	9	1.32174e-72	0.0408269	0.262904	0.180297	-4.19879	-3.40504	GATAD2A
chr8	95235584	95236214	631	*	8	1.9293e-90	0.195728	0.222858	0.181168	-7.06604	-4.88316	C8orf37-AS1
chr12	27744319	27745675	1357	*	15	1.76047e-133	0.0686779	0.239106	0.181933	-6.43634	-4.09253	MRPS35
chr1	206383684	206384728	1045	*	14	3.68644e-165	0.135238	0.228479	0.182538	7.39056	4.42969	SRGAP2
chr1	31930820	31931228	409	*	6	6.12833e-84	0.0730027	0.230957	0.189071	-7.06107	-4.17216	PTP4A2
chr2	216001455	216002452	998	*	10	6.86175e-106	0.0496184	0.239264	0.190307	-6.60594	-3.24679	MREG, PECR
chr8	81097613	81098213	601	*	5	4.75817e-75	0.119303	0.211747	0.192098	-6.17497	-4.85145	PAG1
chr9	66202591	66202841	251	*	5	1.83118e-87	0.307976	0.185299	0.192359	6.02237	1.52086	NA
chr17	57259200	57261101	1902	*	21	1.49441e-134	0.0294638	0.260327	0.192661	-7.42328	-4.29688	MSI2
chr13	99225586	99226347	762	*	7	1.05572e-83	0.356117	0.205556	0.194489	-5.9877	-3.39611	UBAC2
chr5	107388424	107388837	414	*	5	2.68291e-85	0.31014	0.177388	0.194766	-5.73485	-4.10056	EFNA5
chr2	111451205	111452985	1781	*	23	4.81801e-284	0.140177	0.20318	0.197527	7.55251	3.8285	MIR4435-2HG, AC017002.3
chr1	207433298	207434256	959	*	9	8.26673e-119	0.0987705	0.222563	0.19771	-6.28037	-4.11288	NA
chr5	56737378	56738672	1295	*	12	1.05829e-154	0.221823	0.203665	0.19847	-6.61952	-2.95392	NA
chr19	45015305	45015607	303	*	6	6.42822e-79	0.0712428	0.259159	0.201816	-4.01004	-3.36692	RELB
chr10	62186402	62186610	209	*	6	7.19325e-74	0.106516	0.217966	0.202938	-5.33511	-3.79059	RTKN2
chr10	71756780	71757055	276	*	6	4.22342e-72	0.0691559	0.262411	0.203118	-4.01971	-3.45361	CDH23, VSIR
chr6	11412410	11412727	318	*	5	1.23257e-73	0.150555	0.229736	0.205854	-5.8538	-4.38603	NA
chr3	5021426	5022379	954	*	11	1.03271e-124	0.130701	0.232562	0.207265	-5.37915	-3.52486	NA
chr2	89207703	89208023	321	*	5	2.31307e-73	0.236704	0.212823	0.207792	6.89875	3.81751	NA
chr10	63607797	63610046	2250	*	30	6.78933e-167	0.14665	0.262838	0.209087	-5.78706	-3.26306	REEP3
chr18	17189719	17190095	377	*	6	9.18057e-98	0.437334	0.152284	0.211626	-5.41195	-2.81011	NA
chr12	26319546	26319773	228	*	5	1.99e-74	0.118037	0.204223	0.21188	-5.16272	-3.33604	AC024145.1, AC022509.2, AC022509.1
chr15	38077845	38078133	289	*	6	1.09393e-70	0.107001	0.244806	0.212131	-4.60835	-3.71607	NA
chr7	73232979	73233424	446	*	10	2.16595e-185	0.321827	0.18511	0.213983	-8.50842	-3.47872	NCF1B
chr16	18586961	18587351	391	*	5	1.06253e-106	0.407218	0.16531	0.21635	6.60869	3.71444	ABCC6P1
chr9	42705887	42706298	412	*	5	4.40884e-90	0.180806	0.192519	0.218422	4.96825	3.20247	NA
chr3	122094031	122094603	573	*	6	9.65003e-78	0.131256	0.215383	0.219227	-5.2872	-4.04653	CD86
chr3	187945551	187946688	1138	*	10	6.88962e-103	0.128296	0.247582	0.220368	-8.49315	-4.59776	AC068295.1
chr3	188084880	188085655	776	*	10	4.6776e-96	0.0751037	0.251035	0.221135	-7.53818	-6.1271	NA
chr2	216006181	216006324	144	*	5	3.43128e-73	0.109436	0.236385	0.223579	-5.60353	-3.98561	MREG, PECR
chr3	125153967	125154300	334	*	5	6.66393e-79	0.118279	0.250429	0.224823	-4.42167	-3.16766	SLC12A8
chr11	118882656	118882961	306	*	6	7.3635e-75	0.0836027	0.266635	0.224876	-5.45201	-3.47865	NA
chr7	101817850	101818672	823	*	15	5.65005e-140	0.0766754	0.273723	0.225091	-5.4795	-3.52476	CUX1
chr5	133929991	133930108	118	*	6	1.21814e-68	0.0827938	0.264865	0.226082	-3.94464	-3.0935	NA
chr6	117707184	117707589	406	*	6	2.98792e-87	0.165992	0.207029	0.22668	5.97728	3.22238	NUS1
chr5	74294076	74294678	603	*	7	1.5785e-119	0.145857	0.209076	0.227894	7.29913	5.01831	LINC01331, LINC01335
chr5	177778887	177779552	666	*	9	3.77276e-123	0.24104	0.200747	0.230381	5.49185	1.35701	FAM153A
chr8	81099482	81100645	1164	*	8	1.78253e-95	0.137169	0.221271	0.230786	-6.3031	-3.59857	PAG1
chr11	78227714	78228444	731	*	10	1.59173e-93	0.0770788	0.247558	0.232319	-6.73728	-4.85687	GAB2
chr11	121463372	121464470	1099	*	10	3.42544e-135	0.248796	0.216261	0.235081	-5.26943	-1.58056	SORL1
chr15	59301837	59302621	785	*	11	1.27342e-106	0.103086	0.260949	0.237544	-6.76064	-3.95055	MYO1E
chrX	135619195	135619513	319	*	5	2.42881e-74	0.329336	0.183126	0.238664	6.81374	3.14474	NA
chr1	147932336	147932794	459	*	6	4.49678e-99	0.479183	0.164015	0.239727	-7.06316	-3.30487	GPR89B
chr20	36848195	36848428	234	*	5	1.47892e-73	0.15049	0.223673	0.241793	-4.99662	-3.57786	SOGA1
chr15	69757085	69757451	367	*	8	2.27293e-80	0.123195	0.258124	0.241973	-7.5477	-5.40721	DRAIC
chr3	39150717	39151238	522	*	9	3.16565e-75	0.065721	0.285378	0.242768	-5.54664	-3.69266	AC092053.3, CSRNP1
chr5	170332036	170332473	438	*	8	1.42965e-82	0.0952621	0.261928	0.243167	-5.05675	-3.96244	LINC01366
chr1	9068608	9069165	558	*	7	1.11688e-80	0.100648	0.265593	0.245328	-4.97153	-4.16886	SLC2A5
chr14	91348525	91349409	885	*	10	1.40626e-100	0.134429	0.24861	0.2484	-5.37579	-2.12052	CCDC88C
chr16	27273787	27274391	605	*	8	3.23902e-84	0.105319	0.262018	0.250149	-5.88762	-4.38894	NSMCE1-DT
chr8	128079384	128080511	1128	*	14	1.96622e-115	0.120825	0.260443	0.251414	-4.85983	-3.356	PVT1
chr2	87497902	87499630	1729	*	24	9.09429e-275	0.212722	0.22163	0.251837	6.68483	4.16824	CYTOR, AC133644.2
chr11	52834176	52834730	555	*	6	8.25125e-76	0.385885	0.192801	0.257477	-5.29109	-2.18316	NA
chr15	90100110	90101178	1069	*	13	9.1615e-124	0.116702	0.271931	0.258473	-4.35513	-3.16234	IDH2
chr19	19067390	19067456	67	*	5	3.50833e-75	0.179306	0.242669	0.259006	-4.9592	-4.08361	SLC25A42
chr6	509580	510345	766	*	9	8.3003e-105	0.250978	0.216242	0.262577	-6.63261	-4.15615	EXOC2
chr11	48006747	48007225	479	*	8	1.44548e-87	0.207593	0.225867	0.262927	-7.48729	-4.35727	PTPRJ
chr9	37368723	37369360	638	*	7	5.18678e-92	0.0995532	0.272146	0.265905	-7.63839	-5.40223	NA
chr20	53611490	53611835	346	*	8	1.2567e-75	0.0908456	0.283474	0.266439	-6.5638	-5.16185	AC005808.1
chr20	31684096	31684975	880	*	12	9.34496e-113	0.107452	0.25816	0.266875	-6.59206	-4.62731	BCL2L1
chr21	43749696	43749808	113	*	5	7.47387e-69	0.122615	0.27349	0.267382	-4.72567	-3.94109	PDXK
chr14	105817092	105817773	682	*	11	3.75405e-94	0.132529	0.263857	0.268649	-5.44653	-3.77232	NA
chr5	124703642	124704306	665	*	7	6.58261e-82	0.174103	0.231675	0.268965	-7.53022	-4.70393	ZNF608
chr8	44877547	44877755	209	*	5	1.15214e-73	0.343534	0.18303	0.269193	-5.49185	0.701709	NA
chr3	183581054	183582159	1106	*	16	1.98498e-121	0.0504747	0.282734	0.271318	-6.53955	-4.1601	NA
chrX	47267811	47268054	244	*	7	5.15906e-69	0.186813	0.261468	0.27144	6.08725	3.79856	NA
chr3	187949327	187949863	537	*	5	1.18197e-84	0.354892	0.194771	0.272315	-6.32176	-3.75273	NA
chr2	111162288	111163682	1395	*	24	2.71968e-165	0.063674	0.280902	0.272468	-5.99076	-3.52818	BCL2L11, MIR4435-2HG
chr18	10290041	10290955	915	*	10	6.28891e-97	0.092211	0.278842	0.274377	-8.05573	-4.14882	NA
chr20	4151828	4152134	307	*	5	2.31646e-90	0.468959	0.171129	0.274724	5.44678	2.20392	SMOX
chr19	10615459	10615568	110	*	9	2.62853e-76	0.103957	0.281031	0.274815	4.56115	3.689	SLC44A2
chr16	16249862	16250230	369	*	6	1.34802e-85	0.193228	0.208221	0.276681	5.98382	3.7327	NOMO3
chr16	75305406	75305883	478	*	7	3.34719e-78	0.187714	0.231325	0.281077	-5.35926	-4.15695	CFDP1
chr1	156217582	156218081	500	*	5	1.47837e-89	0.193884	0.228314	0.281158	-4.78677	-3.68888	PMF1-BGLAP, PMF1
chr1	174165180	174165959	780	*	17	3.56415e-98	0.0461541	0.299637	0.281609	-5.92205	-4.08299	RABGAP1L
chr11	33941229	33942362	1134	*	12	4.83061e-92	0.15207	0.273622	0.281779	-6.01292	-3.78472	NA
chrX	60138910	60139100	191	*	9	2.34924e-95	0.459298	0.193853	0.282556	-4.64386	-1.61685	NA
chr12	93399097	93400009	913	*	8	4.66375e-97	0.256211	0.210897	0.283028	-6.50373	0.943205	NUDT4
chr12	122725627	122725877	251	*	5	6.27552e-74	0.32593	0.211145	0.283105	-5.38335	-3.26075	NA
chr7	105678285	105678495	211	*	6	1.12506e-76	0.152887	0.261075	0.28446	-4.72037	-3.19707	ATXN7L1
chr17	78151632	78152819	1188	*	15	1.62972e-126	0.116004	0.275935	0.286751	-6.39349	-3.59288	C17orf99
chr11	53804707	53805040	334	*	7	1.98933e-103	0.422866	0.177786	0.289556	-4.64386	-2.28261	NA
chr3	196114730	196115533	804	*	10	5.57779e-96	0.116663	0.287583	0.290079	-6.97731	-3.84447	NA
chr2	11861505	11862439	935	*	10	4.33845e-93	0.0969555	0.276632	0.290586	-7.28227	-4.14591	MIR3681HG
chr4	184269481	184269887	407	*	6	2.5521e-75	0.145	0.26687	0.290756	-5.48767	-4.16054	NA
chr8	127999984	128001904	1921	*	23	4.93857e-193	0.371279	0.244493	0.291868	-6.19014	-3.25488	PVT1
chr6	32639041	32639397	357	*	5	4.49364e-71	0.324777	0.224065	0.293053	-7.15864	-4.86282	HLA-DQA1
chr10	47670964	47672324	1361	*	12	3.46172e-176	0.396463	0.225557	0.293119	8.06109	3.25595	NA
chr11	52651285	52651697	413	*	5	9.28737e-76	0.405125	0.182576	0.293814	-4.96747	-2.52951	NA
chr2	47652262	47652595	334	*	8	2.47112e-77	0.609622	0.241418	0.294334	-4.83162	-3.12395	MSH2
chr1	206380850	206381378	529	*	7	1.98095e-132	0.628794	0.164044	0.298879	5.73557	2.7424	SRGAP2
chrX	61264462	61264640	179	*	6	5.43361e-71	1	0.17997	0.299876	5.12928	2.1806	NA
chr19	45110227	45110452	226	*	5	1.35064e-70	0.259193	0.243457	0.30003	-4.47068	-3.37001	MARK4, PPP1R37
chr4	9422162	9422602	441	*	8	7.4235e-91	0.466281	0.221246	0.300855	5.64679	2.72207	DEFB130D
chr9	37372226	37374177	1952	*	16	7.64211e-110	0.202796	0.271521	0.301748	-7.19437	-3.31345	NA
chr3	188133429	188133942	514	*	10	2.23016e-83	0.104653	0.293766	0.302841	-5.07234	-3.56436	AC022498.1
chr15	80019849	80020101	253	*	5	3.82708e-74	0.174079	0.282162	0.303577	-6.22075	-4.71026	NA
chr18	18784840	18785216	377	*	7	9.34993e-92	0.374452	0.228553	0.304056	5.61471	2.36114	NA
chr12	25321567	25322104	538	*	6	4.42255e-73	0.255421	0.230401	0.305512	-6.08527	-2.17085	NA
chrX	147284636	147285659	1024	*	6	4.51844e-130	0.334548	0.181452	0.305647	-6.02237	0.914542	AL591022.1, MIR514A3
chr17	14193507	14193800	294	*	6	1.04729e-86	0.221472	0.259632	0.305656	-4.96159	-2.89486	COX10
chr13	99546875	99547155	281	*	8	5.80232e-78	0.0995639	0.307558	0.305822	-3.58979	-2.87647	TM9SF2
chr3	16514398	16515184	787	*	7	5.15533e-119	0.310045	0.237225	0.306821	-6.06795	-2.26082	NA
chr13	50611253	50611481	229	*	5	1.76093e-70	0.212358	0.217218	0.307012	-6.47123	-4.11462	DLEU1, DLEU7
chr13	99041805	99043139	1335	*	15	2.06296e-85	0.133456	0.264411	0.307863	-6.74505	-3.83546	DOCK9
chr6	32627340	32628081	742	*	8	1.54794e-81	0.365603	0.211894	0.309521	5.44095	-1.95877	NA
chr6	157460759	157462798	2040	*	34	1.46629e-213	0.0891321	0.278022	0.309755	-6.55654	-3.20299	ZDHHC14
chr8	127986727	127988463	1737	*	20	1.10062e-114	0.20927	0.288168	0.309948	-6.56683	-4.56411	PVT1
chr2	12033298	12033793	496	*	8	6.8164e-79	0.260551	0.255114	0.311033	-5.09402	-3.11045	MIR3681HG
chr1	248474242	248474437	196	*	5	2.56757e-82	0.56634	0.183667	0.311053	-4.64386	-2.32501	OR2T3
chr9	66026555	66027219	665	*	8	6.22272e-112	0.50204	0.206938	0.313226	6.02237	1.61791	GXYLT1P4
chr1	628959	634921	5963	*	160	0	0.644218	0.232318	0.314995	-8.27921	-3.19293	MTND1P23, MTND2P28, MTCO1P12, MTCO2P12, MTATP8P1, MTATP6P1, MTCO3P12, AL669831.3, AC114498.2
chr3	112114758	112115972	1215	*	11	1.91736e-133	0.782713	0.229147	0.315397	-7.89771	-3.98044	C3orf52
chr9	45460347	45461369	1023	*	14	9.15981e-95	0.338101	0.243291	0.31749	-6.17757	1.33434	NA
chr3	186517882	186519041	1160	*	12	2.8874e-117	0.312002	0.245755	0.318158	-5.45688	-3.24558	NA
chr2	87463967	87464956	990	*	6	2.92879e-141	1	0.18212	0.318788	8.64766	3.16548	CYTOR, AC133644.2
chr13	99312302	99312573	272	*	5	8.93758e-71	0.25837	0.278988	0.320345	-4.68583	-3.60275	UBAC2
chr16	37602231	37602580	350	*	8	1.57652e-96	0.545154	0.192102	0.320647	-5.12928	-1.90141	NA
chr9	128032637	128033172	536	*	10	5.72276e-80	0.116451	0.294165	0.320773	-5.23773	-3.70328	NA
chr5	32206505	32206707	203	*	6	2.70235e-71	0.128349	0.315933	0.321023	-3.31642	-2.91462	NA
chr2	111431096	111431720	625	*	8	8.10782e-81	0.181998	0.249571	0.322803	7.22515	4.78025	MIR4435-2HG, AC017002.3
chr10	124095123	124095601	479	*	10	7.67371e-85	0.102003	0.306528	0.324094	-4.84999	-3.39983	NA
chr20	57455029	57455411	383	*	6	1.97538e-76	0.188297	0.263411	0.327102	-4.99751	-4.33748	AL109955.1
chr16	47600764	47601070	307	*	10	3.37888e-74	0.110229	0.296478	0.327392	-6.32537	-5.2594	PHKB
chrX	137114206	137114941	736	*	5	1.76751e-123	0.459677	0.183937	0.329641	8.25244	2.7677	NA
chr1	169699236	169699924	689	*	7	9.6076e-89	0.279596	0.227915	0.329798	-7.75643	-2.17651	C1orf112, SELL
chr4	40190211	40190579	369	*	5	5.45312e-72	0.161644	0.310303	0.330491	-3.44927	-3.18187	AC095057.4
chr14	95483145	95483374	230	*	9	1.11152e-73	0.140681	0.304044	0.33203	-3.56956	-2.65847	NA
chr12	35971465	35971696	232	*	5	7.92633e-74	0.530587	0.201262	0.332502	-5.97728	0.262358	NA
chr11	54319608	54319776	169	*	5	4.45384e-84	0.346053	0.203184	0.332655	-6.02237	-2.66011	NA
chr15	59394957	59395651	695	*	11	6.76809e-93	0.146044	0.278528	0.332711	-6.87702	-4.64072	FAM81A
chr2	108605921	108606644	724	*	8	5.51863e-102	0.22997	0.231392	0.333485	-7.15242	-3.64335	LIMS1
chr3	48187077	48187309	233	*	7	3.65002e-85	0.163341	0.287334	0.336684	-3.94457	-2.68704	CDC25A
chr17	3809380	3809693	314	*	9	3.7217e-82	0.289431	0.285571	0.339189	-4.28172	-2.68243	NCBP3
chr10	87398713	87399190	478	*	6	2.35851e-113	0.555514	0.184903	0.339357	6.57192	3.39364	FAM245A
chr3	16508283	16509691	1409	*	17	2.7273e-125	0.261502	0.27455	0.343309	-5.66244	-3.19244	RFTN1
chr6	14071677	14072235	559	*	13	5.04731e-78	0.163183	0.301241	0.344318	-4.64335	-3.54555	NA
chr8	81104382	81104494	113	*	5	1.58053e-72	0.236033	0.249114	0.345355	-5.4727	-3.57387	PAG1
chr2	47697761	47700650	2890	*	29	5.42732e-158	1	0.274493	0.34607	-7.16685	-3.33507	MSH6
chr2	87994076	87994565	490	*	8	1.61327e-88	0.455742	0.239767	0.347269	-5.55459	0.99634	NA
chr12	35253578	35253818	241	*	6	1.71483e-69	0.368658	0.231833	0.348501	-5.87102	-2.63376	NA
chr1	108956889	108957312	424	*	6	6.88205e-82	0.655791	0.195181	0.349043	-5.39874	-2.60718	AKNAD1, CLCC1
chr3	15646955	15647256	302	*	10	3.36104e-73	0.216327	0.292102	0.350296	-6.29646	-3.55724	BTD
chr9	37365941	37366529	589	*	8	5.26886e-78	0.163855	0.295978	0.350657	-7.64475	-4.09788	NA
chr2	89885038	89886016	979	*	16	1.71104e-161	0.374955	0.238785	0.351212	7.66745	2.56405	IGKV1D-37
chr11	121567531	121567787	257	*	7	4.52413e-75	0.216865	0.254154	0.35128	-5.14189	-2.29496	SORL1
chr17	81614508	81615091	584	*	7	9.81214e-94	0.375929	0.235934	0.351794	-5.22571	-3.32303	NPLOC4
chr10	33116392	33116921	530	*	10	4.47546e-82	0.105348	0.321398	0.352376	-4.9808	-3.13431	IATPR
chr2	47310955	47311228	274	*	8	1.48256e-72	0.196449	0.269526	0.353314	-5.86076	-3.46631	EPCAM-DT
chr2	196260101	196261147	1047	*	14	8.315e-94	0.1532	0.290348	0.355673	-7.38785	-4.98041	HECW2-AS1, HECW2
chr6	149030178	149033030	2853	*	37	2.14931e-172	0.128147	0.291023	0.356014	-5.54996	-3.14834	UST, UST-AS2
chr1	154408717	154409116	400	*	8	1.57978e-74	0.244851	0.277642	0.358165	-5.50705	-3.35464	IL6R
chr6	59129726	59129905	180	*	6	2.3693e-81	0.387882	0.228107	0.360118	-6.33985	-2.00738	NA
chr17	8956591	8956995	405	*	7	2.13289e-79	0.390057	0.249531	0.362088	5.15376	-1.4776	PIK3R5
chr16	10831188	10833366	2179	*	23	2.03624e-93	0.128971	0.290581	0.362288	-8.12004	-3.80165	NA
chr1	23598212	23599384	1173	*	14	2.39196e-98	0.158815	0.289529	0.362823	-6.35779	-3.03914	MDS2
chr4	70731186	70732101	916	*	13	3.10032e-103	0.155555	0.281388	0.363193	-4.67668	-2.91384	RUFY3
chr10	4136716	4137657	942	*	13	1.10119e-119	0.295155	0.249007	0.36581	-6.89388	-4.02062	NA
chr18	10283357	10284908	1552	*	19	1.14793e-92	0.266196	0.283809	0.368773	-5.4352	-3.001	NA
chr1	230122663	230123347	685	*	13	3.56616e-85	0.102852	0.324084	0.369534	-7.54014	-4.39437	GALNT2
chr15	28501458	28501823	366	*	6	3.774e-80	0.474099	0.22858	0.369884	6.33694	2.27398	NA
chr1	206201413	206201569	157	*	5	5.1814e-70	0.38026	0.23558	0.370034	4.71788	2.25449	FAM72A
chr2	38722562	38723250	689	*	11	7.70108e-98	0.249137	0.277367	0.370408	-5.82599	-3.53017	GALM
chr18	54216684	54217433	750	*	13	5.65954e-89	0.350538	0.291811	0.370976	-4.47365	-2.71386	MBD2
chr20	30895753	30895975	223	*	9	6.30075e-84	0.255869	0.267312	0.371223	-4.67528	-2.31886	NA
chr4	38805436	38805761	326	*	6	1.10174e-88	0.572051	0.211003	0.373119	5.60243	2.72413	TLR1
chr4	40299174	40299988	815	*	11	1.52581e-105	0.175434	0.264584	0.373727	-7.44949	-3.98092	NA
chr15	66400106	66401271	1166	*	8	6.21112e-138	1	0.20988	0.381192	-7.71813	-3.1459	MAP2K1
chr15	21653116	21654199	1084	*	10	1.18446e-160	0.758505	0.182745	0.385082	7.90173	3.18842	LINC02203
chr2	218476507	218476866	360	*	7	3.07495e-76	0.199108	0.296546	0.387907	-8.04262	-6.1927	USP37
chr14	65225276	65226056	781	*	10	2.57217e-86	0.29781	0.271258	0.38867	-4.14392	-2.83619	NA
chr20	38598314	38598748	435	*	5	3.02403e-79	0.641904	0.216013	0.389553	4.47467	2.04413	NA
chr2	233363764	233364076	313	*	6	3.56613e-70	0.749583	0.209538	0.390568	-7.34959	-3.22602	DGKD
chr9	37410201	37412959	2759	*	43	2.07621e-215	1	0.265016	0.391738	-7.77819	-4.03163	NA
chr10	71729054	71729630	577	*	12	4.73451e-90	0.147405	0.318819	0.392264	-4.1471	-3.10032	CDH23, C10orf105
chr8	8742512	8743352	841	*	10	2.20305e-91	0.214481	0.306237	0.393106	-7.58366	-3.93137	AC087269.1
chr11	53566454	53566630	177	*	5	2.25508e-82	0.652018	0.189736	0.394985	-4.96747	-1.25234	NA
chr2	87070419	87070778	360	*	5	1.36858e-93	0.710019	0.183403	0.39544	-6.36286	-2.70764	ANAPC1P2, AC092651.1
chr14	56149843	56150381	539	*	9	6.69242e-82	0.478403	0.251551	0.395928	-5.75692	-3.16949	PELI2
chr11	47915108	47916280	1173	*	13	2.26504e-163	1	0.224306	0.396633	-6.46223	-2.8529	NA
chrX	61383689	61383857	169	*	5	1.22801e-77	1	0.170434	0.397006	-5.12928	-2.21391	NA
chr9	63368511	63369220	710	*	6	1.66912e-92	0.565588	0.188973	0.397631	5.25014	2.11952	BMS1P10
chr18	58669436	58670574	1139	*	17	3.44034e-128	0.102395	0.315167	0.398603	-5.84872	-4.335	AC104971.1
chr15	35043118	35043557	440	*	5	5.25486e-172	0.922857	0.171678	0.399529	7.50478	2.26543	NA
chr9	131662053	131662516	464	*	7	1.91943e-89	0.461631	0.236387	0.399911	-8.01365	-4.61306	RAPGEF1
chr2	201261595	201261794	200	*	9	1.34226e-71	0.138312	0.337979	0.400771	3.90536	3.47599	CASP8
chr7	1110930	1111337	408	*	11	1.56284e-82	0.127834	0.33505	0.400884	-3.56214	-2.83965	C7orf50
chr5	46684550	46684933	384	*	6	3.22499e-71	0.62761	0.212296	0.400906	-5.76599	-1.42887	NA
chr21	6447290	6448117	828	*	10	5.21245e-111	1	0.248349	0.401164	7.67316	3.66304	CBSL
chr9	66872072	66872651	580	*	6	1.38734e-79	1	0.207279	0.403274	-6.12673	-0.24406	ZNF658
chr11	102448571	102451534	2964	*	24	4.82596e-145	0.194347	0.270085	0.403703	-7.52965	-3.50169	TMEM123
chrX	152761117	152761613	497	*	7	8.05329e-77	0.518	0.225662	0.404436	-5.12928	0.976466	NA
chr3	188288221	188288838	618	*	12	3.73835e-93	0.250951	0.28032	0.404662	-6.85589	-3.60565	LPP
chr3	50587665	50588241	577	*	8	5.24835e-76	0.207539	0.302379	0.405016	-3.98472	-3.19242	HEMK1
chr22	40596832	40597677	846	*	11	1.05712e-92	0.32568	0.280743	0.405137	-5.58497	-3.22675	MRTFA
chr11	76233520	76234403	884	*	14	6.3168e-105	0.148175	0.316319	0.406518	-6.7111	-3.45465	NA
chr19	3067650	3067782	133	*	6	9.65745e-70	0.253685	0.307736	0.408747	-5.1612	-3.83781	NA
chr1	148043772	148044356	585	*	7	2.37793e-82	0.368539	0.260573	0.410332	5.42077	2.39128	NA
chr1	234844602	234844974	373	*	6	1.31146e-69	0.283469	0.292416	0.411699	-4.18684	-2.88491	AL391832.4
chr10	87300939	87303035	2097	*	27	6.39639e-187	0.637118	0.25276	0.411882	-5.18483	1.95786	NUTM2A-AS1
chr7	38249632	38250288	657	*	9	1.04072e-83	0.333201	0.2552	0.41208	5.16636	0.320324	NA
chr6	32586366	32587855	1490	*	21	4.82701e-139	0.374258	0.281808	0.413356	-6.39427	-2.74141	HLA-DRB1
chr16	66548689	66549229	541	*	10	1.50361e-78	0.24854	0.303577	0.414414	-4.06377	-2.94676	TK2
chr2	69385928	69386211	284	*	5	1.49582e-98	0.898504	0.201368	0.414769	-6.11863	-2.9508	GFPT1
chr4	26827342	26828088	747	*	13	1.89828e-98	0.204683	0.291521	0.415304	-8.6978	-5.36104	NA
chr11	76665969	76667293	1325	*	22	5.38273e-158	0.392378	0.280072	0.415679	-6.0974	-3.4338	LRRC32
chrY	5011863	5012176	314	*	5	1.18983e-69	0.383691	0.292103	0.415731	3.36222	2.05245	PCDH11Y
chr7	69682670	69683326	657	*	14	2.82294e-85	0.152477	0.314925	0.416595	-4.87014	-2.44271	AUTS2
chr9	64448405	64449054	650	*	9	6.86808e-100	0.580072	0.210315	0.41837	5.6258	1.49893	NA
chr17	57422236	57423095	860	*	17	9.21086e-99	0.0906731	0.333016	0.419286	-7.62671	-3.86487	MSI2
chr3	119560974	119562265	1292	*	15	2.01007e-93	0.279762	0.303593	0.419754	-5.12332	-3.47919	NA
chr1	39268729	39269286	558	*	11	6.09793e-74	0.162365	0.326969	0.421744	-4.69801	-3.40169	MACF1
chr17	57437623	57438885	1263	*	18	1.43705e-113	0.150491	0.309117	0.422415	-4.96499	-2.84809	MSI2
chr19	48836686	48836941	256	*	6	1.9605e-74	0.472274	0.270813	0.423505	4.40936	2.46315	NA
chr11	33894657	33895807	1151	*	16	8.33205e-92	0.11639	0.327552	0.423585	-5.24778	-3.34665	NA
chr7	60719077	60719332	256	*	5	1.92436e-72	1	0.214576	0.423679	6.08037	2.19022	NA
chr2	231682585	231683102	518	*	12	2.3329e-85	0.159494	0.330829	0.423916	-4.33082	-2.79862	NA
chr8	426880	427424	545	*	8	1.75499e-79	0.484482	0.258593	0.42523	5.44475	2.27966	FBXO25
chr3	188284638	188285314	677	*	12	6.53905e-78	0.160662	0.328103	0.428784	-7.49715	-4.3546	LPP
chr5	143973617	143974757	1141	*	24	3.37771e-141	0.153114	0.305228	0.428846	-4.8271	-3.46297	NA
chr5	47020258	47021121	864	*	6	2.03907e-116	0.616128	0.189753	0.430047	-6.18418	-2.11141	NA
chr9	39465012	39465400	389	*	8	2.05257e-79	0.557553	0.255593	0.430125	5.25208	3.15677	ZNF658B
chr1	25583803	25584271	469	*	13	3.59148e-81	0.187044	0.31778	0.431134	-5.09413	-3.28057	AL606491.1
chr7	37354548	37354783	236	*	5	1.25237e-71	0.271188	0.333654	0.431798	-6.07637	-3.8379	ELMO1
chr20	32337420	32338409	990	*	16	1.18276e-116	0.180806	0.296296	0.43314	-6.35404	-3.11675	NA
chr6	189449	190632	1184	*	19	1.17293e-117	0.214503	0.31809	0.433233	-8.55242	-4.98726	AL035696.3
chr4	40302940	40304447	1508	*	17	8.30621e-99	0.180458	0.288658	0.43341	-7.22248	-4.42331	NA
chr2	110009092	110010065	974	*	9	1.37972e-170	0.784058	0.2168	0.433536	-7.75577	-2.33796	AC013268.3
chr5	124645043	124645685	643	*	6	1.31949e-98	0.659997	0.224048	0.434392	5.6957	0.054714	ZNF608
chr15	100942471	100943006	536	*	12	4.05759e-112	0.506079	0.261364	0.436445	-5.57159	-3.20932	LRRK1
chr1	203649211	203649568	358	*	6	2.30274e-79	0.371911	0.277208	0.436736	-4.83335	-3.10479	ATP2B4
chrX	120468458	120468932	475	*	12	9.3652e-81	0.486703	0.284653	0.436821	-4.03766	-2.3859	LAMP2
chr8	43143093	43143747	655	*	10	4.49499e-84	0.516402	0.290446	0.437232	-4.45359	-2.81661	HGSNAT
chr8	8202952	8204220	1269	*	15	1.46343e-136	0.4846	0.239703	0.43725	-7.72581	-2.51716	ENPP7P1, FAM85B
chr1	28089771	28090250	480	*	11	4.70563e-84	0.209831	0.327644	0.439246	-3.75815	-2.78594	NA
chr21	29115732	29116383	652	*	12	3.2313e-75	0.205215	0.312107	0.439854	-5.82766	-3.48346	MAP3K7CL
chr12	6791999	6792224	226	*	9	1.94092e-69	0.351658	0.298328	0.443254	-6.99712	-4.05589	CD4
chr2	12045889	12047478	1590	*	23	4.79237e-145	0.38737	0.291883	0.443288	-6.02207	-4.01504	MIR3681HG
chr8	102791041	102791497	457	*	13	1.33691e-84	0.254768	0.313218	0.443441	-4.27216	-2.76974	NA
chrX	72802510	72802860	351	*	6	2.06899e-83	0.559735	0.234441	0.444307	9.46212	2.53232	DMRTC1B
chr8	59067065	59067782	718	*	14	6.75256e-77	0.233093	0.335721	0.449013	-4.75419	-3.67637	TOX
chr5	134124671	134125422	752	*	14	1.0114e-84	0.234448	0.312977	0.449704	-5.43585	-3.48623	TCF7
chr22	21327757	21328475	719	*	10	2.89539e-146	0.695956	0.208581	0.449948	6.62936	0.881875	NA
chr13	99357331	99358095	765	*	12	9.91758e-80	0.149509	0.343271	0.451445	-5.86907	-3.59924	UBAC2
chr19	8296868	8297547	680	*	11	2.06884e-101	1	0.268376	0.452288	5.04536	2.20903	NA
chr15	22095704	22096695	992	*	8	2.91818e-117	1	0.196526	0.452547	8.98469	3.44176	AC134980.2
chr3	111593190	111593693	504	*	8	5.34364e-75	0.284537	0.325372	0.452929	-5.56815	-3.58729	CD96, ZBED2
chr16	8942164	8944214	2051	*	30	7.29609e-180	0.267803	0.293665	0.454929	-7.5954	-3.92429	USP7
chr10	103759127	103759346	220	*	6	1.01639e-68	0.547344	0.232935	0.460113	-6.76669	-3.51698	SH3PXD2A
chr2	100148780	100149227	448	*	5	4.70777e-74	0.514311	0.258694	0.460584	-4.79982	-2.58319	AFF3
chr19	35296009	35297013	1005	*	15	1.86169e-158	0.554292	0.268291	0.461319	-6.99843	-3.13888	MAG
chr11	128296809	128297686	878	*	9	3.83911e-115	0.752107	0.23394	0.463465	-7.7715	-2.49908	NA
chr12	47834937	47836291	1355	*	17	2.55429e-108	0.171681	0.316519	0.465387	-6.72751	-4.81802	LINC02354
chr2	111442484	111443393	910	*	12	2.2543e-104	0.36561	0.26602	0.466756	-6.12467	-2.36544	MIR4435-2HG, AC017002.3
chr1	235077474	235078517	1044	*	18	1.68582e-115	0.223839	0.327894	0.467807	-6.24994	-3.45704	NA
chr1	121233839	121234830	992	*	7	1.73337e-139	0.876735	0.207897	0.467914	-6.81324	-2.59148	SRGAP2C
chr1	110214979	110215411	433	*	13	2.62028e-76	0.162786	0.341557	0.46927	-4.58247	-3.04791	KCNC4
chr2	101623736	101624251	516	*	9	5.68458e-87	0.41686	0.264642	0.469723	-6.2463	-3.09584	NA
chr12	94816766	94817010	245	*	5	3.77957e-90	0.547095	0.229058	0.470141	-7.13347	-4.81896	NA
chr16	68257756	68258653	898	*	16	4.66385e-104	0.180216	0.325143	0.471417	-6.49448	-3.57126	PLA2G15, AC020978.2
chr4	1873084	1873513	430	*	5	2.89933e-76	0.346165	0.32065	0.473026	-6.6338	-3.77751	NSD2
chr22	21558001	21558179	179	*	6	1.34383e-73	0.353616	0.258452	0.473174	6.79662	2.04203	UBE2L3
chr16	10820319	10821337	1019	*	12	5.39095e-95	0.226801	0.327306	0.475558	-5.42394	-3.17942	NA
chr16	29097918	29098828	911	*	9	2.1997e-130	1	0.248117	0.475645	-8.12371	-2.85235	AC009093.11, RRN3P2, AC009093.9, AC009093.3
chr19	19172197	19172402	206	*	7	3.07942e-74	0.44544	0.302717	0.476373	-6.43414	-3.73186	MEF2B, BORCS8-MEF2B
chr9	120922900	120924766	1867	*	25	6.86037e-128	0.386066	0.307092	0.476483	-5.78479	-3.23403	TRAF1
chr6	83243528	83243673	146	*	6	2.81686e-76	0.679097	0.202707	0.476658	-6.54849	-1.57656	ME1
chr7	102613518	102614298	781	*	17	2.36458e-124	0.548275	0.268393	0.477417	6.55442	2.64033	RASA4, AC105052.4, AC105052.1
chrY	4723869	4724556	688	*	6	3.64334e-87	0.702572	0.238243	0.477793	5.05975	1.78017	NA
chr7	63689831	63690536	706	*	6	1.79587e-103	0.778602	0.192997	0.480721	5.7794	2.15611	NA
chr4	159177466	159177957	492	*	5	9.05316e-198	0.523168	0.23447	0.482537	10.0267	-0.393877	RAPGEF2
chr22	42663943	42664999	1057	*	16	7.42757e-109	0.417134	0.303721	0.483336	-6.09148	-3.17389	NA
chr5	177810184	177810695	512	*	7	2.4845e-124	1	0.207747	0.483411	7.07682	2.06642	AC106795.1
chr3	198146756	198147439	684	*	11	3.82662e-81	0.281113	0.300121	0.485788	5.39157	2.64065	NA
chr3	141385191	141387138	1948	*	22	7.09642e-88	0.184918	0.329201	0.486214	-4.57961	-3.15902	ZBTB38
chr11	33912257	33912899	643	*	13	2.87956e-89	0.328912	0.316332	0.487514	-4.87481	-3.12244	NA
chr11	52077526	52077903	378	*	5	2.40454e-77	0.655185	0.238376	0.490403	5.94317	1.83402	NA
chr16	10299608	10300302	695	*	8	2.14641e-90	0.577472	0.319015	0.493056	-3.78207	-1.57318	NA
chr1	43834303	43835972	1670	*	25	1.05474e-182	0.308884	0.285189	0.493825	-5.52993	-2.84693	AL451062.2, ST3GAL3
chr3	56894236	56894919	684	*	7	4.46859e-84	0.314879	0.333844	0.494908	-5.44336	-3.37391	ARHGEF3
chr21	44929112	44929868	757	*	14	4.53813e-89	0.402116	0.313608	0.495313	-4.25236	-2.72623	ITGB2-AS1, ITGB2, AL844908.2
chr17	46625025	46625253	229	*	6	3.14076e-91	1	0.236992	0.495978	-7.88952	-2.31277	NSF
chr18	48799811	48800254	444	*	8	8.7281e-81	0.476942	0.283575	0.496552	-5.44813	-3.58144	CTIF
chr21	34968856	34969276	421	*	10	1.17215e-72	0.484778	0.325924	0.497879	-6.38667	-3.07569	RUNX1
chr15	32178217	32178361	145	*	7	1.57939e-78	1	0.224226	0.501713	-5.12928	-1.98911	NA
chr17	4215575	4216406	832	*	9	1.30276e-103	0.577837	0.299005	0.501812	-8.56692	-2.75604	ANKFY1
chr3	198151424	198152210	787	*	8	3.88261e-102	0.476275	0.255579	0.50205	5.92123	2.77428	NA
chrX	156011017	156012021	1005	*	13	2.32234e-90	0.650989	0.291545	0.502393	5.18723	1.83881	AJ271736.1
chr9	120886166	120886685	520	*	9	5.01271e-82	0.274079	0.347322	0.505405	-5.52014	-3.33015	PHF19
chr20	5803226	5804631	1406	*	25	5.06085e-172	0.492203	0.280397	0.505923	-7.55308	-3.40543	SHLD1
chr22	31547156	31547413	258	*	5	5.19556e-75	0.579662	0.269018	0.507743	-5.13849	-3.82087	SFI1
chr5	131266194	131266828	635	*	15	1.64619e-92	0.344054	0.317738	0.507837	5.34347	3.10524	CDC42SE2
chr7	2758187	2758499	313	*	8	1.77762e-79	0.284433	0.35566	0.508717	-6.7902	-4.21941	AMZ1, GNA12
chr6	169583705	169584674	970	*	10	6.72087e-106	0.902344	0.216832	0.510798	-5.39614	-1.96554	AL031315.1, WDR27
chr15	81731794	81732406	613	*	9	2.94716e-78	0.471596	0.311945	0.511923	3.75637	0.654936	AC060809.1, AC104041.1
chr19	10203113	10204811	1699	*	23	3.01969e-118	0.336409	0.320339	0.515159	-7.35008	-3.63168	DNMT1
chr1	19711029	19711952	924	*	14	6.26847e-85	0.195369	0.347883	0.516353	-5.74125	-3.87809	TMCO4
chr17	5199458	5201388	1931	*	27	4.64335e-132	0.407302	0.303858	0.517191	-6.84109	-3.43648	AC087500.1
chr1	248565544	248566152	609	*	8	7.94715e-103	0.668995	0.223678	0.518214	6.08598	2.70053	NA
chr3	196098981	196099586	606	*	5	5.12758e-84	0.579795	0.244296	0.518922	6.07967	3.23768	NA
chr16	11099419	11100869	1451	*	20	4.33015e-114	0.205381	0.324505	0.519577	-4.7036	-3.02819	CLEC16A
chr3	45890649	45891204	556	*	12	2.86006e-86	0.442323	0.277866	0.521868	-7.34788	-2.99829	CCR9, LZTFL1
chr12	124380375	124380513	139	*	7	5.96507e-68	0.348717	0.345557	0.525641	-3.79811	-2.58948	NCOR2
chr1	11252325	11252728	404	*	8	3.7517e-73	0.300453	0.344168	0.525767	-4.09481	-3.22004	MTOR
chr11	9604293	9605466	1174	*	19	3.16351e-113	0.19445	0.332859	0.528728	-6.43936	-3.4006	NA
chr12	47717518	47718135	618	*	13	1.83874e-87	0.377143	0.299147	0.529131	-5.20982	-2.70436	AC004241.1, ENDOU
chr1	225434861	225435489	629	*	13	8.6846e-83	0.28289	0.32965	0.529418	-5.14911	-3.00294	NA
chr9	86339138	86339512	375	*	12	3.08485e-71	0.19945	0.361731	0.529485	-3.4168	-2.66608	TUT7
chr6	15337043	15337372	330	*	6	5.05349e-73	0.552797	0.252321	0.530214	-6.24293	-3.71303	JARID2
chr20	17847707	17848282	576	*	10	3.10557e-86	0.538957	0.295422	0.530455	-7.251	-2.97234	NA
chr7	34494	34936	443	*	8	1.81533e-74	0.719299	0.281988	0.530765	4.30446	0.975667	AC215522.2
chr9	15792473	15793085	613	*	7	2.24686e-82	0.815812	0.227876	0.532143	-6.74731	-0.00889424	CCDC171
chr2	128500990	128501449	460	*	10	8.89821e-76	0.685798	0.29628	0.532863	-5.34856	-2.94929	NA
chr8	128101792	128103317	1526	*	15	7.21637e-123	0.528871	0.266594	0.533166	-7.33459	-3.17316	PVT1
chr16	75074228	75074616	389	*	6	8.02603e-80	0.414712	0.324584	0.533443	-9.02756	-4.2597	ZNRF1
chr16	10791571	10792029	459	*	11	3.08991e-70	0.298016	0.345796	0.534835	-4.12967	-2.87516	TVP23A
chr22	48099178	48100271	1094	*	19	1.34369e-109	0.28073	0.328764	0.53503	-3.81176	-2.68413	NA
chr11	34232322	34232406	85	*	5	8.05545e-69	0.467663	0.343086	0.536793	-5.10742	-2.73285	ABTB2
chr3	16448576	16449147	572	*	8	6.14563e-77	0.763411	0.275801	0.53808	-7.74632	-3.08446	RFTN1
chr2	93612117	93612695	579	*	9	3.93409e-78	1	0.275713	0.538195	5.0103	1.82883	NA
chr2	127606732	127607082	351	*	7	3.2731e-71	0.305301	0.376058	0.540556	-7.59145	-4.76052	MYO7B
chr10	60344405	60344893	489	*	6	7.33841e-101	0.916402	0.194481	0.542435	6.07087	2.1361	ANK3
chr2	86738281	86739198	918	*	13	2.6496e-234	0.897054	0.212761	0.543726	-8.9346	-3.1911	RMND5A
chr20	44683419	44684181	763	*	11	9.4882e-92	0.680424	0.275465	0.546165	-5.98195	-2.8433	AL139352.1
chr11	76629339	76629803	465	*	10	2.34311e-80	0.382045	0.329891	0.546874	-7.00226	-4.13702	LINC02757
chr1	201027527	201028026	500	*	9	3.83451e-77	0.631919	0.308679	0.549001	-4.93706	-2.57053	AL358473.1
chr8	28079522	28080444	923	*	10	2.36132e-73	0.588227	0.343043	0.549664	-3.81388	-1.88661	NUGGC
chr5	172870719	172871088	370	*	9	3.65057e-74	0.475605	0.318752	0.549803	-4.86319	-2.70308	ERGIC1
chr1	31923017	31923282	266	*	5	9.40641e-71	0.364635	0.394391	0.549833	-3.38954	-2.33061	PTP4A2
chr10	5691769	5692040	272	*	8	2.09122e-80	0.388103	0.337865	0.552803	-5.05982	-3.80021	TASOR2
chr8	40433593	40434172	580	*	10	1.66138e-94	0.526859	0.258163	0.552806	-5.12928	-0.535929	NA
chr10	12333423	12333965	543	*	11	6.33848e-78	0.480546	0.319972	0.557107	-5.66852	-3.23102	NA
chr3	72095886	72096852	967	*	11	6.15574e-86	0.743806	0.274863	0.557603	-5.92685	-3.17031	LINC00877
chr1	226686572	226686902	331	*	8	1.3449e-71	0.374576	0.354599	0.558364	-5.40596	-4.68704	ITPKB
chr1	160657250	160657894	645	*	7	1.88919e-76	0.506194	0.295257	0.558661	-6.06685	-3.54499	NA
chr5	14678150	14679126	977	*	13	2.60221e-79	0.329084	0.341392	0.558829	-5.68226	-3.28851	OTULIN
chr1	248482223	248482564	342	*	7	6.02044e-72	0.783238	0.232125	0.558959	5.32013	1.99474	NA
chr1	120131708	120132613	906	*	12	2.79585e-105	0.743402	0.276042	0.559018	5.68718	2.77534	NA
chr16	50263800	50264219	420	*	13	6.57397e-105	0.705876	0.28201	0.561928	-5.1666	-2.8598	ADCY7
chr1	206240138	206240981	844	*	10	3.22497e-105	0.759197	0.258821	0.562428	8.03683	2.90011	SRGAP2
chr6	18402949	18403781	833	*	10	3.22558e-96	0.562994	0.291767	0.562759	-9.97915	-3.53598	RNF144B
chr19	34192616	34193255	640	*	14	6.92669e-75	0.22845	0.357041	0.563837	-5.8891	-3.98135	LSM14A
chr15	78069264	78070883	1620	*	16	6.36765e-187	0.506281	0.265965	0.564034	-7.19519	-2.5637	TBC1D2B
chr3	188293541	188295482	1942	*	24	5.91506e-96	0.270728	0.328865	0.564748	-6.8154	-3.88627	LPP
chr1	202161553	202161839	287	*	10	3.95223e-70	0.590873	0.335906	0.56598	-4.38095	-2.28542	PTPN7
chr1	26307652	26307869	218	*	5	1.64057e-70	0.566555	0.255709	0.567029	-10.2051	-4.11942	UBXN11
chr1	143472148	143472344	197	*	6	1.49208e-74	0.88117	0.25029	0.567497	-5.49185	-2.41015	AC239859.4
chr3	195100141	195100598	458	*	10	2.84615e-97	0.703547	0.272806	0.567966	-6.06929	-2.33047	XXYLT1
chr7	61242453	61243324	872	*	6	2.63439e-91	1	0.211131	0.567974	-7.08534	-1.63811	NA
chr1	124819602	124820023	422	*	5	2.34773e-76	0.770182	0.24352	0.570305	5.97728	0.720915	NA
chr5	14668784	14670300	1517	*	21	6.78291e-94	0.238273	0.33363	0.57053	-7.36216	-3.41886	OTULIN
chr12	9716453	9718027	1575	*	22	3.15265e-120	0.393992	0.3283	0.57093	-4.65686	-2.67113	CLECL1
chr1	146673473	146674548	1076	*	14	1.11093e-90	0.481339	0.300048	0.572244	4.76652	1.78255	HYDIN2
chr7	102596254	102596781	528	*	8	3.61033e-78	0.661693	0.306773	0.572629	4.66337	1.16157	RASA4, AC105052.4, AC105052.1
chr3	72444655	72445800	1146	*	13	7.02177e-121	0.501684	0.290985	0.573662	-6.94521	-3.29961	RYBP
chr3	183584977	183586310	1334	*	20	6.17197e-127	0.653963	0.314841	0.573882	-7.48792	-3.19491	NA
chr7	60136013	60136573	561	*	8	6.31192e-78	0.7962	0.249797	0.57468	-5.5357	-1.65271	NA
chr6	32527803	32528897	1095	*	12	8.83131e-88	0.510469	0.294057	0.575595	-5.46741	-1.26427	HLA-DRB5
chr16	74538347	74539436	1090	*	11	3.63736e-121	0.939792	0.235932	0.576047	-6.34669	-1.52504	GLG1
chr11	59267141	59267756	616	*	11	2.68162e-87	0.529507	0.289513	0.576309	-6.76895	-3.38194	NA
chr16	4800272	4800556	285	*	11	4.27287e-74	0.224012	0.389206	0.57672	-4.9182	-3.15368	AC020663.4, ROGDI
chr17	17780696	17781335	640	*	10	1.91967e-89	0.435669	0.346023	0.57959	-3.9063	-2.58203	RAI1
chr7	150301746	150302402	657	*	11	2.25155e-74	0.595997	0.288775	0.583136	7.53225	2.30462	ACTR3C
chr2	227463186	227465188	2003	*	24	6.22597e-139	0.559017	0.287321	0.584543	-6.50143	-3.59356	NA
chr2	82886677	82887562	886	*	14	6.83985e-255	0.968918	0.220137	0.584811	8.14367	2.40125	NA
chr1	220883104	220883559	456	*	6	9.116e-93	0.581688	0.266052	0.586457	-5.66224	-2.78329	AL445423.3, HLX
chr2	65383576	65384654	1079	*	21	9.26112e-141	0.396319	0.327376	0.587266	-6.39195	-2.96657	SPRED2
chr2	90005361	90005808	448	*	8	1.52735e-107	0.620374	0.264558	0.587276	7.49851	3.38636	IGKV2D-24
chr11	89936954	89937374	421	*	8	4.10712e-88	0.804014	0.258269	0.589268	-6.34669	-2.07864	NA
chr15	30252508	30253415	908	*	13	2.1375e-95	1	0.271166	0.589301	6.83529	2.16712	NA
chr21	38807096	38807846	751	*	8	9.98885e-94	0.425176	0.361469	0.590782	-5.65501	-3.81568	ETS2
chr22	45254556	45255082	527	*	9	4.6624e-74	0.320267	0.383818	0.5921	-5.83473	-3.52413	NA
chr3	188299111	188300368	1258	*	18	7.22161e-106	0.561613	0.310352	0.597957	-6.55905	-4.42068	LPP
chr12	47391846	47393321	1476	*	20	8.11776e-108	0.394863	0.321846	0.598041	-6.17164	-3.43713	LINC02156
chr1	145057281	145057993	713	*	5	2.88333e-85	0.742513	0.252472	0.598905	5.85642	0.808473	SRGAP2B
chr11	82929376	82929596	221	*	13	3.55082e-70	0.291926	0.35963	0.599349	-6.70671	-3.98463	DDIAS, PRCP
chr6	2942967	2944580	1614	*	21	2.90252e-99	0.24768	0.344918	0.599939	-5.84596	-3.63035	NA
chr8	81110339	81111163	825	*	10	1.45068e-106	0.409752	0.315785	0.600921	-6.62472	-3.65617	PAG1
chr2	190206519	190207046	528	*	13	1.01503e-72	0.391269	0.339043	0.601281	-5.18133	-2.97356	HIBCH
chr1	235074078	235074408	331	*	10	6.58079e-73	0.337033	0.355251	0.602178	-4.58263	-3.3491	LINC01348
chrX	154645855	154646010	156	*	9	3.76739e-73	1	0.323309	0.603186	-3.34156	-1.74592	IKBKGP1
chr2	111379476	111381906	2431	*	22	4.72003e-264	1	0.224308	0.60331	-8.09542	-1.31357	MIR4435-2HG
chr12	124861552	124862834	1283	*	19	4.16265e-110	0.249271	0.354494	0.604356	-7.16246	-3.26379	SCARB1
chr12	121996425	121997251	827	*	19	2.0245e-89	0.269094	0.348962	0.60511	-6.83554	-3.77472	CFAP251
chr7	149950733	149951267	535	*	10	6.04281e-78	0.702186	0.301149	0.60698	4.52721	-1.07624	NA
chr18	76820219	76820443	225	*	5	3.33186e-72	0.415445	0.41828	0.607683	-3.28018	-2.56034	ZNF236-DT
chr8	49307099	49307636	538	*	20	3.83017e-91	0.184879	0.37806	0.607749	3.71709	3.06034	NA
chr7	76909374	76910447	1074	*	6	1.26918e-140	0.89144	0.236124	0.609313	-8.35077	-0.230687	AC007003.1
chr16	37931192	37931386	195	*	6	1.29698e-69	1	0.288356	0.609499	5.99496	1.74307	NA
chr10	101908018	101909235	1218	*	17	1.12546e-120	0.544415	0.31533	0.610025	-6.34725	-3.4799	ARMH3
chr2	110269196	110270047	852	*	12	4.88261e-114	0.781977	0.271388	0.610401	-5.12928	0.916409	AC140479.3, AC140479.4
chr12	96203855	96205375	1521	*	19	1.27069e-91	0.260904	0.349865	0.613159	-4.63478	-3.52514	ELK3
chrX	141008060	141008395	336	*	6	4.94631e-77	0.754911	0.267743	0.613161	6.95596	1.54254	NA
chr9	45346572	45347068	497	*	8	9.58942e-81	1	0.255927	0.613833	-5.81547	-2.25196	NA
chr19	19156379	19159684	3306	*	51	4.17634e-157	0.153889	0.330354	0.614796	-7.11734	-3.82997	MEF2B, BORCS8-MEF2B
chr16	27404356	27405010	655	*	7	4.96808e-76	0.479919	0.388686	0.615066	-6.22476	-4.84831	IL21R
chr7	77174955	77175545	591	*	7	8.28413e-115	0.864115	0.216184	0.615421	6.69861	2.3049	AC007000.3, CCDC146
chr11	52552017	52552563	547	*	10	3.04707e-93	0.847981	0.264001	0.61547	-6.51845	-1.19434	NA
chr11	65492002	65495149	3148	*	43	2.15986e-141	0.298078	0.32486	0.615643	-6.66552	-3.36138	NA
chr19	14383787	14384927	1141	*	16	1.30364e-110	0.83829	0.279155	0.615752	5.23969	1.96607	ADGRE5
chr1	121001004	121001407	404	*	12	3.11149e-81	0.681289	0.29494	0.616185	-5.6239	-2.64604	LINC00623, AC241377.2
chr22	39442688	39443728	1041	*	19	2.08337e-108	0.291563	0.358045	0.617458	-6.97807	-3.77756	NA
chr1	30752064	30753469	1406	*	25	1.30461e-113	0.339421	0.360376	0.617546	-6.76332	-3.64019	LAPTM5
chr15	70491552	70491978	427	*	7	3.11599e-73	0.346015	0.412006	0.618047	-5.34758	-4.0673	NA
chr9	62627639	62627844	206	*	8	1.21322e-70	0.852042	0.247206	0.618667	-4.64386	-1.32665	NA
chr16	74936740	74937240	501	*	7	1.27526e-72	0.540268	0.358896	0.620832	4.12263	0.272492	WDR59
chr16	27424556	27425851	1296	*	22	7.15993e-99	0.330374	0.342211	0.621142	-4.96623	-2.97034	IL21R
chr2	233381190	233383013	1824	*	27	8.15035e-126	0.196102	0.349682	0.621273	-6.47241	-3.09592	DGKD
chr13	99353490	99354247	758	*	12	3.46196e-81	0.43603	0.345594	0.621609	-6.3087	-3.59632	UBAC2
chr1	12146974	12147507	534	*	7	2.19321e-81	0.435634	0.395758	0.625059	-3.21571	-2.47551	NA
chr7	63535206	63536296	1091	*	8	2.0244e-126	0.84553	0.229285	0.625393	-6.33985	-1.13259	NA
chr20	48367549	48367799	251	*	9	2.09845e-70	0.857316	0.28877	0.626246	-5.24061	-1.8948	LINC00494, AL121888.1
chr10	41588666	41588922	257	*	5	6.13647e-71	0.935089	0.247413	0.626492	6.26679	2.0729	NA
chr2	74531536	74531888	353	*	8	2.05679e-103	0.626784	0.29051	0.627013	-6.68108	-2.52804	HTRA2
chr14	105577071	105577820	750	*	15	2.23025e-99	0.36276	0.325241	0.62749	-7.24081	-5.37669	NA
chr12	7971960	7972196	237	*	6	4.64489e-69	0.758542	0.273938	0.628925	5.12928	1.96712	AC006511.6
chr11	61072706	61073752	1047	*	19	1.68081e-95	0.406302	0.33463	0.629254	-7.38922	-3.00674	NA
chr2	87331617	87333257	1641	*	20	2.60081e-224	0.865251	0.262352	0.629549	9.21954	2.71375	AC068279.2
chr11	52557122	52558217	1096	*	10	8.90078e-130	0.940982	0.226201	0.630518	-5.61471	-1.24567	NA
chr1	174161486	174162153	668	*	12	7.02456e-88	0.630465	0.325298	0.631157	-5.39344	-3.1951	RABGAP1L
chr16	27406263	27407373	1111	*	11	1.07738e-88	0.401148	0.350237	0.632272	-5.6985	-3.73262	IL21R
chr10	125894157	125894837	681	*	5	1.39565e-102	0.959207	0.248448	0.633283	8.66754	2.5295	DHX32
chr4	165259291	165260676	1386	*	12	4.31366e-171	0.921574	0.232303	0.633939	-8.69358	-2.08436	KLHL2
chr20	4972169	4972836	668	*	15	2.79023e-85	0.420803	0.338725	0.63661	-5.35408	-3.92395	SLC23A2
chr1	206737244	206737603	360	*	8	3.38317e-73	0.96364	0.255471	0.636806	-5.08015	-2.46559	NA
chr7	92830799	92832416	1618	*	20	6.61213e-94	0.29732	0.353833	0.638352	-4.54402	-3.11852	CDK6
chr9	97986100	97986926	827	*	13	3.43752e-82	0.38776	0.376477	0.640986	-4.16297	-2.91439	ANP32B, AL354726.1
chr14	102821809	102822731	923	*	17	4.02626e-99	0.627588	0.325184	0.642523	-6.57364	-3.01366	TRAF3
chr8	45809480	45809864	385	*	6	5.54998e-98	0.973469	0.243011	0.642842	-6.62936	-1.38042	NA
chr3	188398319	188399023	705	*	13	5.70567e-78	0.395457	0.362705	0.643846	-5.20186	-2.92023	LPP
chr6	34294594	34295310	717	*	9	1.32091e-84	0.483809	0.308623	0.644072	-6.53815	-4.25833	NUDT3, RPS10-NUDT3
chr22	50541827	50542707	881	*	13	7.76688e-101	0.416549	0.373828	0.644244	-7.05127	-4.85256	U62317.3, KLHDC7B-DT
chr11	2379528	2380116	589	*	11	8.70777e-86	0.635195	0.332973	0.644868	-5.44463	-2.7853	CD81
chrX	13670322	13670937	616	*	10	1.59757e-75	0.621539	0.341271	0.646577	-4.47228	-2.42486	TCEANC
chr17	63447656	63447786	131	*	5	3.16917e-69	0.46174	0.443726	0.652975	-2.89896	-2.28981	NA
chr2	224921510	224922655	1146	*	19	6.19443e-153	0.95523	0.260187	0.653261	5.29235	2.32922	DOCK10
chr16	85954751	85955695	945	*	19	2.80844e-103	0.385521	0.357379	0.654749	-4.37563	-2.95936	NA
chr13	27175906	27176708	803	*	14	2.08542e-81	0.337202	0.378058	0.656506	-5.88	-3.11831	USP12-AS2
chr2	87057529	87058326	798	*	9	6.51923e-191	1	0.230511	0.656723	-8.70224	-2.501	ANAPC1P2, AC092651.1
chr9	37377677	37378161	485	*	7	3.00363e-73	0.492025	0.403866	0.658295	-6.4161	-3.35217	NA
chr20	53908021	53909273	1253	*	22	1.17507e-118	0.582567	0.322913	0.658765	-6.14128	-2.83342	NA
chr3	49947659	49948986	1328	*	23	3.30487e-140	1	0.311192	0.660817	-5.11599	-2.89922	RBM6
chr7	106155196	106155927	732	*	13	4.73262e-92	0.765615	0.315612	0.660839	-5.17982	-2.25668	NA
chr1	206286203	206287259	1057	*	9	6.30934e-90	0.76335	0.303366	0.661615	7.37451	2.42747	SRGAP2
chr1	234768815	234769269	455	*	15	5.55203e-74	0.363859	0.383457	0.663058	-5.90543	-3.71204	NA
chr10	68599475	68599807	333	*	15	2.25898e-74	0.377407	0.374343	0.663498	-4.03608	-2.48829	TET1
chr9	124199054	124200685	1632	*	20	1.83481e-88	0.467375	0.343787	0.664511	-5.82156	-3.34417	NA
chr15	59295603	59296573	971	*	16	8.16983e-142	0.51503	0.314562	0.667835	-7.37256	-3.0399	MYO1E
chr7	61489992	61491088	1097	*	7	1.30507e-135	1	0.218788	0.667947	-5.78136	-1.12377	NA
chr3	126994594	126995976	1383	*	27	1.59755e-138	1	0.343142	0.668163	-6.84356	-3.90316	PLXNA1
chr1	15842992	15843956	965	*	18	1.06386e-97	0.370669	0.340605	0.668219	-8.58241	-4.79216	SPEN, FLJ37453
chr1	149843126	149843276	151	*	10	1.72002e-70	0.833266	0.290983	0.668247	5.77846	3.54411	H2BC19P
chr15	19244270	19244950	681	*	10	1.52351e-132	1	0.210739	0.670325	5.49185	1.64984	NA
chr14	75520527	75521476	950	*	13	4.37805e-82	0.467593	0.35059	0.670797	-5.1538	-3.0039	NA
chr3	122080886	122081436	551	*	7	4.67878e-71	0.754966	0.384881	0.671614	-4.18662	-2.62243	CD86
chr20	31212453	31212848	396	*	11	7.71613e-72	0.569068	0.374396	0.673177	4.03169	0.723161	NA
chr1	32255186	32255601	416	*	7	2.35541e-71	0.936988	0.314941	0.674792	-4.85332	-2.12518	LCK
chr8	44120559	44120761	203	*	7	9.88244e-70	0.858282	0.312131	0.675548	4.72182	-0.409185	NA
chr22	17781078	17781995	918	*	16	4.12567e-99	0.405457	0.356487	0.676728	-5.68757	-3.2317	NA
chr8	37887864	37888780	917	*	15	8.3763e-97	0.373673	0.37039	0.678479	-6.2431	-3.47173	RAB11FIP1
chr17	78412898	78413321	424	*	14	6.4352e-76	0.563171	0.369157	0.679007	-4.72198	-2.2824	PGS1
chr15	74378373	74379301	929	*	20	2.30852e-105	0.519638	0.349101	0.681286	-6.26367	-2.94258	LINC02255
chr20	53927229	53928143	915	*	18	9.45732e-106	0.560261	0.344346	0.682072	-7.0892	-2.62857	NA
chr2	227456623	227457638	1016	*	18	8.54247e-91	0.529664	0.349908	0.684846	-6.83632	-3.03698	NA
chr5	119397749	119397980	232	*	7	1.53678e-81	0.693152	0.296081	0.685811	5.9434	-1.66911	TNFAIP8
chr19	10234442	10235099	658	*	13	9.95147e-76	0.448792	0.375592	0.687667	-5.76473	-4.21752	NA
chr2	230657116	230660854	3739	*	81	0	0.30905	0.307481	0.688767	-6.94352	-2.97061	NA
chr17	78390319	78390624	306	*	7	7.43523e-70	0.531488	0.428454	0.689605	-2.92007	-2.25165	PGS1
chr2	173077105	173077499	395	*	7	1.17812e-82	0.582839	0.398226	0.690426	-4.5908	-3.18145	MAP3K20
chr14	89332209	89333451	1243	*	18	2.0634e-94	0.377432	0.362802	0.691319	-6.15917	-3.06389	FOXN3
chr17	59832287	59833272	986	*	19	1.3369e-75	0.275784	0.392077	0.691375	-5.8914	-3.80172	VMP1
chr3	125142483	125143135	653	*	15	7.52539e-92	0.471938	0.38042	0.691808	-5.56105	-3.31449	SLC12A8
chr1	206242406	206243532	1127	*	14	5.35424e-106	1	0.279104	0.692154	5.71315	1.98446	SRGAP2
chr8	7913394	7914623	1230	*	16	3.32751e-126	0.880115	0.287781	0.693005	-5.12467	0.057888	NA
chr15	77973593	77973805	213	*	6	3.20143e-70	0.820344	0.275813	0.69328	7.41897	2.69419	NA
chr14	75541606	75542288	683	*	13	2.75405e-78	0.470818	0.368812	0.693284	-7.14719	-3.8168	BATF
chr4	184273633	184274519	887	*	15	3.35608e-81	0.410441	0.388189	0.694783	-6.14365	-4.14614	NA
chr2	47724853	47726106	1254	*	18	2.1325e-108	0.681269	0.307554	0.695206	-7.25795	-3.41026	MSH6
chr10	40355788	40356809	1022	*	9	5.4159e-130	1	0.276014	0.695456	-8.15482	-0.569891	NA
chr22	21942440	21943057	618	*	12	5.10192e-82	0.464526	0.384596	0.695893	-3.82866	-2.32802	PPM1F-AS1, PPM1F
chr19	19594614	19596194	1581	*	22	8.48401e-90	0.293447	0.370635	0.695997	-4.06727	-2.961	PBX4
chr16	11611907	11612183	277	*	10	1.60857e-70	0.772532	0.351628	0.696056	-3.57192	-1.99563	LITAF
chr10	48147415	48148256	842	*	13	4.80789e-128	0.949944	0.262819	0.696242	-5.88473	-2.07881	NA
chr7	47707438	47707862	425	*	10	9.5504e-101	0.721706	0.304672	0.696536	-7.12303	-3.35295	NA
chr6	41713292	41713601	310	*	9	1.3788e-72	0.48677	0.397976	0.698527	-7.38628	-4.55103	TFEB
chr15	90596962	90597720	759	*	12	4.92258e-82	0.764827	0.316404	0.698891	-4.0205	-2.31125	CRTC3
chr4	2295359	2295854	496	*	9	3.82314e-79	0.757019	0.301899	0.699157	-5.92058	-2.51962	AL158068.2, ZFYVE28
chr1	121365076	121366263	1188	*	16	2.44388e-123	0.647108	0.307356	0.699222	8.75871	3.1011	SRGAP2C, SRGAP2-AS1
chr12	124885233	124885771	539	*	10	3.23395e-76	0.567699	0.340316	0.699674	-5.76596	-3.84335	NA
chr10	45787045	45787870	826	*	12	5.30201e-99	0.821979	0.30563	0.699805	-5.8711	-2.25981	WASHC2C
chr14	61505193	61505964	772	*	15	4.69499e-83	0.733968	0.354312	0.700138	-6.28842	-3.289	PRKCH
chr6	41975302	41977053	1752	*	23	3.98336e-114	0.393834	0.330702	0.701369	-7.44316	-4.26036	CCND3
chr17	31309845	31310468	624	*	5	9.08304e-109	0.800886	0.258868	0.701956	9.94456	2.36246	NF1, EVI2B, AC134669.1
chr9	94095	94673	579	*	11	1.3454e-78	0.830169	0.315199	0.702546	6.44565	2.47988	NA
chr9	89447501	89448564	1064	*	16	5.11309e-117	0.674591	0.323885	0.702693	-6.63184	-3.17696	SEMA4D
chr1	242292096	242292524	429	*	7	4.07596e-73	0.951824	0.28146	0.703411	6.08136	1.83544	PLD5
chr3	11289178	11289485	308	*	5	1.07917e-78	0.853049	0.26682	0.70376	6.41194	0.0520159	ATG7
chr1	156126091	156126897	807	*	15	3.56297e-106	0.550901	0.334515	0.705321	-4.86737	-2.70337	LMNA
chr19	19166018	19169330	3313	*	52	8.0053e-135	0.173414	0.34762	0.705521	-6.88647	-3.64234	MEF2B, BORCS8-MEF2B
chr14	77000456	77000689	234	*	10	1.25082e-72	0.503345	0.406445	0.706731	-6.19384	-3.89193	AC007686.4
chr14	22508023	22510265	2243	*	25	2.35898e-131	0.510093	0.301626	0.70742	-10.3408	-4.61408	TRAJ33, TRAJ32
chr2	87518835	87520290	1456	*	15	2.31969e-162	1	0.275	0.707944	8.18342	3.40264	CYTOR, AC133644.2
chr7	50167311	50167989	679	*	11	1.59952e-81	0.778634	0.342417	0.708103	-7.20571	-3.24883	NA
chr17	40602397	40603481	1085	*	26	5.03114e-132	0.442524	0.354801	0.708935	-4.8757	-2.63969	NA
chr20	19823128	19823847	720	*	9	1.38411e-77	0.542778	0.380856	0.709063	-5.29628	-3.1838	RIN2, RPL12P12
chr2	47751341	47753653	2313	*	32	5.48089e-105	0.374077	0.344868	0.709793	-5.38552	-3.00467	MSH6
chr2	85434936	85435358	423	*	12	1.1923e-71	0.403825	0.406459	0.710326	-3.84151	-2.70203	SH2D6
chr10	46748826	46750179	1354	*	13	1.301e-175	0.897062	0.255803	0.712167	6.47321	0.897609	FAM245B
chr7	152837146	152838465	1320	*	14	9.88483e-147	0.861047	0.251709	0.712173	-8.17598	-2.54531	ACTR3B
chr9	43508230	43508725	496	*	9	7.33328e-80	1	0.291887	0.713387	5.97728	2.24545	NA
chr19	52790411	52790779	369	*	7	2.49291e-75	1	0.233973	0.713612	5.24249	1.34454	NA
chr9	110141359	110142140	782	*	8	9.19779e-92	0.876397	0.271141	0.713856	6.18338	-0.826945	PALM2AKAP2
chr19	41308934	41309248	315	*	7	1.66515e-86	0.885442	0.279193	0.715366	6.30522	2.67885	TGFB1, AC011462.5
chr20	64041604	64041880	277	*	10	2.85124e-71	0.585861	0.387482	0.715689	-4.89149	-3.1185	NA
chr17	31536575	31538418	1844	*	32	9.45304e-149	0.59897	0.333202	0.71626	-6.94737	-2.87649	RAB11FIP4
chr21	41924294	41924849	556	*	10	1.40216e-76	0.720586	0.317589	0.716448	-5.87705	-2.97138	C2CD2
chrX	62469569	62470162	594	*	11	7.42856e-133	0.960943	0.253972	0.716614	-5.81547	-1.66733	NA
chr16	33991933	33992449	517	*	11	2.22367e-74	0.888123	0.350757	0.716734	3.77841	1.89539	NA
chr4	140096162	140097023	862	*	13	3.26823e-74	0.562731	0.373775	0.717583	-4.30748	-2.76789	MAML3
chr2	241108962	241110106	1145	*	25	2.68975e-114	0.405758	0.375717	0.717584	-5.24022	-0.966353	PASK
chr10	72331274	72331806	533	*	10	1.10159e-89	0.879148	0.300755	0.718225	-5.51599	-2.25899	NA
chr4	99848290	99849066	777	*	17	1.30059e-89	0.408123	0.372431	0.719402	-6.2906	-3.31963	DAPP1
chr5	52771769	52772288	520	*	5	2.34632e-84	0.911986	0.261111	0.719947	7.32493	2.16299	AC022126.1
chr17	77144325	77145511	1187	*	23	6.79127e-107	0.362292	0.373996	0.720624	-5.30123	-3.85602	SEC14L1
chr15	80031904	80033162	1259	*	24	3.93748e-102	0.381059	0.375913	0.722829	-4.86611	-3.06751	NA
chr16	11093328	11094013	686	*	16	1.72723e-74	0.525007	0.381231	0.723717	-5.99252	-3.34026	CLEC16A
chr12	121258371	121259501	1131	*	26	1.17833e-107	0.26778	0.37954	0.724456	-5.02138	-3.32925	CAMKK2
chr18	15543641	15544007	367	*	10	8.21401e-106	1	0.260253	0.724493	-5.2462	-0.103631	NA
chr9	37395985	37401578	5594	*	70	2.9127e-171	1	0.30644	0.724525	-8.95248	-3.19835	NA
chr1	156155427	156156515	1089	*	16	4.49026e-102	0.517225	0.34295	0.724674	-5.71842	-2.71683	SEMA4A
chr13	111185670	111188620	2951	*	56	2.63743e-239	0.159899	0.329489	0.724995	-6.39036	-3.82098	ARHGEF7
chr3	71501919	71502864	946	*	12	1.48511e-109	0.948073	0.269176	0.725495	-8.46125	-2.82127	FOXP1, AC097634.4
chr17	42289306	42290765	1460	*	31	8.0148e-181	0.402968	0.342641	0.727265	-6.33726	-3.05908	STAT5A
chr16	27428647	27432507	3861	*	71	3.68766e-291	0.375089	0.309846	0.728319	-7.54685	-3.408	IL21R
chr1	149692378	149695008	2631	*	36	3.55776e-230	0.967897	0.255957	0.728535	-8.83903	-2.53188	LINC00869, AC243772.3
chr21	43457893	43459774	1882	*	37	1.14788e-162	1	0.285176	0.728974	6.32554	1.82839	NA
chr4	113565351	113566123	773	*	13	2.43784e-88	0.839398	0.30121	0.729257	-6.51891	-4.10629	CAMK2D
chr10	40626464	40626811	348	*	8	2.75651e-71	0.987776	0.285513	0.729575	5.97728	0.912838	NA
chr2	218330321	218333983	3663	*	54	3.51199e-145	0.388988	0.331694	0.730579	-7.1892	-3.59986	PNKD, CATIP-AS2
chr11	52566786	52567335	550	*	7	6.50207e-72	1	0.314262	0.730713	-4.80567	-1.08823	NA
chr9	63345401	63345955	555	*	6	4.46781e-90	0.867069	0.280135	0.730783	7.10247	0.0604454	BMS1P10
chr1	226661242	226662059	818	*	9	1.33214e-84	0.631237	0.370119	0.730894	-5.0792	-3.26481	ITPKB, ITPKB-IT1
chr13	40679180	40680355	1176	*	21	1.29255e-131	0.851662	0.328982	0.731086	-7.35981	-2.94894	NA
chr6	42022801	42023699	899	*	17	2.84342e-96	0.447453	0.358405	0.731239	-5.44644	-3.40822	CCND3
chr7	74766446	74766997	552	*	8	4.32817e-79	0.799721	0.349463	0.731709	4.69465	2.03233	NA
chr12	122003686	122004356	671	*	16	1.08941e-85	0.456159	0.368815	0.732342	-6.41469	-3.45187	CFAP251
chr12	120711286	120711887	602	*	11	7.98906e-98	0.867601	0.305884	0.733286	-5.7922	-2.27252	UNC119B
chr15	30755504	30755982	479	*	9	5.38863e-76	0.884442	0.298621	0.733861	4.8837	2.13699	AC091057.1, AC091057.4
chr7	76984124	76985456	1333	*	18	6.70972e-143	1	0.277225	0.734613	7.16657	0.0525159	DTX2P1-UPK3BP1-PMS2P11, DTX2P1
chr18	48936937	48937518	582	*	14	2.38415e-74	1	0.378707	0.735151	-4.30157	-2.75291	SMAD7
chr14	102201074	102201944	871	*	17	5.90196e-105	0.733433	0.331219	0.736411	-4.58999	-2.67364	WDR20
chr1	24946656	24947834	1179	*	21	4.36905e-95	0.335912	0.382243	0.736603	-6.20266	-3.58702	RUNX3
chr13	52235092	52235802	711	*	10	8.44745e-79	0.819904	0.315475	0.738122	5.37129	1.2716	AL158066.1, TPTE2P2
chr6	157571155	157572039	885	*	14	4.55476e-111	0.625849	0.300142	0.73859	-9.95877	-3.61191	ZDHHC14
chr19	7709607	7710230	624	*	16	1.94223e-80	0.550901	0.385424	0.739368	-6.23275	-3.22309	NA
chr2	111506998	111507636	639	*	8	5.3761e-99	0.861674	0.296659	0.739683	6.62765	3.09771	AC017002.2, SOCAR, MIR4435-2HG, AC017002.3
chrX	60984046	60984750	705	*	12	1.71719e-89	1	0.28333	0.740028	-5.12928	-1.87613	NA
chr1	41639780	41640787	1008	*	17	4.66327e-80	0.429018	0.39314	0.740294	-5.24727	-2.77495	HIVEP3
chrY	10149493	10150046	554	*	8	4.27941e-81	0.939561	0.285488	0.741863	5.83032	1.77531	NA
chr10	47569586	47570116	531	*	9	3.50379e-101	0.907734	0.275115	0.744479	6.33985	0.965727	BX547991.1
chr5	159414984	159415528	545	*	7	2.96376e-79	0.602395	0.435785	0.744614	-4.22833	-2.63689	AC008691.1
chr3	197516918	197518311	1394	*	18	9.55779e-126	0.828847	0.310248	0.746681	6.02581	1.60476	BDH1
chr17	78839258	78839811	554	*	14	2.39714e-95	0.888328	0.315399	0.748719	5.49193	1.73564	USP36
chr1	150611970	150613217	1248	*	24	9.62335e-112	0.422353	0.361236	0.748753	-6.27853	-3.38898	ENSA
chr19	49903286	49903571	286	*	12	2.38476e-77	0.584744	0.410591	0.75047	-3.40757	-2.41937	IL4I1
chr2	25302008	25302943	936	*	18	5.55169e-89	0.511925	0.376347	0.751397	-4.4585	-2.64394	DNMT3A
chr12	31074740	31075648	909	*	11	3.85074e-126	1	0.300458	0.751613	6.06224	1.20472	DDX11
chr11	88842769	88843957	1189	*	8	2.87836e-114	0.938777	0.297779	0.752241	8.93171	1.39379	GRM5
chr2	100243810	100245262	1453	*	16	3.3073e-75	0.53315	0.362893	0.753557	-7.10197	-4.0724	LINC01104
chr1	122718348	122718498	151	*	6	1.96682e-68	0.947944	0.280304	0.753682	-5.97728	-1.94142	NA
chr12	117031210	117031366	157	*	5	3.38801e-70	0.703033	0.465289	0.754153	-5.28158	-2.704	NA
chr12	11855392	11856319	928	*	15	4.22376e-116	0.662037	0.31003	0.75427	-7.17538	-3.27771	ETV6
chr17	8856639	8857219	581	*	9	4.89608e-80	0.629593	0.417078	0.756039	-6.4049	-3.93755	PIK3R6
chr12	31297629	31297867	239	*	7	3.06128e-68	0.65244	0.428258	0.756581	-3.66231	-2.59928	SINHCAF
chr15	20775846	20776983	1138	*	50	1.53683719733887e-310	0.42512	0.312586	0.757346	-6.8117	-3.492	LONRF2P3
chr19	19135871	19136822	952	*	15	3.89533e-82	0.520476	0.359776	0.758475	-5.67448	-3.45804	TMEM161A
chr5	69606154	69607126	973	*	14	1.3903e-117	1	0.310559	0.758734	6.82792	1.80716	NAIPP3
chr16	87866336	87866718	383	*	10	8.73267e-72	0.569376	0.421141	0.758875	-3.71661	-2.64424	SLC7A5
chr16	85946770	85947213	444	*	10	1.98591e-77	0.521359	0.434726	0.760878	-4.904	-3.43357	AC092723.5
chr16	11325679	11326789	1111	*	17	2.31028e-103	0.708714	0.345498	0.762768	-7.03836	-2.75546	RMI2
chr11	9575436	9576100	665	*	14	3.25414e-104	0.639065	0.367227	0.763227	-5.07356	-3.25867	WEE1
chr12	9439413	9440714	1302	*	20	8.89675e-188	1	0.262712	0.763637	-7.54285	-2.04877	DDX12P
chr5	119030110	119030702	593	*	15	3.1716e-73	0.514242	0.39695	0.764894	-4.30856	-2.9437	AC008629.1
chr7	50212933	50214131	1199	*	18	1.94994e-99	0.731322	0.349156	0.765259	-5.63606	-2.3466	AC020743.2
chr1	226353779	226355399	1621	*	29	1.16565e-102	0.239209	0.395581	0.765308	-7.63126	-2.89246	NA
chr17	78383329	78383468	140	*	6	4.51325e-68	0.68532	0.456331	0.765308	-2.82957	-1.83618	PGS1
chr10	72296383	72296505	123	*	6	6.17831e-68	0.532202	0.493229	0.7654	-6.30158	-5.75212	NA
chr2	113948330	113948470	141	*	5	3.16443e-75	0.971177	0.274019	0.768064	-6.62101	-1.62426	ACTR3
chr16	49001743	49002460	718	*	9	3.65518e-86	0.989451	0.268218	0.768211	6.91895	1.95532	NA
chr9	129932530	129933115	586	*	8	9.55859e-96	0.849885	0.305388	0.76826	5.78769	1.31881	FNBP1
chr12	35401031	35401340	310	*	5	1.75138e-77	0.920564	0.267297	0.768829	-7.19967	-1.89864	NA
chrX	99291677	99292187	511	*	5	4.3256e-90	0.984446	0.264216	0.770173	7.55919	1.70358	NA
chr14	105818839	105819421	583	*	14	8.77623e-85	0.771095	0.394638	0.772554	-6.67735	-3.26747	NA
chr3	188243267	188244971	1705	*	28	1.47649e-129	0.777772	0.337587	0.772579	-6.95657	-3.25073	LPP
chr6	90072901	90073443	543	*	12	2.32629e-70	1	0.380315	0.773026	-5.80879	-3.11858	AL158136.1, BACH2
chr4	184281694	184281849	156	*	5	6.4353e-68	0.595677	0.504735	0.773166	4.10281	-1.22006	NA
chr1	27889589	27890807	1219	*	22	4.04821e-105	0.703404	0.377053	0.774836	6.46998	-2.18927	NA
chr22	15297022	15297590	569	*	9	4.63755e-76	1	0.29971	0.775994	-4.64386	-1.13406	AP000542.1
chr5	32310259	32310567	309	*	6	9.42165e-74	0.594616	0.486878	0.77603	-4.88374	-2.98297	MTMR12
chr21	29489315	29489615	301	*	5	9.54787e-117	1	0.265665	0.776156	8.54589	2.22021	BACH1
chr8	44351615	44352225	611	*	12	2.14093e-80	0.979633	0.28068	0.776515	4.64386	1.19876	NA
chr4	159805736	159806023	288	*	7	1.95247e-72	1	0.307392	0.77699	6.33985	1.16323	NA
chr3	195132842	195134021	1180	*	20	2.29761e-125	0.627488	0.337429	0.777422	-4.99456	-2.75772	XXYLT1
chrX	61536948	61537838	891	*	12	6.59052e-109	1	0.272444	0.777599	-5.66869	-1.14975	NA
chr8	128548586	128548839	254	*	5	1.10838e-74	0.973343	0.27413	0.778189	6.87036	0.631593	LINC00824
chr8	128015152	128016136	985	*	19	5.73523e-81	0.70723	0.369978	0.779236	-5.37689	-2.62367	PVT1
chr19	2086319	2086754	436	*	11	9.28844e-75	0.833495	0.351389	0.779516	-6.57645	-3.28759	MOB3A
chr11	52928213	52928999	787	*	6	3.13923e-96	1	0.291236	0.779954	-6.71425	-1.82315	NA
chr2	111525596	111526982	1387	*	20	6.4136e-176	0.916702	0.28545	0.780112	7.05185	2.50206	AC017002.2, SOCAR, AC017002.3
chr2	241129342	241130048	707	*	13	2.76713e-82	0.527866	0.406464	0.781389	-5.22694	-3.41193	PASK
chr1	154857634	154858104	471	*	10	1.2782e-71	0.80971	0.381309	0.781442	-4.87793	-2.95524	KCNN3
chr19	10246366	10247169	804	*	12	2.05103e-72	0.597624	0.402511	0.781553	-6.01662	-3.40236	NA
chr20	57481706	57482968	1263	*	19	2.79788e-99	0.522274	0.383701	0.782174	-5.26926	-3.2799	NA
chr10	119315210	119316607	1398	*	21	6.15803e-91	0.717687	0.358757	0.782683	-5.20079	-2.77975	GRK5
chr16	87806663	87807079	417	*	13	7.27162e-73	0.726002	0.383601	0.783219	-5.61007	-3.24925	NA
chr2	24330508	24331466	959	*	20	1.24777e-85	0.3613	0.411834	0.783451	-5.7012	-3.51473	HMGN2P20, ITSN2
chr15	74394052	74396281	2230	*	44	2.83141e-152	0.305283	0.362342	0.783608	-7.0434	-3.61682	NA
chr12	96192920	96193611	692	*	12	9.83116e-89	0.758499	0.397003	0.785642	-4.53274	-2.50422	NA
chr12	96209904	96213172	3269	*	41	5.83801e-115	1	0.348808	0.785733	-7.01633	-3.29339	ELK3
chr12	124887285	124888458	1174	*	23	7.96159e-112	0.826308	0.363471	0.786429	-9.72019	-4.39551	NA
chr17	57003693	57005034	1342	*	16	1.0241e-127	0.947605	0.299306	0.786712	-7.23447	-3.19641	SCPEP1
chr17	59751173	59752354	1182	*	25	1.19336e-100	0.469679	0.385386	0.787357	-4.82233	-2.94105	VMP1
chr10	46105457	46106064	608	*	16	3.10977e-95	1	0.34045	0.788354	6.36192	2.3775	NA
chr1	2568315	2568669	355	*	11	1.90708e-77	0.837155	0.3553	0.788476	5.68964	2.0337	AL139246.2
chr10	77493626	77494239	614	*	13	6.72803e-81	0.729547	0.389671	0.790398	-4.75727	-2.36914	KCNMA1
chr16	2601932	2602726	795	*	16	2.2918e-128	0.888111	0.305385	0.790452	-5.33495	-2.37555	PDPK1
chr7	142044779	142044995	217	*	7	1.27249e-68	1	0.373428	0.790995	-4.76277	-1.12796	MGAM
chr5	151242552	151243763	1212	*	16	3.275e-87	0.717079	0.384457	0.792193	-7.37143	-3.20252	GM2A
chr16	27374480	27375697	1218	*	15	1.67344e-123	0.865334	0.313207	0.792295	-8.304	-2.32178	NA
chr6	484435	486155	1721	*	30	1.06902e-103	0.575062	0.371074	0.792862	-8.05678	-3.97647	EXOC2
chr8	45709730	45710166	437	*	7	5.57476e-73	0.959554	0.287164	0.793005	-5.66869	-1.29697	NA
chr1	149766532	149767267	736	*	7	1.84993e-95	0.918424	0.300454	0.793499	7.48	1.52873	NA
chr10	46903755	46904430	676	*	11	1.30858e-89	0.969549	0.303745	0.794187	-6.40328	-1.60718	NA
chr1	166800652	166801272	621	*	5	1.95131e-107	0.960897	0.267249	0.794432	-8.06577	-2.2683	NA
chr19	1259509	1259937	429	*	10	1.03475e-89	0.986156	0.290215	0.795341	7.29826	2.4096	CIRBP
chr2	230870027	230871170	1144	*	27	4.84355e-112	0.353334	0.406012	0.795574	-4.19161	-2.3877	ITM2C
chr10	46441938	46442605	668	*	6	3.8191e-92	0.91017	0.298307	0.795728	6.52656	0.986487	AC244230.2, LINC00842
chr9	89432461	89433289	829	*	13	3.1752e-79	0.560731	0.417249	0.797977	-5.02558	-2.70478	SEMA4D
chr1	149771510	149771819	310	*	6	6.84352e-78	0.859907	0.299818	0.798292	7.02636	1.68197	NA
chr20	2348886	2349625	740	*	12	2.29843e-110	0.993434	0.262626	0.798929	5.32416	1.55817	NA
chr3	108912098	108912891	794	*	5	5.85778e-143	0.951451	0.267948	0.799191	8.55075	1.27343	GUCA1C
chr17	16844319	16844954	636	*	10	5.59384e-79	0.830641	0.333767	0.7995	4.54283	1.66579	KRT17P1
chr14	101819903	101821015	1113	*	21	5.25903e-130	0.889473	0.329198	0.800456	4.85529	2.56941	PPP2R5C
chr9	89421763	89422924	1162	*	23	6.99156e-105	0.512577	0.373561	0.800844	-4.66235	-2.62065	SEMA4D
chr4	153111388	153112369	982	*	20	1.97266e-85	0.449527	0.399156	0.802006	-5.6401	-3.16093	NA
chr4	184386394	184387316	923	*	18	2.36131e-85	0.569979	0.384182	0.803545	-5.9916	-3.53309	NA
chr6	148916794	148918357	1564	*	28	3.18489e-139	0.784494	0.341977	0.80357	-5.30475	-2.39858	UST
chr8	141415638	141417253	1616	*	33	1.64153e-159	0.546095	0.350294	0.803992	-5.21951	-2.95265	PTP4A3
chr13	105998643	105999600	958	*	6	9.21434e-148	0.987998	0.285033	0.804131	8.1762	1.85107	AL138701.2
chr10	69558078	69558512	435	*	5	4.7187e-114	0.959051	0.270873	0.804852	8.57731	1.06409	NA
chr2	230985051	230986358	1308	*	21	6.49927e-107	0.584509	0.37851	0.805151	-5.15729	-3.00851	SPATA3-AS1
chr7	102514539	102515319	781	*	18	1.66634e-123	0.91795	0.283326	0.806195	6.21318	1.59494	RASA4B
chr2	92460688	92461706	1019	*	12	1.02517e-121	0.932735	0.28588	0.806735	-6.21899	-1.22043	NA
chr7	75360133	75360349	217	*	11	1.65332e-73	0.824435	0.352225	0.806906	-5.08639	-0.906012	STAG3L1
chr9	107280923	107281728	806	*	6	6.18764e-120	0.943717	0.290507	0.807029	7.46661	1.13597	NA
chr12	35664523	35665414	892	*	17	2.52006e-110	1	0.322958	0.808061	-5.09718	-1.2362	NA
chr7	139682129	139683237	1109	*	17	1.75979e-91	0.705738	0.387518	0.808392	3.841	-1.77693	HIPK2
chr9	37406368	37407594	1227	*	18	1.91169e-88	0.718637	0.366472	0.808647	-7.3681	-2.94488	NA
chr12	121990388	121991865	1478	*	22	5.8931e-89	0.449567	0.399081	0.808678	-8.67695	-5.04036	CFAP251
chr9	136748357	136749323	967	*	22	6.61244e-120	0.820369	0.345728	0.809061	-5.91883	-2.31563	AL355987.1, LCN6
chr9	43586811	43587487	677	*	11	3.79604e-78	1	0.313388	0.809303	-6.34669	-0.111428	NA
chr18	15660345	15661023	679	*	9	7.33708e-98	1	0.317104	0.809324	-6.71425	-0.401156	NA
chr7	130147890	130148577	688	*	16	1.80229e-85	0.847966	0.368927	0.809704	-4.6426	-2.35127	NA
chr3	125147457	125149059	1603	*	26	2.07164e-184	0.674871	0.32802	0.810131	-8.00325	-3.38268	SLC12A8
chr9	133953718	133954355	638	*	17	2.30453e-81	0.525214	0.410423	0.810427	-4.20452	-2.78823	VAV2
chr11	64214863	64215924	1062	*	21	5.55651e-100	0.771107	0.368862	0.811472	-7.49043	-2.90304	FERMT3
chr2	230665683	230666106	424	*	11	4.10927e-70	0.547289	0.452406	0.812912	-4.14467	-2.5377	NA
chr1	24957709	24959018	1310	*	21	3.38878e-98	0.419251	0.413098	0.813034	-5.38518	-3.49189	RUNX3
chr7	75398898	75399233	336	*	13	6.33097e-84	1	0.288915	0.813717	4.92354	1.50661	TRIM73
chr2	96342091	96342352	262	*	5	1.06944e-68	0.912584	0.455346	0.814413	-2.99037	-1.74059	NCAPH
chr7	101861050	101861574	525	*	14	2.90067e-72	0.447549	0.448196	0.815882	-6.86264	-4.21687	CUX1
chr13	110522950	110523550	601	*	14	5.29238e-79	0.940897	0.374946	0.817048	-6.00387	-2.3174	RAB20
chr3	119697597	119698039	443	*	7	4.11529e-74	0.882563	0.316697	0.818002	-8.27094	-1.01646	NA
chr15	77970568	77971218	651	*	6	4.64555e-117	0.936161	0.292499	0.818616	-8.02791	-2.21995	NA
chr4	110809679	110810276	598	*	5	5.40843e-100	0.971067	0.269848	0.818889	7.95653	1.371	NA
chr8	102657220	102657878	659	*	17	3.59908e-90	0.600219	0.397783	0.819475	-5.9325	-2.78766	AP002851.1
chr8	131924273	131925397	1125	*	7	5.92454e-124	0.8019	0.310935	0.819485	-8.76991	-4.36277	EFR3A
chr12	122400106	122401004	899	*	21	1.47733e-102	0.506354	0.397071	0.820376	-6.35987	-3.1669	CLIP1-AS1, CLIP1
chr11	64331635	64332027	393	*	12	2.79307e-88	0.982752	0.307305	0.821882	5.16712	1.37871	NA
chr8	61712056	61712993	938	*	17	7.59532e-104	0.575986	0.397089	0.822116	-4.5815	-2.74829	ASPH
chr14	105911136	105911299	164	*	5	5.29965e-69	0.779699	0.490221	0.822195	2.55193	1.18536	NA
chr22	16698569	16699018	450	*	6	2.14352e-88	0.992409	0.296766	0.822655	5.58384	1.79377	TPTEP1, VWFP1
chr21	44193481	44193922	442	*	8	1.9715e-71	0.897417	0.382066	0.822787	5.40083	2.59256	GATD3A, AP001056.2
chr10	132539530	132541056	1527	*	33	1.25067e-178	0.662311	0.354257	0.823292	-6.50479	-2.64446	INPP5A
chr18	48932277	48933121	845	*	20	1.05092e-83	0.795255	0.393782	0.823345	-8.44803	-4.15114	SMAD7
chr1	145175925	145177676	1752	*	27	6.58072e-190	1	0.277227	0.823867	-5.71502	-2.25556	LINC01145
chr1	206767876	206768578	703	*	13	7.39434e-74	0.761256	0.412536	0.824303	-6.05023	-2.62765	IL10
chr17	27466819	27467352	534	*	11	4.3004e-81	0.733579	0.405436	0.826744	-3.87852	-2.85008	KSR1
chr20	38064812	38067958	3147	*	53	2.62717e-140	0.561936	0.353771	0.827263	-6.3912	-3.69746	RPRD1B
chr7	47636545	47637184	640	*	18	7.9434e-78	0.613426	0.400183	0.827682	-5.58554	-2.12872	NA
chr3	37174726	37175019	294	*	5	8.95773e-79	0.984661	0.283789	0.828101	6.02259	1.95876	LRRFIP2
chr16	10874128	10875511	1384	*	24	9.71989e-108	0.727515	0.380289	0.828244	-6.30088	-3.35738	CIITA, AC133065.1
chr12	36347154	36347503	350	*	8	1.36293e-72	0.969589	0.308256	0.829385	-5.61471	-1.01181	NA
chr6	158481521	158482220	700	*	12	1.87474e-83	0.562552	0.44827	0.829684	-6.79166	-4.43301	TULP4
chr17	40556955	40557689	735	*	20	1.91748e-78	0.573357	0.395964	0.830377	-3.73895	-2.16897	CCR7
chr22	46674794	46675330	537	*	16	8.27489e-79	0.560722	0.420242	0.830602	-3.5115	-2.38983	GRAMD4
chr7	38264515	38265927	1413	*	14	2.39116e-100	0.99862	0.269234	0.830723	-6.14199	-1.80311	TRGC1
chr3	90795255	90796085	831	*	11	1.58671e-98	1	0.305781	0.831014	5.61471	1.35742	NA
chr13	17128466	17128746	281	*	8	2.50669e-73	0.997479	0.268264	0.831735	5.03885	1.38373	NA
chr11	51602697	51603412	716	*	9	1.26328e-92	1	0.283705	0.831847	-6.22882	-1.62296	NA
chr2	107895105	107895248	144	*	6	2.82461e-70	0.967007	0.299251	0.832448	-7.24495	-2.25721	NA
chr2	224769754	224770617	864	*	16	7.84625e-77	0.799712	0.412902	0.83275	-4.99316	-3.36757	DOCK10
chr16	57412208	57412979	772	*	17	8.37428e-94	0.761677	0.364776	0.833541	-7.33554	-2.89158	CCL17
chr6	14665701	14666804	1104	*	18	1.58897e-116	0.946888	0.336463	0.833544	-6.0584	-2.36636	AL138720.1
chr1	15949498	15949777	280	*	11	3.20171e-69	0.733946	0.45843	0.834031	3.46046	2.23568	ZBTB17
chr15	31235254	31236943	1690	*	40	2.33702e-139	0.451931	0.388315	0.834081	-5.83195	-3.24453	NA
chr5	141509409	141510362	954	*	16	3.55462e-85	0.555049	0.439755	0.835298	-4.86905	-3.03593	PCDHGA1, PCDHGA2, PCDHGA3, PCDHGB1, PCDHGA4, PCDHGB2, PCDHGA5, PCDHGB3, PCDHGA6, PCDHGA7, PCDHGB4, PCDHGA8, PCDHGB5, PCDHGA9, PCDHGB6, PCDHGA10, PCDHGB7, PCDHGA11, PCDHGA12, PCDHGC3, PCDHGC4, PCDHGC5
chr6	357503	358169	667	*	16	3.57355e-86	0.682625	0.36576	0.835444	4.79224	-1.85483	NA
chrX	154613729	154614011	283	*	13	6.88902e-79	1	0.303358	0.835743	-6.05938	0.675611	NA
chr9	43548377	43548731	355	*	8	2.68587e-79	0.989152	0.290362	0.837003	-5.97728	-1.34052	NA
chr1	24948930	24950240	1311	*	21	3.12242e-87	0.692255	0.398994	0.837249	-3.49254	-2.3817	RUNX3
chr19	10873220	10874250	1031	*	22	5.382e-94	0.536166	0.388629	0.837279	-4.16403	-2.69348	CARM1
chr1	149699054	149700691	1638	*	59	0	1	0.285184	0.837281	-6.7609	-2.09758	LINC00869, AC243772.3, RNU1-68P
chr9	89425560	89426583	1024	*	17	1.06535e-93	0.805367	0.362501	0.837285	-4.8734	-2.65456	SEMA4D
chr12	132431721	132432057	337	*	15	1.15196e-72	0.702679	0.415543	0.837683	-5.26513	-2.61905	NA
chr1	8494188	8495274	1087	*	22	3.49067e-93	0.64333	0.399591	0.837831	-4.73783	-2.97418	RERE
chr9	93137795	93138333	539	*	13	3.21447e-80	1	0.415778	0.838239	-7.2905	-3.70553	NA
chr15	98106476	98107527	1052	*	13	4.06019e-123	0.98487	0.269965	0.838576	-8.04415	-2.7977	AC022523.1
chr9	130019780	130020935	1156	*	26	1.05298e-96	1	0.408676	0.839628	-5.51146	-3.44901	FNBP1
chr6	11711182	11712353	1172	*	25	1.36117e-114	0.811281	0.371378	0.840094	-4.93399	-2.40779	ADTRP
chr12	122403325	122404824	1500	*	33	1.57515e-139	0.580388	0.380964	0.840316	-6.13146	-3.17037	CLIP1
chr2	111315081	111315687	607	*	10	3.54221e-79	0.908476	0.318905	0.841241	5.40083	1.03039	MIR4435-2HG
chr6	66560124	66560427	304	*	5	5.80959e-74	1	0.278978	0.841418	6.97971	1.05198	NA
chr3	195669432	195669736	305	*	12	1.11483e-72	0.996248	0.35095	0.841426	5.10724	1.83581	MUC20-OT1, SDHAP2
chr7	142466655	142467111	457	*	5	1.29501e-80	0.992358	0.283264	0.842571	-7.86072	-1.38432	NA
chr7	135186983	135187787	805	*	16	5.92572e-93	0.68953	0.402075	0.842958	-7.07808	-4.33372	WDR91
chr17	18441762	18442305	544	*	7	1.29235e-78	0.875522	0.326655	0.843041	-5.43071	0.322887	KRT16P1
chr4	24481076	24481372	297	*	5	1.30417e-78	0.99378	0.283404	0.843245	6.59707	1.35337	NA
chr5	134103012	134104500	1489	*	32	1.26719e-131	0.540993	0.380157	0.843342	-5.1008	-2.65857	NA
chr1	206252183	206253804	1622	*	28	4.63741549412433e-311	1	0.273272	0.844336	-8.01111	-2.54907	SRGAP2
chr1	161561474	161562879	1406	*	14	7.28108e-110	0.843879	0.345942	0.844402	8.57548	2.62422	AL590385.2
chr3	183575056	183576041	986	*	18	5.04451e-101	0.925883	0.362728	0.845185	-6.34499	-2.76065	NA
chr5	139745157	139746010	854	*	23	1.57274e-105	0.539695	0.403084	0.845916	-5.80026	-2.99641	PSD2-AS1
chr20	26508384	26508726	343	*	8	7.51765e-76	0.967901	0.321924	0.846596	-7.15872	-0.674791	NA
chr7	48925396	48925911	516	*	15	4.61514e-85	0.880408	0.360491	0.847028	4.77851	1.34701	CDC14C
chr16	89814037	89814889	853	*	19	3.73847e-97	0.650721	0.391153	0.847584	-6.21098	-3.42292	FANCA
chr6	41939460	41939807	348	*	8	8.11568e-80	0.935361	0.31372	0.851291	-5.22106	-2.95243	CCND3
chr3	197834871	197835246	376	*	10	1.86385e-71	0.908009	0.443543	0.853096	-4.14648	-2.472	LRCH3
chr1	206362593	206363857	1265	*	15	1.29037e-212	0.993594	0.263805	0.853441	7.94716	0.459912	SRGAP2
chr14	75334685	75335687	1003	*	22	5.00234e-96	0.428443	0.428954	0.854067	-5.16769	-2.65062	NA
chr22	22245226	22246594	1369	*	27	6.26743e-111	0.640637	0.383403	0.854187	-5.25566	-2.61296	VPREB1
chr4	186113562	186113699	138	*	5	4.26644e-74	0.99704	0.284666	0.854704	6.47837	1.42968	FAM149A
chr16	3624011	3625972	1962	*	32	4.62768e-167	0.957154	0.309327	0.855822	-7.90792	-3.28413	DNASE1
chr20	64112177	64112801	625	*	16	2.66463e-78	0.6002	0.427975	0.85693	-3.88872	-2.70878	MYT1
chr5	137237118	137237997	880	*	5	2.00222e-148	0.998883	0.273572	0.857009	-9.25503	-1.84352	SPOCK1
chr10	40902710	40903205	496	*	9	1.77548e-88	1	0.330907	0.857819	6.84549	0.920285	NA
chr16	15261109	15261705	597	*	14	2.29331e-97	0.873597	0.329825	0.858149	-5.6541	-1.5539	NA
chr15	22570683	22572645	1963	*	29	4.19528e-161	0.923078	0.303903	0.858769	-5.10293	-1.06468	HERC2P2
chr9	94375813	94376618	806	*	13	3.43064e-97	0.748201	0.405678	0.859049	5.06562	2.37999	MFSD14B
chr10	96512269	96512595	327	*	16	7.62707e-86	0.618552	0.40898	0.859086	-4.40472	-2.64531	TLL2
chr2	195563612	195564816	1205	*	23	1.24114e-111	0.608137	0.402827	0.859686	-4.16258	-2.68601	NA
chr10	105679982	105681393	1412	*	9	5.20741e-191	0.989876	0.256266	0.859783	-9.44383	-1.52776	NA
chr16	30215601	30216096	496	*	13	2.65574e-74	0.930285	0.341905	0.860205	6.88843	2.22945	NA
chr5	125844849	125845357	509	*	5	1.3833e-72	1	0.276415	0.860212	-7.05528	-1.52344	AC116362.1
chr6	36591137	36592718	1582	*	30	1.67111e-232	0.901004	0.298839	0.860354	-8.66179	-3.67698	NA
chr20	57396830	57397143	314	*	7	6.73898e-72	0.73912	0.501125	0.861986	-2.85354	-2.02684	RBM38
chr8	11546007	11546260	254	*	6	1.38114e-71	0.954542	0.310758	0.862525	-10.8916	-4.96809	BLK
chr16	56929359	56930833	1475	*	26	1.89408e-193	0.942709	0.308032	0.862978	-8.29741	-2.72288	NA
chr15	20757888	20758422	535	*	6	9.15115e-104	0.990514	0.306639	0.862984	-7.31231	-1.62824	NA
chr16	8960621	8962061	1441	*	28	2.25876e-116	0.463234	0.401795	0.863	-5.40283	-2.82721	USP7
chrX	1469192	1470720	1529	*	35	1.44872e-144	1	0.370171	0.863254	-5.38531	-2.89875	P2RY8
chr14	54881465	54882424	960	*	11	3.39411e-145	0.922212	0.285543	0.863572	7.00227	3.04302	GCH1
chr12	48789623	48789961	339	*	15	2.82954e-70	0.786047	0.419444	0.863735	2.96202	1.51753	ADCY6-DT
chr5	78757801	78758332	532	*	7	2.21866e-75	0.873445	0.330469	0.864793	-7.28717	-3.56682	LHFPL2
chr11	118609940	118610037	98	*	8	7.15822e-68	0.848932	0.416018	0.864871	3.72997	0.93934	PHLDB1
chr12	131626097	131628390	2294	*	71	0	1	0.270153	0.864875	6.64782	1.75975	NA
chr19	54288002	54288651	650	*	18	2.41187e-87	0.92475	0.37816	0.865472	-4.49189	-2.13667	NA
chr15	72227255	72227606	352	*	9	5.38368e-71	0.841733	0.344696	0.865601	6.64517	-2.78577	PKM
chr16	10865651	10866761	1111	*	13	2.11832e-76	0.792625	0.438286	0.865604	-6.08716	-2.92174	CIITA, AC133065.1
chr2	38499329	38499745	417	*	7	1.65131e-79	0.962301	0.323679	0.865715	-7.5927	-1.48216	LINC02613
chr17	75833078	75833597	520	*	13	4.66288e-83	0.97366	0.35953	0.866526	-4.29067	-1.77286	UNC13D
chr22	50308585	50309968	1384	*	25	1.84574e-81	0.745927	0.395177	0.867379	-6.09151	-2.4618	DENND6B
chr17	18922650	18923404	755	*	18	4.43871e-78	0.788925	0.379863	0.868291	-5.41474	-3.02551	PRPSAP2
chrX	101596430	101596792	363	*	5	2.05633e-77	1	0.282429	0.869054	6.97861	1.33292	NA
chr14	76922264	76923333	1070	*	17	8.07091e-121	1	0.30498	0.869994	-6.0299	-2.30674	AF111169.2
chr19	41565490	41565885	396	*	10	5.95364e-73	0.726495	0.449731	0.870104	-4.11821	-2.25377	CEACAM21
chr1	113634062	113634555	494	*	6	1.36524e-126	0.954721	0.300082	0.871665	-7.90022	-0.937222	MAGI3
chr6	157614609	157616045	1437	*	27	3.79686e-110	0.595527	0.391758	0.871699	-4.83168	-3.26555	ZDHHC14
chr6	79741837	79742673	837	*	6	3.22414e-100	0.969676	0.299766	0.872328	7.85473	1.71972	NA
chr17	23023884	23024725	842	*	14	1.2752e-103	1	0.322333	0.872489	-5.12928	-1.0682	NA
chr6	58740453	58741287	835	*	15	1.18451e-106	1	0.306287	0.873391	-5.83207	-1.23953	NA
chr16	27314925	27318976	4052	*	60	3.56039e-115	0.457364	0.364403	0.873513	-6.4524	-3.16248	IL4R
chr2	86844767	86845893	1127	*	17	5.15832e-100	0.988095	0.306561	0.874523	-5.29393	-1.70219	CD8B
chr1	148059628	148060329	702	*	16	7.93231e-84	0.870301	0.404277	0.875194	-4.04217	-2.02842	NA
chr5	14673587	14675212	1626	*	26	2.34683e-94	0.733307	0.395824	0.875236	-5.62755	-3.0173	OTULIN
chr14	52312198	52313129	932	*	8	1.25978e-123	0.968989	0.32539	0.875845	7.56224	1.11446	NA
chr21	9570267	9570714	448	*	5	4.50181e-74	0.996391	0.319014	0.875898	-6.21318	-1.03328	NA
chr3	71564943	71565853	911	*	19	1.46447e-88	0.835848	0.397162	0.876442	-6.47364	-3.21234	FOXP1, AC097634.4
chrY	26661988	26662197	210	*	9	5.38496e-71	0.99498	0.344481	0.876446	-4.58511	-1.38767	NA
chr22	15184268	15186120	1853	*	20	1.03072e-91	1	0.281486	0.878462	-7.71031	-2.02627	NA
chr11	52346781	52347639	859	*	9	1.10429e-107	0.973036	0.313561	0.878653	-6.20294	-1.278	NA
chr14	56120177	56120606	430	*	13	5.21274e-80	0.70773	0.443982	0.879636	-3.82054	-2.45124	PELI2
chr3	5183056	5185531	2476	*	41	7.72134e-170	0.937353	0.343896	0.880727	-7.49962	-2.66739	AC026202.2
chr22	18908630	18909535	906	*	17	8.25757e-106	1	0.336712	0.881233	-5.55635	-1.02528	DGCR6, AC007326.4
chr10	40542103	40542315	213	*	7	1.33791e-73	0.979567	0.323853	0.881465	-6.33985	-0.69598	NA
chr3	160401674	160402151	478	*	9	5.32712e-78	0.989978	0.351759	0.881968	-4.94641	-2.03879	SMC4, AC079594.1
chr3	70973073	70973834	762	*	18	8.60549e-85	0.822761	0.375682	0.882329	-4.79302	-2.93699	FOXP1, AC097634.4
chr1	230104406	230105406	1001	*	22	3.68092e-103	0.893605	0.377422	0.88244	-4.50582	-2.29212	GALNT2
chr1	156150796	156151692	897	*	10	2.15308e-108	0.885525	0.353065	0.882492	-7.89772	-3.94347	SEMA4A
chr2	136232534	136232990	457	*	6	1.46076e-76	0.960394	0.313297	0.884118	6.42669	-0.602658	AC112255.1
chr9	93107775	93112431	4657	*	96	1.57089e-286	1	0.33897	0.88412	-8.20372	-3.32989	CARD19
chr9	124290820	124291248	429	*	14	1.13938e-73	0.595092	0.474636	0.88433	-4.30203	-3.10965	NEK6
chr7	72950260	72951058	799	*	14	5.6883e-90	0.973395	0.346329	0.884672	7.21095	2.23322	POM121, NSUN5P2
chr17	76186014	76186524	511	*	8	1.79129e-84	0.816893	0.507638	0.885222	-3.21522	-2.39951	RNF157
chr17	20468861	20470342	1482	*	18	7.88162e-99	0.964951	0.335168	0.88581	5.74665	1.56508	NA
chr12	96224591	96225622	1032	*	12	7.4094e-116	0.932345	0.345245	0.88678	-7.57119	-2.01918	ELK3
chr10	30430401	30431336	936	*	15	1.06483e-86	0.893836	0.405775	0.887693	-5.58012	-1.97841	NA
chr5	111236771	111237382	612	*	7	1.97453e-84	0.983449	0.322308	0.888028	-7.94519	-1.23761	CAMK4
chr4	2832194	2832762	569	*	21	2.32445e-85	0.55671	0.439978	0.889621	-8.2292	-4.29651	SH3BP2
chr19	34999155	34999720	566	*	23	4.86708e-99	0.673318	0.412361	0.889761	-3.62205	-2.31949	GRAMD1A, AC020907.3
chr7	76486010	76486771	762	*	13	2.5127e-85	1	0.323232	0.889901	-5.4529	-2.0506	DTX2
chr17	23059151	23059443	293	*	8	1.12392e-71	0.979701	0.332766	0.889928	-5.9124	-0.640506	NA
chr1	28146772	28148039	1268	*	27	8.84309e-119	0.795468	0.39137	0.889977	-7.59986	-3.495	PTAFR
chr11	51728393	51729242	850	*	14	3.57139e-89	0.983843	0.320626	0.890119	5.5373	-0.315538	NA
chr21	21775464	21776114	651	*	6	3.13188e-98	0.989184	0.302611	0.890304	-8.06333	-1.52054	LINC01425
chr1	145581795	145582321	527	*	7	3.56785e-80	1	0.317026	0.890355	-7.19967	-0.884815	NBPF25P
chr15	40053246	40054409	1164	*	24	1.02928e-101	0.675591	0.385101	0.890901	-6.61154	-2.87149	SRP14-AS1
chr2	130337183	130337419	237	*	13	2.20421e-69	0.551197	0.506106	0.892194	-3.80436	-2.99731	NA
chr22	15175443	15176036	594	*	8	5.82944e-101	1	0.311605	0.892426	-7.33632	-1.02844	NA
chr18	48781270	48782596	1327	*	29	2.24796e-106	0.513795	0.41983	0.89285	-4.99054	-2.67344	CTIF
chr6	116501806	116502899	1094	*	6	3.63737e-178	0.992835	0.302806	0.892915	9.94283	1.07737	TRAPPC3L
chr1	235022597	235023357	761	*	16	6.88157e-80	0.833448	0.424094	0.893156	-3.74313	-2.05941	NA
chr4	72514983	72515662	680	*	6	6.01014e-88	0.985976	0.303288	0.893824	-7.96876	-1.23536	ADAMTS3
chr21	34935873	34936562	690	*	9	3.50687e-97	0.997996	0.318247	0.894006	-6.99022	-1.66805	RUNX1
chr7	43965842	43966878	1037	*	23	3.40813e-128	0.951846	0.358827	0.894773	4.40644	1.64227	POLR2J4, AC004951.4, AC004951.3
chr1	46330781	46331840	1060	*	22	4.54684e-102	0.730565	0.423692	0.894885	-5.00707	-3.42414	NA
chr22	20037374	20037835	462	*	7	3.4202e-72	0.819811	0.549598	0.895154	-5.91292	-2.80512	TANGO2
chr21	43494152	43495931	1780	*	37	1.67785e-268	1	0.299406	0.895251	5.69461	1.18556	NA
chr12	9465309	9465940	632	*	11	6.23257e-90	0.99595	0.306885	0.895413	6.5942	0.714216	AC092821.3
chr20	47359464	47361219	1756	*	36	1.57578e-126	0.607862	0.405229	0.89556	-4.80154	-2.63839	NA
chr1	121701535	121701704	170	*	7	1.59923e-68	1	0.347358	0.895707	4.75489	-0.0774414	NA
chr18	15682771	15684371	1601	*	23	6.40734e-137	1	0.323014	0.896456	-5.81547	-1.08648	NA
chr17	18478682	18479372	691	*	12	4.27239e-79	0.850049	0.440082	0.89663	3.57292	2.03723	LGALS9C
chr15	48355274	48355642	369	*	7	2.21633e-78	0.959179	0.324784	0.896676	7.13408	2.07403	NA
chr10	87215887	87217071	1185	*	25	4.41273e-155	0.98429	0.333213	0.896998	7.78885	1.99835	NUTM2A-AS1, AL157893.1
chr14	19346543	19347065	523	*	9	2.34597e-72	1	0.34922	0.897449	5.12928	0.117701	LINC01297
chr11	63072097	63072795	699	*	6	1.85926e-92	1	0.303826	0.898288	-7.87649	-1.19836	NA
chr1	28174111	28175796	1686	*	34	8.69684e-125	0.476379	0.408756	0.898351	-6.21551	-3.34225	PTAFR
chr17	2790300	2791383	1084	*	26	6.31546e-113	0.919063	0.391464	0.89839	-4.86889	-2.47447	RAP1GAP2
chr19	19163338	19164926	1589	*	30	2.81731e-113	0.707593	0.396589	0.898693	-5.34377	-2.55559	MEF2B, BORCS8-MEF2B
chr19	927869	928670	802	*	19	1.01059e-92	0.802503	0.413954	0.898786	-4.41536	-2.2515	ARID3A, AC005379.1
chr17	4394980	4396132	1153	*	26	2.87401e-103	0.543323	0.417003	0.899052	-7.74086	-4.72191	NA
chr16	76499493	76499865	373	*	6	7.7052e-95	0.978074	0.315762	0.8992	-7.80119	-1.32882	CNTNAP4, AC106741.1
chr19	19328941	19329925	985	*	9	9.44212e-140	1	0.265262	0.899445	7.09129	1.95967	MAU2
chr21	8550758	8551074	317	*	15	6.98127e-80	1	0.395428	0.899605	-2.92821	-0.863203	NA
chr2	1150088	1150708	621	*	6	2.51845e-97	0.987693	0.315536	0.900041	-6.8107	-0.894462	SNTG2
chr22	46581055	46582296	1242	*	26	9.3969e-102	0.584883	0.434452	0.900793	-7.7398	-3.05995	GRAMD4
chr12	4506889	4507750	862	*	11	2.47859e-93	0.95727	0.335716	0.901661	-6.96891	-1.87633	C12orf4
chr10	124109348	124109867	520	*	8	2.57673e-73	0.932114	0.346921	0.901939	-6.63391	-2.22455	NA
chr7	73269038	73269502	465	*	15	2.22475e-79	0.96235	0.359953	0.901996	4.80567	-0.423001	GTF2IRD2P1
chr16	14850976	14852156	1181	*	17	6.78365e-164	0.99151	0.327254	0.902356	7.43049	1.6766	NOMO1
chr18	72706762	72707278	517	*	6	3.48442e-228	1	0.304617	0.902538	10.4189	2.20502	NA
chr4	41443933	41444550	618	*	6	6.37492e-92	0.994693	0.306971	0.902696	-7.85299	-1.6444	LIMCH1
chr3	119551682	119553458	1777	*	42	1.80214e-151	0.599724	0.402063	0.9028	-4.88332	-2.92243	CD80
chr4	2804863	2805398	536	*	20	5.96842e-84	0.648405	0.43541	0.903282	-5.4809	-3.66723	SH3BP2
chr12	124548899	124549237	339	*	15	1.40233e-76	0.768763	0.425071	0.903554	-4.74209	-2.11785	NCOR2
chr14	93066198	93066625	428	*	19	1.64873e-70	0.787325	0.412756	0.904092	4.33855	2.58755	ITPK1
chr5	133932770	133934609	1840	*	30	4.99211e-128	0.810112	0.366514	0.904278	-7.34643	-4.06772	NA
chr8	101268182	101268769	588	*	6	5.14399e-79	0.996566	0.307374	0.905188	7.14232	1.72334	NA
chr13	16835895	16836113	219	*	9	1.40998e-70	0.9755	0.32792	0.905214	-5.61471	-0.619975	NA
chr10	7475652	7476100	449	*	17	2.64109e-71	0.736672	0.45421	0.905698	-3.38091	-2.2534	NA
chr11	129960576	129961407	832	*	19	4.22888e-77	0.666541	0.442505	0.905792	-6.96301	-3.84041	PRDM10
chr1	24961016	24963616	2601	*	56	2.6852e-139	0.293969	0.407064	0.906124	-4.75392	-2.53571	RUNX3-AS1, RUNX3
chr16	83868002	83868452	451	*	6	1.97081e-95	0.991624	0.305213	0.90637	-7.76724	-0.902955	NA
chr15	54056610	54057192	583	*	6	8.89014e-82	0.997912	0.307691	0.906922	-8.0915	-1.63041	UNC13C
chr2	7189304	7189660	357	*	6	7.70476e-72	1	0.316617	0.906929	-8.36592	-1.56381	NA
chr10	47767037	47767620	584	*	7	1.14007e-72	0.996729	0.362462	0.906963	4.64386	1.24031	NA
chr3	197773024	197774553	1530	*	32	2.52618e-122	0.730124	0.403233	0.907416	-5.95895	-3.98897	FYTTD1
chr2	46979099	46979933	835	*	22	6.50241e-87	0.64041	0.434601	0.907439	-4.73638	-2.70429	TTC7A
chr10	40609824	40610332	509	*	10	4.4973e-88	0.992791	0.334893	0.907484	-6.62865	-1.58794	NA
chr3	195079665	195080696	1032	*	18	1.14385e-96	1	0.386477	0.907548	-5.69791	-2.52008	XXYLT1
chr8	141099321	141100340	1020	*	26	1.19056e-87	0.443984	0.452435	0.907923	-6.70465	-3.93994	NA
chr7	100221371	100221963	593	*	7	2.23073e-76	0.976403	0.336441	0.90898	6.1224	-1.19579	STAG3, PVRIG, CASTOR3
chr9	10555918	10556636	719	*	6	1.78438e-104	0.992223	0.305719	0.909227	7.7879	1.46059	PTPRD
chr12	20465964	20466529	566	*	6	6.93415e-91	0.992821	0.308433	0.909742	-7.84264	-1.35243	PDE3A
chr9	80282741	80283355	615	*	6	1.63062e-92	0.99462	0.30571	0.909793	-8.13141	-1.12346	NA
chr1	89430254	89430764	511	*	6	4.61243e-81	0.996441	0.308313	0.909908	-7.07682	-1.1534	AL596214.1
chr6	31342877	31344041	1165	*	9	1.17817e-134	0.987084	0.329194	0.909984	-9.00285	-1.05212	NA
chr17	62283774	62284502	729	*	9	2.73279e-82	0.958201	0.348554	0.910162	-7.58903	-0.520644	AC053481.2
chr9	89439620	89439884	265	*	10	8.59293e-78	0.929983	0.457663	0.910309	-4.45163	-3.19261	SEMA4D
chr3	53168697	53169580	884	*	24	1.06689e-90	0.565239	0.442841	0.910329	-3.39761	-2.23349	PRKCD
chr17	23173434	23173985	552	*	11	2.87397e-88	1	0.320365	0.910844	-5.20725	-1.23612	NA
chr11	67470417	67471322	906	*	19	3.4732e-95	0.755811	0.4214	0.910954	-6.12464	-3.28591	NA
chr20	50817610	50817935	326	*	12	3.64006e-71	0.766656	0.482612	0.911578	-5.02972	-3.04048	BCAS4
chr16	2559296	2561415	2120	*	45	1.65565e-269	0.98403	0.304936	0.91212	7.72228	2.26359	PDPK1
chr8	141108792	141117774	8983	*	189	4.92347e-262	1	0.336276	0.912432	-7.67982	-3.26291	DENND3
chr20	47494249	47495301	1053	*	22	2.90112e-93	0.875915	0.395137	0.912457	-5.91988	-3.2176	NA
chr2	11309894	11310660	767	*	8	4.6903e-146	0.997579	0.32028	0.913451	-9.2861	-2.05698	ROCK2
chr9	42822618	42823580	963	*	15	8.9822e-122	0.978026	0.342388	0.914844	7.32053	0.173936	MEP1AP4
chr15	31300290	31303306	3017	*	63	9.31515e-177	0.57437	0.372969	0.915134	-7.35077	-3.56561	NA
chr13	17790971	17791666	696	*	14	1.1269e-87	1	0.320959	0.91516	-4.96747	0.262	NA
chr19	40579649	40580500	852	*	20	9.60962e-85	0.793618	0.44617	0.915171	-5.63935	-2.9556	SHKBP1
chr1	4863061	4864013	953	*	9	3.39357e-255	0.982044	0.350012	0.915262	-12.0419	-1.48056	NA
chr10	39584373	39584875	503	*	8	5.47922e-85	1	0.329056	0.915264	7.07682	0.879152	NA
chr2	111545714	111546803	1090	*	14	1.31803e-156	0.970056	0.305597	0.915387	6.89482	2.37968	AC017002.2, SOCAR, AC017002.3
chr10	93462321	93462513	193	*	6	4.93308e-76	0.997471	0.318507	0.916035	-6.41316	-1.47872	MYOF
chr1	226428903	226429411	509	*	12	1.34293e-81	0.975434	0.356945	0.916087	-7.19159	-2.06929	NA
chr7	74768082	74768840	759	*	20	1.51696e-153	1	0.299436	0.916091	7.12698	2.17163	NA
chr1	29478656	29479263	608	*	18	3.67438e-81	0.982805	0.364866	0.916294	4.69146	0.179058	NA
chr9	120905012	120905940	929	*	20	5.80362e-87	0.764241	0.424537	0.916296	-4.64378	-2.6715	TRAF1
chrX	57372684	57373189	506	*	6	6.78986e-87	0.998273	0.306908	0.916384	7.94837	1.37333	FAAH2
chr14	20890684	20891649	966	*	13	3.23613e-126	0.995789	0.316477	0.916493	8.9304	1.68735	RNASE3
chr3	180833226	180833738	513	*	6	5.32117e-90	0.997956	0.309665	0.917109	-7.41909	-1.36805	CCDC39, AC108734.4
chr21	6093352	6093492	141	*	8	7.53982e-69	0.968214	0.452865	0.917417	4.8694	1.2979	NA
chr9	126497955	126498406	452	*	17	2.32876e-73	0.837439	0.437646	0.917546	-5.92383	-2.34132	MVB12B
chr11	693280	694153	874	*	24	3.16949e-121	0.901064	0.404344	0.917587	-6.60481	-3.08046	DEAF1
chr7	50336366	50337079	714	*	19	1.25528e-79	0.872949	0.414713	0.917689	-5.53772	-2.2727	IKZF1
chr5	141833317	141834601	1285	*	13	2.01431e-81	0.993619	0.296092	0.918087	-6.1136	-0.38243	NA
chr2	130138322	130138615	294	*	12	4.89074e-72	0.994497	0.346173	0.918771	-4.52356	-0.0764174	MED15P9
chr10	30489625	30490202	578	*	7	5.3739e-70	0.871975	0.51425	0.918862	-5.12543	-2.58514	NA
chr20	50561156	50562008	853	*	21	6.43445e-83	0.58933	0.458836	0.919416	-4.3773	-2.75423	PTPN1
chr10	58282556	58283154	599	*	6	1.12287e-92	1	0.307462	0.919502	7.57441	2.01216	CISD1
chr7	5333246	5333777	532	*	18	2.41547e-81	0.812604	0.420177	0.920707	-5.19843	-3.36111	TNRC18
chr21	9690159	9690963	805	*	11	2.86414e-82	1	0.388401	0.921917	4.81832	0.319349	NA
chr19	44749698	44752345	2648	*	42	8.48935e-104	0.653094	0.396597	0.921927	-7.72714	-3.96577	BCL3
chr4	119402373	119403105	733	*	6	1.35294e-110	0.998289	0.30793	0.922339	8.10165	1.05558	NA
chr8	120809209	120810233	1025	*	12	7.03311e-126	0.997412	0.30266	0.923145	6.83952	1.07183	SNTB1
chr1	840119	843063	2945	*	53	0	0.999961	0.247509	0.924127	-7.80374	-2.19631	LINC01128
chr1	145435934	145436981	1048	*	20	6.86319e-87	0.967249	0.391405	0.924185	4.36535	0.751652	NA
chr6	11615831	11616759	929	*	15	5.02321e-155	1	0.288408	0.925223	6.5085	0.75875	NA
chr19	47741952	47742311	360	*	6	4.67032e-80	0.999944	0.314056	0.925313	7.49266	0.897159	EHD2
chr1	143788060	143788146	87	*	5	1.61312e-68	0.933452	0.566781	0.926362	3.76757	0.210131	NA
chr19	1183801	1184466	666	*	23	1.11301e-84	0.643081	0.440406	0.926688	-3.97214	-3.14363	STK11
chr7	157254678	157255225	548	*	21	1.14061e-76	0.76268	0.435223	0.926772	-5.7207	-4.03596	UBE3C
chr10	132575273	132575909	637	*	18	8.44674e-78	0.903511	0.419382	0.927166	-4.48237	-2.60727	INPP5A
chr12	36892292	36893044	753	*	7	6.29166e-87	1	0.340154	0.927238	6.87279	1.59273	NA
chr2	10373904	10374563	660	*	18	8.04515e-78	0.942741	0.440363	0.927312	-4.15888	-2.32314	HPCAL1
chr3	66467056	66469040	1985	*	35	2.0611e-106	0.670273	0.40377	0.927531	-7.10577	-3.58917	LRIG1
chr15	90829515	90830383	869	*	19	1.47271e-88	0.864488	0.439088	0.927729	-5.06259	-2.57016	NA
chr1	162783408	162784359	952	*	6	2.8152e-130	1	0.308797	0.92788	9.08708	1.707	DDR2
chr4	139026898	139027024	127	*	12	6.49178e-68	0.956773	0.415688	0.927966	3.62479	0.649601	NOCT
chr12	6532371	6533249	879	*	21	6.4419e-103	0.881912	0.395848	0.928014	-4.13106	-2.27461	AC006064.3
chr3	13077904	13078839	936	*	24	5.78707e-99	0.928578	0.40918	0.928662	-4.01885	-2.15503	IQSEC1
chr7	118814535	118815716	1182	*	6	4.50275e-154	0.999364	0.309061	0.928836	9.90238	1.72869	NA
chr7	135171613	135172242	630	*	19	1.19618e-75	0.647935	0.475787	0.929152	-6.31301	-3.57927	AC083862.2
chr8	144687691	144687990	300	*	13	2.472e-70	0.939013	0.424457	0.9294	4.10509	2.51521	NA
chr10	132444245	132445098	854	*	15	4.86075e-87	0.983663	0.38056	0.929758	-5.72043	-1.70595	LINC02870
chr3	22239866	22240320	455	*	6	2.83514e-79	0.999849	0.311988	0.929956	7.33092	1.08608	ZNF385D
chr2	110361060	110362787	1728	*	23	1.10744e-283	0.970835	0.312969	0.9306	-8.59869	0.0336271	AC140479.2
chr19	49893682	49896078	2397	*	61	1.29059e-190	0.586733	0.390839	0.930994	-5.63327	-2.60551	IL4I1
chr3	125140310	125141312	1003	*	19	9.61941e-103	0.840482	0.437434	0.93126	-6.30449	-2.94884	SLC12A8
chr10	39883899	39884239	341	*	7	4.05756e-75	1	0.34446	0.93132	-5.61471	-0.595799	NA
chr7	151088986	151089320	335	*	14	2.53331e-70	0.87612	0.417998	0.931829	-6.73506	-2.41103	AGAP3
chr10	79264682	79265899	1218	*	20	3.54557e-83	0.899432	0.419366	0.932204	-3.87468	-1.9579	ZMIZ1
chr19	13211207	13211433	227	*	13	5.69226e-69	0.78544	0.500461	0.932392	-4.93257	-2.97521	CACNA1A
chr5	96922128	96922360	233	*	13	1.57513e-68	0.698557	0.522495	0.932488	-3.62484	-2.73109	AC009126.1
chr14	35332024	35332721	698	*	21	6.22861e-79	0.841189	0.443571	0.932569	-4.45092	-2.63677	NA
chr9	124256802	124257357	556	*	16	2.23807e-84	0.840575	0.47237	0.932973	-4.90687	-2.62836	NA
chr1	151057879	151058612	734	*	11	1.05635e-97	0.994348	0.359464	0.933558	7.24762	1.7652	CDC42SE1
chr1	121117592	121117962	371	*	10	5.61459e-75	0.998743	0.414524	0.934092	-3.53977	-1.05814	NA
chr5	50031295	50031834	540	*	7	6.65128e-87	0.998396	0.343803	0.934388	5.58836	1.33569	NA
chr21	43428017	43428676	660	*	19	8.89418e-116	1	0.316804	0.934826	5.4392	2.72453	NA
chr7	69175423	69175835	413	*	6	1.23296e-73	0.999898	0.312946	0.934845	-8.60326	-1.64786	NA
chr3	187958139	187958879	741	*	15	4.88777e-97	0.996829	0.372949	0.935217	-7.81098	-1.99088	LINC01991
chr1	93642123	93644029	1907	*	28	1.95276e-84	0.780874	0.40735	0.93534	-5.0935	-2.87709	BCAR3
chr22	36379820	36380538	719	*	18	4.65681e-90	0.941015	0.393829	0.935805	-6.19291	-3.16824	MYH9
chrX	1502896	1503819	924	*	22	1.68967e-98	0.863038	0.409045	0.935849	-6.67912	-3.43245	P2RY8
chr12	131661840	131662264	425	*	10	2.95714e-73	1	0.450614	0.936667	4.72182	-0.862684	NA
chr14	50791804	50795990	4187	*	68	1.42552e-137	0.637559	0.376717	0.936691	-7.18731	-3.40526	NIN
chr16	28360482	28361446	965	*	8	4.76315e-100	0.993103	0.345637	0.937138	7.15987	1.13481	AC009093.11, NPIPB6
chr14	91367721	91368349	629	*	10	1.26813e-92	0.996123	0.347767	0.938076	-6.60239	-1.72425	CCDC88C
chr4	51229908	51230848	941	*	18	1.02566e-94	1	0.347478	0.938879	-5.49185	-1.24512	NA
chr22	17770460	17771256	797	*	24	1.50268e-90	0.806942	0.438642	0.939547	-3.38122	-2.08386	BID
chr2	132336650	132337509	860	*	22	1.84223e-86	0.961952	0.393392	0.939719	3.66905	1.35028	NA
chr17	17693436	17694004	569	*	20	1.19206e-86	0.739839	0.460234	0.939993	-4.6058	-2.3668	RAI1
chr7	74267988	74269031	1044	*	22	2.72315e-95	0.810435	0.427986	0.940246	-3.87011	-2.23407	NA
chr10	22715458	22716088	631	*	10	5.84266e-79	1	0.487963	0.940685	-5.16391	-1.45059	NA
chr22	41474894	41476696	1803	*	29	5.18584e-87	0.83539	0.425903	0.941847	-7.863	-3.57629	ACO2
chr4	49133893	49134123	231	*	7	5.65666e-72	0.943837	0.549058	0.94193	-2.62193	-1.06867	NA
chr8	143166561	143168835	2275	*	60	0	0.99158	0.315764	0.942013	5.67422	1.94122	NA
chr2	87438505	87439228	724	*	8	5.95724e-92	0.992387	0.35966	0.942352	7.15503	2.45306	NA
chr3	177343691	177345405	1715	*	30	3.75213e-106	0.814399	0.412308	0.942465	-6.79671	-3.14877	AC117465.1
chr7	75417443	75418021	579	*	16	8.83538e-90	0.936405	0.387004	0.942485	5.84316	1.92199	POM121C
chr2	96158061	96159750	1690	*	41	4.36281e-195	0.82329	0.375074	0.94321	-7.41868	-2.9979	NA
chr2	74181761	74182062	302	*	7	1.85614e-75	0.994444	0.347005	0.943399	7.9234	0.888749	NA
chr5	71033345	71033791	447	*	10	5.47505e-130	1	0.357822	0.943489	-7.82634	-1.18591	GTF2H2
chr2	111478467	111480701	2235	*	42	8.52418e-247	1	0.309776	0.943599	5.81252	2.2902	AC017002.2, MIR4435-2HG, AC017002.3
chr11	117052842	117053268	427	*	7	3.84702e-111	0.99487	0.333337	0.943828	8.50383	1.34179	SIK3
chr7	66635526	66636589	1064	*	16	1.09781e-102	0.982096	0.342624	0.943987	5.45484	0.930326	KCTD7, AC027644.4
chr19	2484716	2484940	225	*	6	1.6012e-72	0.863863	0.619468	0.944491	-2.47018	-1.81986	NA
chrY	17579418	17580363	946	*	31	4.76799e-141	1	0.356918	0.944548	-5.28321	-1.68456	FAM224B
chr9	61891052	61891547	496	*	13	9.55349e-77	1	0.328243	0.944776	5.49185	1.35914	FAM27C
chr11	47768084	47768876	793	*	21	4.66166e-107	0.994104	0.385148	0.944851	-5.60412	-2.07909	NA
chr8	44213241	44213749	509	*	10	2.28499e-76	1	0.30074	0.945193	-5.81093	-1.28521	NA
chr22	23182297	23183259	963	*	15	6.34763e-90	0.792447	0.496659	0.945686	-4.71414	-2.66122	BCR
chr12	131682195	131682594	400	*	10	2.87335e-74	0.999463	0.304755	0.946439	5.83064	0.976367	NA
chr12	9577795	9578480	686	*	10	1.80449e-93	0.991236	0.368093	0.946826	-7.41789	-1.10002	AC092821.3
chr12	8417038	8418487	1450	*	29	1.3227e-115	0.949644	0.38416	0.946857	3.98532	-0.256127	NA
chr14	105069000	105069348	349	*	9	3.0196e-71	0.912541	0.5471	0.947411	-4.10355	-2.34334	NA
chr22	18914069	18915072	1004	*	16	5.79927e-140	1	0.315043	0.947427	-6.91886	-1.16012	DGCR6, AC007326.4, PRODH
chr7	75268759	75269576	818	*	9	1.23407e-95	1	0.363883	0.947815	7.60733	2.43269	NA
chr17	68253354	68253864	511	*	11	2.27825e-85	1	0.312762	0.948653	-6.14246	-1.2193	AMZ2
chr16	29600799	29601443	645	*	17	2.76679e-79	0.970755	0.412229	0.948942	-6.93497	-2.42164	AC133555.6
chr9	37403448	37405321	1874	*	34	1.06382e-132	0.980873	0.391579	0.949078	-5.82779	-2.99119	NA
chrX	119694499	119694776	278	*	6	1.27751e-70	0.86074	0.624523	0.949561	-3.13317	-2.0133	AC005052.1
chr2	11374647	11375263	617	*	22	1.17203e-75	0.703824	0.476451	0.949594	-4.39431	-2.25491	LINC00570
chr19	12787082	12788113	1032	*	23	1.84071e-80	0.904977	0.45011	0.949794	-4.47688	-2.42211	MIR5684, HOOK2
chr2	106511570	106511893	324	*	15	1.58726e-69	0.999006	0.409814	0.949841	-4.16157	-1.7406	CD8B2
chr7	1842746	1843195	450	*	14	3.1887e-74	0.89885	0.486999	0.950263	-3.84502	-1.83932	AC104129.1, MAD1L1, AC069288.1
chr1	9415996	9420643	4648	*	93	2.84658e-188	0.305297	0.386136	0.95034	-7.52574	-3.61097	NA
chr9	61862022	61862917	896	*	33	2.02173e-154	0.988205	0.35412	0.950683	-5.70838	-2.17777	FAM27C, AL391987.2, AL391987.1
chr4	8202807	8204014	1208	*	27	2.44828e-96	0.833568	0.440042	0.950805	-4.60787	-2.51466	SH3TC1
chr16	11355648	11356675	1028	*	24	1.5598e-116	1	0.382017	0.950982	-6.73693	-3.12611	RMI2
chr17	82907961	82908899	939	*	27	3.42184e-95	0.794688	0.45421	0.951052	-4.03007	-2.3195	TBCD
chr15	99002785	99004192	1408	*	17	1.33822e-155	1	0.323483	0.952452	-8.72846	-1.98945	AC036108.1, PGPEP1L
chr8	63161330	63161607	278	*	7	2.74171e-75	0.995523	0.34419	0.952476	6.93522	1.04859	NA
chr1	12053000	12054721	1722	*	29	4.76595e-85	0.749942	0.444785	0.952589	-4.88035	-2.68727	NA
chr1	12142404	12143543	1140	*	27	1.57793e-131	0.947329	0.388632	0.952594	-4.84409	-2.29148	TNFRSF8
chr8	11484469	11485715	1247	*	14	1.49931e-126	0.974083	0.392965	0.953209	8.29921	-1.37059	NA
chr17	71278161	71278995	835	*	7	1.48078e-102	0.999747	0.335938	0.953224	-9.46091	-0.997293	NA
chr14	95517327	95517753	427	*	11	1.63887e-78	0.821557	0.548366	0.953419	-3.59408	-2.5126	AL133467.1
chr1	233294939	233295111	173	*	5	5.05358e-76	0.916889	0.661375	0.953514	4.29974	3.11147	PCNX2
chr1	233544522	233544913	392	*	7	3.82618e-76	0.995222	0.339448	0.95431	7.26969	0.812384	NA
chr2	230949990	230950576	587	*	14	4.85153e-74	0.944542	0.502229	0.954389	5.43781	-1.29505	GPR55
chr2	177067955	177069065	1111	*	7	2.66944e-142	0.996117	0.336874	0.954765	9.62875	1.72505	AC074286.1
chr15	101199417	101200164	748	*	18	1.37005e-84	0.943958	0.43995	0.954824	-4.89786	-2.23451	CHSY1
chr7	153972647	153973453	807	*	11	2.33708e-113	0.999682	0.356513	0.955123	7.37101	1.51841	DPP6
chr16	18544025	18545317	1293	*	20	1.7174e-166	1	0.320094	0.955191	5.77166	1.27716	NOMO2
chr16	11251871	11254303	2433	*	35	1.20963e-124	0.889498	0.377135	0.955311	-6.64112	-3.10728	RMI2
chr8	141405632	141405894	263	*	9	2.29876e-68	0.877921	0.553011	0.955466	-2.83495	-1.7335	PTP4A3
chr5	753128	753642	515	*	19	1.59224e-74	0.991851	0.42332	0.955862	-3.44994	-0.364313	ZDHHC11B
chr8	128021142	128021588	447	*	19	3.06283e-70	0.840133	0.469842	0.955961	-4.62914	-2.41741	PVT1
chr11	65443613	65444238	626	*	14	5.00933e-76	0.932132	0.406411	0.956533	-5.31786	-1.28381	NEAT1
chr7	4726293	4726800	508	*	19	1.03169e-70	0.779141	0.48784	0.956596	-4.13585	-2.54897	FOXK1, AC092428.1
chr6	32624737	32625614	878	*	9	5.9035e-169	0.982655	0.367838	0.957031	-11.6072	-2.96275	NA
chr15	68208321	68209719	1399	*	30	2.45414e-138	0.915484	0.402128	0.957748	-5.08352	-2.61872	AC107871.1, CLN6
chr9	113593341	113594795	1455	*	35	2.93762e-119	0.873129	0.419174	0.958511	-4.85601	-2.51081	RGS3
chr5	1510199	1510619	421	*	19	1.25199e-73	0.884617	0.462561	0.958664	-3.88477	-2.17331	LPCAT1
chrX	51617779	51618069	291	*	17	1.1079e-76	0.987867	0.429102	0.958737	-5.11364	-0.978879	CENPVL3
chr6	170458442	170458582	141	*	8	3.03559e-83	0.993187	0.357863	0.958796	-7.78983	-2.08784	NA
chr1	2693580	2693796	217	*	9	8.45435e-69	0.950264	0.529852	0.959199	3.33745	0.358558	TTC34
chr10	61961345	61962479	1135	*	22	3.6949e-112	0.918984	0.366659	0.959452	-6.33083	-2.83912	ARID5B
chr14	105750404	105750838	435	*	9	1.89654e-76	0.999903	0.409976	0.959519	4.30549	0.511928	NA
chr7	5540727	5541655	929	*	22	3.18584e-103	0.925048	0.410652	0.959574	-5.32514	-2.98613	ACTB
chr19	42285440	42285776	337	*	8	1.85295e-74	0.889695	0.599303	0.959597	-5.0821	-2.899	CIC
chr4	80196415	80196783	369	*	13	6.53803e-72	0.957001	0.452831	0.960072	-3.42346	-1.82763	PRDM8, AC021127.1
chr22	37120108	37121331	1224	*	26	1.20812e-100	0.911375	0.394275	0.960216	-8.4428	-4.58158	NA
chr7	44039519	44039799	281	*	12	5.77522e-71	0.996781	0.398565	0.960236	4.51317	1.25981	LINC00957, RASA4CP
chr16	37752209	37752940	732	*	11	1.61992e-92	1	0.306227	0.960377	-5.93633	-0.657321	NA
chr2	130038195	130038551	357	*	18	3.19353e-71	0.896895	0.443465	0.9605	4.21019	1.34978	KLF2P1, FAR2P1, AC018865.2
chr14	95514068	95515217	1150	*	22	9.5919e-71	0.711216	0.495173	0.960615	-6.29795	-3.12661	NA
chr1	236143639	236144594	956	*	26	4.94411e-97	0.632388	0.481991	0.960706	-4.2853	-2.74539	GPR137B
chr1	813909	814962	1054	*	16	1.73975e-85	1	0.332905	0.960899	5.25014	-0.354647	AL669831.3, AL669831.4
chr16	52340094	52340836	743	*	13	5.79583e-98	1	0.313732	0.9611	-6.69349	-0.437855	NA
chr1	240433815	240434215	401	*	7	2.97023e-85	0.998671	0.341629	0.961297	-7.56172	-1.14892	FMN2
chr7	60306051	60307009	959	*	13	5.00854e-100	1	0.320571	0.961697	-5.49185	-1.09632	NA
chr7	5362472	5362925	454	*	22	1.42414e-77	0.871785	0.471656	0.961861	-3.41494	-2.51994	TNRC18
chr4	75274482	75274987	506	*	7	1.10863e-79	1	0.346734	0.961871	-7.14835	-0.835869	AC025244.1
chr20	27813298	27813787	490	*	7	1.17792e-128	1	0.339042	0.96195	-9.30769	-1.06771	NA
chr10	12355461	12355961	501	*	17	1.9275e-73	0.826455	0.494785	0.962393	-4.3998	-2.64978	CAMK1D
chr22	15155182	15155907	726	*	12	5.52722e-83	0.997458	0.316898	0.962472	-5.65366	-0.608633	NA
chr7	74762365	74763698	1334	*	27	2.36307e-125	0.983816	0.363402	0.962513	5.39631	0.80601	NA
chr11	102374143	102374815	673	*	15	8.09187e-103	0.996838	0.337999	0.962739	-6.19464	-1.01404	BIRC2
chr19	3343764	3344520	757	*	23	7.36475e-84	0.892597	0.42647	0.962758	-5.22268	-1.98414	NFIC
chr6	96193388	96194248	861	*	10	1.54683e-99	0.998318	0.353695	0.962881	9.3368	0.733429	FUT9
chr21	42526247	42527950	1704	*	33	2.4352e-130	0.881559	0.401372	0.962998	-5.7283	-2.44833	SLC37A1
chr10	60731681	60732176	496	*	7	5.73109e-113	0.99924	0.339588	0.963522	7.65471	0.717231	ANK3
chr1	25020892	25021705	814	*	21	1.30432e-83	0.892247	0.453695	0.964139	-5.73137	-2.39301	NA
chr20	63941747	63942196	450	*	19	6.06795e-77	1	0.433662	0.964678	7.49473	3.6416	UCKL1
chr8	45398485	45398852	368	*	11	4.02642e-86	0.998842	0.327767	0.964705	-5.61471	-0.845013	NA
chr17	28891948	28893310	1363	*	25	3.78974e-81	0.975714	0.39635	0.965091	8.61727	-1.10938	AC024267.3, FLOT2
chr19	19152431	19154230	1800	*	35	4.52308e-112	0.939296	0.407555	0.965513	-5.20723	-2.68364	MEF2B, BORCS8-MEF2B
chr2	224073829	224074830	1002	*	11	9.60712e-126	0.999942	0.312003	0.965759	-8.28386	-0.716009	NA
chr5	176284558	176285481	924	*	7	3.56329e-119	0.999769	0.340349	0.966004	8.93986	1.28435	SIMC1
chr13	98355100	98356115	1016	*	7	6.86429e-154	0.999978	0.340381	0.96603	-9.13186	-1.29291	FARP1
chr1	226348638	226351132	2495	*	55	2.64378e-170	1	0.364835	0.966187	-5.82639	-2.6453	NA
chr9	37379354	37381626	2273	*	35	2.33826e-86	0.877046	0.412511	0.966307	-8.81096	-3.13747	NA
chr21	41451556	41452096	541	*	8	3.96377e-88	0.997151	0.360448	0.966659	7.40088	1.07252	MX1
chr13	16847397	16848099	703	*	15	8.65247e-85	0.993082	0.370091	0.966737	-5.69461	-0.728901	NA
chr2	87508350	87509928	1579	*	32	6.46748e-152	0.989343	0.372244	0.96704	4.87845	1.75751	CYTOR, AC133644.2
chr11	2778577	2778832	256	*	12	2.28824e-69	0.955288	0.523781	0.967058	-4.76598	-2.42626	KCNQ1
chr4	82651379	82651844	466	*	8	6.91032e-73	0.999794	0.357244	0.967219	7.07682	0.350621	SCD5
chr22	24427982	24429543	1562	*	32	2.83775e-130	0.942164	0.399706	0.967372	-7.22399	-2.66344	SPECC1L-ADORA2A, ADORA2A, ADORA2A-AS1
chr6	134209821	134211867	2047	*	36	6.13034e-107	0.721961	0.441867	0.967514	-5.53227	-3.08803	RPS29P32, SGK1
chr10	39796899	39797798	900	*	18	9.84881e-103	1	0.371853	0.96757	-5.00899	-0.668448	NA
chr12	3520162	3520439	278	*	7	5.38992e-75	0.999574	0.344073	0.968303	7.11359	1.09526	PRMT8
chr17	18483627	18484295	669	*	16	3.52737e-82	0.991737	0.403656	0.968343	4.81837	1.39552	LGALS9C
chr6	31615756	31616000	245	*	5	1.81513e-69	0.989747	0.626607	0.968402	-3.37793	-0.894755	AIF1
chr10	5646021	5646795	775	*	25	3.31654e-85	0.872118	0.46546	0.96844	-4.99723	-3.21609	ASB13
chr17	57355531	57358178	2648	*	46	3.18435e-111	0.893643	0.384601	0.969039	-7.1635	-3.68478	MSI2
chr17	8152566	8152831	266	*	14	3.08223e-69	0.986084	0.434289	0.969111	-4.69435	-1.68032	PER1, AC129492.3
chr19	1649448	1650723	1276	*	29	4.26469e-104	0.936178	0.440351	0.969181	-8.39982	-2.81416	TCF3
chrX	127629057	127629651	595	*	7	8.7973e-77	0.99995	0.344786	0.970424	7.36632	0.747704	NA
chr8	28189844	28191061	1218	*	30	2.41683e-101	0.837486	0.447571	0.970511	-7.34479	-3.79252	ELP3
chr5	137124613	137125830	1218	*	7	1.67561e-158	1	0.342123	0.970674	-9.6077	-1.40336	SPOCK1
chr20	32360888	32362276	1389	*	33	1.11221e-108	0.731991	0.458548	0.970748	-4.54676	-2.74844	ASXL1
chr17	45486991	45487830	840	*	9	6.69319e-143	0.992133	0.374448	0.970759	9.10674	1.92357	PLEKHM1
chr7	1025900	1026352	453	*	18	3.20592e-76	0.864676	0.51159	0.970998	-4.39044	-2.79148	C7orf50
chr21	6438061	6438454	394	*	10	9.5874e-72	0.992215	0.464052	0.971074	-7.23633	-3.15747	NA
chrX	154243062	154243553	492	*	21	1.33941e-104	0.995546	0.348671	0.971659	6.3665	1.7223	AC244097.1
chr22	49936889	49937974	1086	*	27	4.58446e-116	0.942108	0.420778	0.971681	-6.01258	-2.61549	NA
chr1	243473608	243474029	422	*	8	1.35907e-80	0.997992	0.372733	0.971709	-6.71425	-1.59255	SDCCAG8
chr1	206792962	206793755	794	*	18	8.14108e-76	0.86903	0.452604	0.971805	-7.65812	-4.62635	IL19
chr8	45706568	45706966	399	*	7	1.01614e-70	0.999211	0.531428	0.971962	-4.23546	0.134666	NA
chr10	5655742	5658501	2760	*	49	7.88282e-109	1	0.402565	0.972404	-6.22659	-2.85883	ASB13
chr1	1698216	1698929	714	*	17	2.60836e-86	1	0.411382	0.972564	-4.35343	-1.32826	NA
chr2	8540696	8543291	2596	*	41	2.88383e-155	0.989447	0.364954	0.972568	-6.21304	-2.42655	LINC01814
chr19	4474160	4475012	853	*	28	2.47189e-97	0.880837	0.448492	0.972708	-5.2176	-2.39035	HDGFL2
chr9	15790810	15791204	395	*	7	2.22942e-70	0.999826	0.355631	0.972723	-6.79442	-1.10248	CCDC171
chr11	1485889	1486567	679	*	26	2.21943e-84	0.955205	0.461782	0.97277	3.57855	1.90735	MOB2
chr2	173356187	173358947	2761	*	49	9.83167e-113	0.625219	0.430732	0.97285	-4.62369	-2.67887	CDCA7, AC092573.1
chr5	38586172	38587059	888	*	7	2.38602e-118	1	0.343028	0.972959	7.7699	1.05162	LIFR-AS1, LIFR
chr19	2169375	2171119	1745	*	48	1.53948e-154	0.707418	0.422982	0.973125	-4.9477	-2.46549	DOT1L
chr17	1644764	1646387	1624	*	44	2.33992e-153	0.770485	0.427369	0.973156	-5.10022	-2.76452	SCARF1, RILP
chr1	146414190	146414871	682	*	6	8.51824e-79	0.907307	0.683247	0.973214	3.69033	1.10327	NA
chr1	41869968	41871009	1042	*	15	1.59996e-137	1	0.339585	0.973368	7.74378	-0.679863	HIVEP3
chr16	87863609	87864246	638	*	21	6.74248e-83	0.96723	0.445938	0.973391	4.67364	0.104579	SLC7A5
chr1	89610024	89610856	833	*	25	4.30797e-87	0.990593	0.43657	0.973823	-4.844	-2.00261	LRRC8C-DT
chr16	85312813	85314717	1905	*	44	2.26729e-113	0.800197	0.433293	0.973876	-4.5305	-2.4076	GSE1
chr14	105470731	105471518	788	*	25	3.72347e-94	0.915793	0.460967	0.974149	-6.09348	-2.90066	NA
chr20	23346298	23347196	899	*	7	1.64856e-139	0.999961	0.343598	0.974275	-12.9928	-1.77665	NXT1-AS1
chr8	30116015	30116825	811	*	10	5.03605e-85	0.996664	0.383764	0.974296	-7.5157	-1.22844	LEPROTL1
chr7	150443458	150445299	1842	*	36	8.29365e-119	1	0.396645	0.974446	-5.52504	-2.06457	LINC00996
chr1	16874779	16875003	225	*	5	2.45909e-69	0.954703	0.699539	0.974965	-1.72208	-1.28196	CROCC, BX284668.2
chr1	109657033	109657362	330	*	8	8.79508e-77	1	0.372881	0.975304	7.0115	1.13672	GSTM4
chr1	120745199	120745772	574	*	11	1.51717e-79	0.978361	0.405106	0.975408	7.22404	0.254209	NOTCH2NLR, NBPF26
chr1	16854106	16854882	777	*	13	1.42564e-109	0.999305	0.377532	0.975732	-8.57081	-1.05584	CROCC
chr16	27378514	27379739	1226	*	27	3.83665e-141	0.936534	0.391561	0.975803	-8.83478	-3.43966	NA
chr9	6684029	6684970	942	*	25	6.93011e-90	0.884888	0.439366	0.976078	-5.12756	-3.02958	NA
chr16	13630076	13630984	909	*	8	3.24634e-131	1	0.361903	0.976113	9.23601	1.43279	NA
chr1	122882738	122883000	263	*	7	8.22872e-70	1	0.35959	0.976416	-5.81512	-1.15617	NA
chr12	69120280	69120918	639	*	8	3.41689e-93	0.99879	0.363747	0.976799	-7.65158	-1.01282	NA
chr14	106757297	106757794	498	*	8	1.75673e-103	0.999489	0.36637	0.97681	-7.45121	-0.457948	NA
chrX	15544	16151	608	*	14	1.33452e-81	0.999297	0.426575	0.977368	4.78696	0.886343	NA
chr10	6204880	6205635	756	*	24	9.38434e-85	0.778071	0.515624	0.977425	-4.57947	-2.73071	PFKFB3
chr15	100928951	100931792	2842	*	48	1.01045e-137	0.860568	0.391823	0.977555	-7.52238	-3.84422	LRRK1
chr15	89836219	89837200	982	*	13	1.48126e-124	0.999589	0.32322	0.977803	7.33797	0.69249	AP3S2, ARPIN-AP3S2
chr11	45209889	45210813	925	*	31	3.29973e-99	0.753902	0.473811	0.978394	-4.15689	-2.35796	PRDM11
chr22	46689786	46691315	1530	*	45	1.21543e-205	0.999298	0.385258	0.978739	-5.82865	-1.80961	CERK
chr17	3968847	3969930	1084	*	32	1.69372e-117	0.971993	0.434516	0.979157	-5.92007	-2.5382	NA
chr14	103692216	103692909	694	*	21	1.15796e-82	0.961706	0.424981	0.979364	-7.23184	-4.27369	KLC1
chr1	148953342	148953972	631	*	16	1.26613e-82	0.990715	0.453176	0.979404	4.63273	1.38285	PDE4DIP
chr16	10802348	10806113	3766	*	55	2.5234e-109	0.931122	0.393834	0.979461	-6.74495	-3.01144	TVP23A
chr1	23896143	23897301	1159	*	10	6.24113e-180	0.999956	0.376459	0.979618	9.25188	-0.225309	CNR2
chr22	17767707	17768829	1123	*	30	1.13581e-110	0.90299	0.45711	0.979747	-5.3348	-2.57098	BID
chr19	42251022	42253174	2153	*	36	3.2108e-116	1	0.37087	0.97977	-5.88783	-2.4516	AC006486.1, ERF
chr22	46776954	46777513	560	*	17	1.24107e-71	0.994233	0.456762	0.98009	4.69917	1.2148	TBC1D22A
chr9	37385988	37388542	2555	*	41	4.67004e-138	1	0.399988	0.980167	-6.3782	-2.87171	NA
chr3	196183009	196183672	664	*	20	8.16334e-77	0.876272	0.491652	0.980354	-4.18508	-2.51765	NA
chr19	51646043	51646493	451	*	16	1.02877e-85	1	0.406087	0.980965	5.76993	2.64126	AC018755.2, SIGLEC14
chr17	19088286	19088532	247	*	14	1.06921e-70	1	0.519909	0.981009	4.58531	0.47553	NA
chr21	43137747	43139624	1878	*	27	3.63405e-102	1	0.351787	0.98109	6.62865	2.03902	AP001631.2
chr11	2382712	2383445	734	*	22	8.44683e-94	0.958509	0.423946	0.981226	-5.52395	-2.61719	CD81
chr9	124832166	124832564	399	*	10	1.95268e-75	0.993629	0.402288	0.981249	-6.77447	-1.35725	NA
chr10	125061964	125062203	240	*	12	3.23184e-73	0.997125	0.411139	0.981254	5.13048	-1.261	CTBP2
chr22	37696806	37697152	347	*	16	2.07579e-71	0.938132	0.521662	0.981327	-3.89471	-2.16659	Z83844.1, TRIOBP
chr17	18493045	18494089	1045	*	21	4.80564e-106	0.991638	0.396947	0.981529	5.4991	0.608728	LGALS9C
chr12	31810925	31812083	1159	*	24	6.59403e-93	0.911381	0.476781	0.981692	-7.64484	-3.78105	AC023050.2
chr17	78158946	78160319	1374	*	30	7.87314e-109	0.858289	0.458383	0.981742	-5.55892	-3.05224	C17orf99, EIF5AP2
chr11	130189300	130189811	512	*	19	5.5148e-75	0.864178	0.524262	0.981868	-4.07857	-2.32899	ST14
chr3	194003779	194004434	656	*	15	5.21365e-81	0.875889	0.566382	0.981892	-4.45911	-2.28945	AC024559.1
chr16	90077476	90077868	393	*	18	5.57107e-72	0.883024	0.515538	0.982055	-3.79246	-2.78711	PRDM7
chr10	5664057	5665148	1092	*	24	3.41247e-88	0.918626	0.463741	0.982363	-4.61244	-2.6046	ASB13
chr12	14256513	14257976	1464	*	28	6.40792e-78	1	0.417928	0.98254	-4.73404	-2.20357	NA
chr16	75108718	75111463	2746	*	69	2.49123e-185	0.877058	0.403551	0.982631	-7.56524	-3.07325	ZNRF1, AC099508.1
chr1	21334871	21335959	1089	*	27	2.17968e-126	0.985395	0.405873	0.982645	-5.94685	-1.30432	ECE1
chr14	39342280	39343283	1004	*	10	4.38579e-152	0.997225	0.388996	0.982724	-9.14753	-0.659076	MIA2
chr19	49104165	49104324	160	*	8	3.21336e-69	0.917059	0.656488	0.9828	-3.72228	-2.80189	SNRNP70
chr8	140564012	140564456	445	*	19	4.31871e-84	0.98659	0.424879	0.982908	6.91877	-1.29422	AGO2
chr14	105928101	105929022	922	*	24	2.40543e-136	0.999921	0.364027	0.983013	6.0709	1.9578	FAM30A
chr2	87469442	87471742	2301	*	47	0	0.985068	0.341977	0.983148	9.15566	3.22108	CYTOR, AC133644.2
chr8	141104227	141105522	1296	*	25	1.52128e-95	0.976354	0.430265	0.983199	-5.07701	-2.05964	NA
chr16	21357621	21359146	1526	*	39	7.42717e-151	1	0.405442	0.983243	8.91125	3.12913	NA
chr19	54239718	54240361	644	*	19	1.44062e-83	0.999487	0.407353	0.983337	4.57673	1.04396	RPS9, LILRA6
chr19	54361605	54362775	1171	*	23	6.81982e-133	0.99251	0.382201	0.983356	6.07173	2.27703	LAIR1
chr7	74211838	74213971	2134	*	45	6.96282e-115	0.975124	0.411362	0.98351	-4.73326	-2.61445	LAT2
chr14	105881717	105883303	1587	*	31	4.19835e-177	0.989583	0.367061	0.983604	6.50779	2.43099	NA
chr6	795165	796139	975	*	13	2.55788e-119	0.999985	0.326614	0.983782	-7.24172	-0.254571	AL357054.2
chr17	82966877	82968130	1254	*	33	4.04371e-105	0.864083	0.468429	0.98382	-6.62119	-3.38332	B3GNTL1
chr21	6095031	6095541	511	*	17	3.98101e-74	0.992572	0.41268	0.98385	5.10742	1.27808	NA
chr8	22685172	22685790	619	*	14	8.5293e-83	0.991125	0.397054	0.983907	-6.77851	-1.59193	NA
chr1	204515623	204515886	264	*	11	4.04113e-69	0.935438	0.588037	0.983929	-5.66571	-2.70886	NA
chr22	50784455	50785464	1010	*	17	1.36965e-85	0.998062	0.429332	0.984046	5.30269	1.29279	RPL23AP82
chr10	3859725	3860565	841	*	16	6.99136e-80	0.999984	0.352919	0.984112	5.33805	1.14279	NA
chr4	49647149	49647240	92	*	5	2.33084e-68	0.994828	0.666632	0.98414	6.76202	1.85526	NA
chr3	49945738	49946365	628	*	16	2.96112e-77	0.973391	0.4848	0.98417	-5.23837	-2.28821	RBM6
chr12	124564542	124564945	404	*	15	5.59855e-71	0.976886	0.502642	0.984487	-4.93626	-2.04698	NCOR2
chr15	30768287	30769083	797	*	8	6.08594e-113	0.999753	0.368896	0.985136	-8.36347	-1.62198	AC091057.1
chr6	2901758	2902287	530	*	20	2.34361e-85	0.990868	0.443508	0.98527	5.5286	2.21685	SERPINB9
chrX	50859568	50860323	756	*	8	1.49611e-101	0.999971	0.368982	0.985308	8.224	1.17881	NA
chr1	120358501	120360724	2224	*	37	5.2692e-94	0.998081	0.383653	0.985352	6.20075	0.627803	NA
chr1	143974899	143975218	320	*	18	3.6695e-82	0.99604	0.460951	0.985426	5.02325	0.619614	SRGAP2D
chr7	100996232	100996478	247	*	11	6.65767e-71	0.993656	0.513914	0.985443	-4.05252	-0.993792	MUC12
chr2	87634427	87635812	1386	*	27	1.62267e-118	0.99395	0.418169	0.985497	6.7015	0.717996	CYTOR, AC133644.2
chr1	62717248	62717532	285	*	10	1.85764e-82	0.998532	0.393497	0.985515	7.77153	0.759727	NA
chr12	43472381	43473428	1048	*	12	4.29101e-80	0.998909	0.407054	0.985817	-6.9599	-0.843578	ADAMTS20
chr16	88782313	88784266	1954	*	59	2.80409e-186	0.951269	0.407082	0.986046	-5.79948	-2.5183	PIEZO1
chr9	113060972	113061443	472	*	25	1.09074e-154	0.999484	0.383539	0.986073	5.97728	-0.603942	NA
chr21	6370134	6371332	1199	*	22	8.39184e-188	1	0.327409	0.986207	7.13519	0.928228	NA
chr6	14611913	14612898	986	*	15	4.74834e-105	0.999892	0.345394	0.986325	-6.51886	-0.562186	NA
chr18	19337852	19338733	882	*	16	3.5647e-107	0.999899	0.32973	0.986643	-5.97728	-0.777759	NA
chr7	158368492	158369069	578	*	11	1.40757e-92	0.999933	0.379672	0.986802	7.47367	0.294091	PTPRN2
chr17	17758130	17758685	556	*	17	4.61064e-75	0.860686	0.568851	0.986851	-4.2462	-2.54062	RAI1
chr5	139391273	139392270	998	*	32	4.70736e-119	0.849765	0.454834	0.986948	-5.39067	-3.17472	PROB1
chr22	23207878	23209316	1439	*	41	4.09801e-137	0.98042	0.422264	0.986965	-7.80324	-3.96722	BCR
chr7	128288863	128289558	696	*	8	6.1569e-148	0.999981	0.370284	0.987287	9.77314	0.978179	NA
chr2	11747810	11749803	1994	*	42	1.07821e-128	0.927189	0.416706	0.987516	-7.1319	-3.37725	LPIN1
chr14	74942243	74943067	825	*	26	1.10794e-80	0.908004	0.487998	0.987636	-6.4287	-4.10869	PGF
chr8	141087009	141088080	1072	*	26	4.79728e-103	1	0.440836	0.987881	-5.25457	-2.13307	NA
chr7	73212038	73213757	1720	*	33	2.04236e-137	0.999798	0.348339	0.987938	6.63155	1.73606	NA
chr1	8623165	8624366	1202	*	22	6.4849e-216	1	0.337794	0.987957	8.92163	2.44353	RERE
chr21	41868589	41869919	1331	*	31	5.67897e-113	0.994468	0.430328	0.987982	-8.17221	-2.64996	PRDM15
chr12	113064053	113066173	2121	*	43	6.0217e-136	0.947303	0.401355	0.988072	-4.97499	-2.20409	DTX1
chr5	49849904	49850643	740	*	11	1.74533e-90	0.99642	0.416989	0.988234	-7.3935	-0.311113	NA
chr2	241112054	241113049	996	*	27	5.93827e-86	0.900802	0.489919	0.988326	-4.16624	-2.12915	PASK
chr2	130636935	130638106	1172	*	24	1.54605e-136	0.998658	0.374974	0.988453	-6.86947	-1.37223	POTEJ
chr18	26790679	26791284	606	*	8	1.53038e-99	0.999972	0.371548	0.988488	8.29659	0.890214	AQP4-AS1
chr12	9417944	9418321	378	*	5	3.88499e-75	0.967545	0.753409	0.988508	2.36605	1.30493	NA
chr8	44048860	44049345	486	*	11	2.86299e-72	0.99962	0.405449	0.988802	-6.54564	-0.616674	NA
chr17	73407990	73408459	470	*	14	5.18744e-83	0.999936	0.346046	0.989104	5.57119	-0.110269	SDK2
chr8	3729688	3730368	681	*	8	5.9396e-91	1	0.372134	0.989122	7.67007	1.1403	CSMD1
chr20	31218841	31219136	296	*	8	2.40337e-69	0.99234	0.648328	0.989141	-3.7231	-0.734088	NA
chr13	99085302	99085541	240	*	16	2.57878e-70	0.910827	0.574504	0.989161	-3.91366	-1.88758	DOCK9
chr16	18243983	18244739	757	*	13	3.0875e-87	0.997901	0.418355	0.989191	-6.96485	-0.179981	NA
chr17	30668747	30669785	1039	*	35	1.39313e-142	0.990412	0.420152	0.989524	-4.82799	-1.27904	AC005562.1
chr19	10272587	10274345	1759	*	44	6.21328e-106	0.758486	0.467483	0.989547	-4.18979	-2.31839	ICAM1, AC011511.2
chr10	132411437	132412365	929	*	32	4.32869e-110	0.989806	0.462556	0.989727	-4.01201	-1.89716	PWWP2B
chr2	238776566	238777676	1111	*	29	2.48934e-111	0.972633	0.434413	0.989747	5.03302	1.68714	AC145625.2
chr21	6839850	6840099	250	*	36	5.55052e-109	1	0.426422	0.989756	-3.74988	-1.20769	NA
chr1	149158110	149159244	1135	*	18	1.88634e-100	1	0.429214	0.989759	-6.72586	-0.715767	NA
chr13	21156702	21157097	396	*	26	4.40032e-87	0.999935	0.422265	0.989792	-3.74911	-1.31939	SKA3
chr15	45135863	45136110	248	*	20	8.81177e-72	0.996275	0.509579	0.990004	-3.98632	-1.20904	DUOX1
chr3	15269243	15270215	973	*	30	1.57887e-81	0.975741	0.48656	0.990028	-3.99037	-2.21351	SH3BP5
chr14	95500316	95501426	1111	*	30	6.22441e-90	0.853378	0.497842	0.9903	-6.60825	-2.85229	NA
chr11	53794603	53795831	1229	*	17	9.14403e-125	1	0.392602	0.99034	7.85175	0.423733	NA
chr16	8954441	8955128	688	*	17	5.70103e-81	0.983077	0.509297	0.99043	-4.75883	-1.80872	USP7
chrY	19816170	19816697	528	*	16	1.54369e-72	0.996923	0.400517	0.990732	-5.14723	-1.84439	NA
chr19	42280926	42282559	1634	*	45	1.0567e-197	1	0.402798	0.990775	-5.4128	-2.04854	CIC
chr22	46420991	46421886	896	*	27	1.06576e-99	0.999342	0.434588	0.990821	4.01067	1.93536	CELSR1
chrX	1521673	1522265	593	*	21	8.75892e-77	1	0.441283	0.99085	-7.45687	-0.305995	P2RY8
chr9	61332291	61333382	1092	*	21	9.20612e-125	0.999576	0.375766	0.990856	-6.09318	-1.22165	CNTNAP3C
chrX	71252964	71253846	883	*	27	6.47139e-95	1	0.438366	0.990965	-3.889	-1.38653	ZMYM3
chr2	111493088	111493900	813	*	25	1.57763e-82	1	0.456453	0.991095	4.0978	1.44142	AC017002.2, SOCAR, MIR4435-2HG, AC017002.3
chr18	15756487	15757873	1387	*	26	3.01526e-207	0.998847	0.346573	0.991255	-5.61471	-0.0620961	NA
chr19	41550028	41551378	1351	*	33	3.77695e-109	0.999715	0.424025	0.991358	4.28272	1.49824	AC243960.1, CEACAM21
chr6	3225304	3225665	362	*	20	7.49539e-73	1	0.470582	0.99137	-4.14799	-0.403762	TUBB2B
chr5	176871089	176872614	1526	*	31	3.52838e-119	1	0.380867	0.991382	4.5859	1.32518	UNC5A
chr8	44292899	44293972	1074	*	17	2.90537e-119	1	0.377724	0.991422	5.96193	1.42021	NA
chr6	57798670	57798919	250	*	16	7.13635e-74	0.999771	0.41615	0.991434	6.36928	1.10093	NA
chr15	99476443	99477280	838	*	27	1.39659e-81	0.985997	0.467625	0.991463	-5.34881	-2.38907	NA
chr1	25033418	25034740	1323	*	37	5.72692e-97	0.945833	0.460453	0.991473	-4.27269	-2.30706	NA
chr2	231684477	231685206	730	*	17	4.93751e-95	0.9696	0.453669	0.991777	-6.90767	-2.31283	NA
chr16	30460181	30461030	850	*	22	5.5354e-93	0.976943	0.498184	0.991779	-8.13608	-3.41625	NA
chr7	604823	605608	786	*	34	1.96808e-102	0.941494	0.474631	0.991791	-3.64145	-1.97408	PRKAR1B-AS1, PRKAR1B
chr19	10242077	10243671	1595	*	37	1.04555e-113	0.920368	0.451658	0.991902	-7.64039	-3.669	NA
chr7	25968217	25968447	231	*	10	2.19117e-73	0.999638	0.416338	0.991947	-6.81924	-1.25289	NA
chr18	10296363	10297389	1027	*	33	6.24808e-86	0.921233	0.475226	0.99196	-6.9744	-2.64113	AP005209.2
chr2	43210556	43211292	737	*	23	6.16356e-86	0.985773	0.456249	0.992017	-6.5421	-2.47443	NA
chr6	139120878	139121520	643	*	9	8.38858e-78	0.999757	0.394945	0.992155	-7.88593	-1.00142	NA
chr18	63949387	63950665	1279	*	33	1.01991e-109	0.887062	0.463656	0.992167	-5.17216	-2.86881	HMSD
chr16	28688810	28689490	681	*	18	1.61178e-75	0.993886	0.473028	0.992238	5.44896	1.9997	AC009093.11, EIF3C, AC145285.4
chr21	34885249	34886581	1333	*	39	2.4825e-121	0.94108	0.469662	0.992274	-5.35073	-2.62732	RUNX1
chr4	163095302	163095592	291	*	9	5.37602e-74	0.999924	0.395199	0.992388	-7.74605	-0.798566	NA
chr4	73853880	73854738	859	*	9	2.27151e-123	0.999725	0.392547	0.992429	8.21432	0.883489	PF4V1
chr22	17964889	17965177	289	*	11	1.38236e-68	0.993044	0.431258	0.992485	-10.7017	-4.60038	MICAL3
chr4	6968563	6969896	1334	*	34	9.10597e-124	0.972902	0.424567	0.992573	6.78527	-2.14241	TBC1D14
chr1	234795677	234796685	1009	*	13	8.68647e-156	0.999969	0.399817	0.992625	-8.70753	-1.06621	NA
chr12	131770972	131772183	1212	*	36	2.91127e-120	0.986622	0.450191	0.992629	-5.74589	-2.66475	SFSWAP
chr19	4774205	4774973	769	*	14	2.05889e-101	0.999988	0.401561	0.992701	-10.2857	-1.65215	MIR7-3HG
chr2	241087769	241088105	337	*	18	1.20385e-69	0.908435	0.574714	0.992724	-4.35062	-3.05615	SNED1, MTERF4
chr21	5121316	5122187	872	*	27	3.46621e-100	0.997951	0.462488	0.992777	-4.75012	1.24336	GATD3B, FP565260.2
chr17	22753315	22754602	1288	*	19	2.16203e-196	1	0.360842	0.992929	7.07682	0.488721	NA
chr2	111472825	111475035	2211	*	27	1.80368e-97	0.999769	0.373899	0.992995	7.11383	1.38781	AC017002.2, MIR4435-2HG, AC017002.3
chr15	32468888	32469359	472	*	16	1.24877e-80	1	0.399677	0.993034	4.64386	0.622088	NA
chr1	143783873	143785230	1358	*	23	1.60005e-126	0.99981	0.360898	0.99316	-5.9553	-1.37209	AC239800.3
chr20	31207068	31208236	1169	*	27	6.33985e-94	1	0.426306	0.993161	-3.76419	-0.0305162	NA
chr19	611669	612446	778	*	26	1.21699e-92	0.98644	0.498357	0.993166	-3.98512	-2.40909	HCN2
chr12	51952376	51953125	750	*	20	1.04918e-106	0.995775	0.449952	0.993258	-5.84801	-2.02525	ACVR1B
chr16	85948634	85949700	1067	*	25	1.11363e-85	0.996725	0.463105	0.993295	-6.70456	-3.14834	AC092723.5
chrX	109556509	109557001	493	*	16	2.13846e-70	0.996235	0.434804	0.993316	-6.26679	-0.450171	NA
chr5	35960363	35960880	518	*	9	1.31027e-85	0.99993	0.393563	0.993319	-7.71836	-0.578562	UGT3A1
chr15	20800342	20800760	419	*	18	1.0814e-112	1	0.392913	0.993371	-5.61471	-0.749436	NA
chr3	129087885	129088325	441	*	13	4.45548e-77	0.992867	0.444484	0.99345	5.61471	0.997567	RAB43, ISY1-RAB43
chr1	39047079	39049365	2287	*	47	7.70653e-110	0.871153	0.461742	0.993649	-7.42802	-3.36506	NA
chr2	116843054	116843320	267	*	14	7.28176e-72	0.999719	0.408034	0.993684	-9.3535	-1.30399	NA
chr9	39610149	39611023	875	*	15	6.72395e-120	0.998458	0.426335	0.993711	7.85175	0.146909	NA
chr16	14836926	14838127	1202	*	20	1.91535e-180	0.999706	0.409133	0.993785	-8.6617	-1.09822	NOMO1
chr13	16515197	16515702	506	*	10	1.23052e-81	0.999762	0.420002	0.993797	-7.95076	-1.00889	NA
chr20	25791639	25792040	402	*	22	7.01847e-87	1	0.376223	0.993962	-5.00448	-1.41246	FAM182B
chr4	52866501	52867375	875	*	11	3.39046e-116	1	0.414789	0.993988	-8.66729	-0.612328	LINC01618, RASL11B
chr10	133647096	133647911	816	*	20	1.54125e-83	0.999744	0.444166	0.994058	4.75891	1.25894	NA
chr3	127751193	127754833	3641	*	63	1.36723e-103	0.914823	0.427846	0.994195	-6.79169	-3.13064	MGLL
chrX	2692455	2694208	1754	*	39	1.17071e-140	0.948146	0.433304	0.994284	-5.91654	-2.22054	CD99
chr12	36515687	36516946	1260	*	19	5.16596e-138	1	0.405518	0.994299	-7.97232	-0.819642	NA
chr9	94530618	94531253	636	*	28	1.0196e-84	1	0.464326	0.994309	3.90689	0.703801	NA
chr15	28665855	28666507	653	*	20	2.97654e-82	0.99729	0.431108	0.994409	-7.00003	-2.77408	HERC2P9
chr21	41875607	41878069	2463	*	50	7.42075e-94	0.965028	0.442418	0.994478	-5.1983	-2.65191	PRDM15, AP001619.1
chr1	225335308	225336246	939	*	17	6.39245e-94	0.99975	0.385262	0.994792	-6.87082	-1.17347	DNAH14
chr16	2639546	2640825	1280	*	29	5.70262e-102	1	0.429628	0.994823	4.79978	1.57835	PDPK2P
chr19	6799316	6799615	300	*	10	6.27872e-73	0.99976	0.41328	0.994882	7.11004	0.0686844	VAV1
chr17	79207183	79207645	463	*	9	3.97098e-74	0.999957	0.399433	0.994918	-7.24443	-1.00311	RBFOX3
chr1	41738924	41739981	1058	*	27	2.05446e-93	0.997754	0.453622	0.994946	-5.00143	-2.11441	HIVEP3
chr12	8429443	8429946	504	*	11	3.24248e-72	0.997317	0.576089	0.995095	-3.02471	-0.74129	NA
chr19	16400511	16401707	1197	*	36	1.18262e-134	1	0.422126	0.995102	-5.72015	-2.12483	EPS15L1
chr22	21489179	21489624	446	*	10	7.55946e-71	1	0.422921	0.995133	-6.55244	0.241347	PI4KAP2
chr1	34250418	34250843	426	*	10	1.35951e-114	0.999064	0.424154	0.995243	6.82528	0.129176	NA
chr19	12783767	12784483	717	*	28	5.59225e-86	0.986652	0.49026	0.995251	-3.64934	-2.22282	HOOK2
chr8	44389655	44390241	587	*	11	2.96364e-88	1	0.422419	0.995372	-8.29058	0.00471794	NA
chr7	2072870	2073683	814	*	28	4.09708e-82	0.999054	0.4874	0.995388	-5.56273	-1.79262	MAD1L1, AC069288.1
chr2	111410227	111412439	2213	*	39	8.86116e-165	0.999561	0.351703	0.995423	6.60821	0.631328	MIR4435-2HG
chr21	44952209	44953238	1030	*	31	8.51646e-112	0.998892	0.467769	0.995449	-5.59948	-2.05156	FAM207A
chr11	20088626	20089383	758	*	9	6.02735e-155	0.999996	0.397445	0.995494	9.16885	1.23085	NAV2
chr17	76275385	76276535	1151	*	36	7.52005e-93	0.896919	0.496611	0.995521	-8.17459	-3.79375	QRICH2
chr1	144883782	144884398	617	*	19	2.79543e-89	1	0.41215	0.995622	4.64386	0.875706	FP700111.1
chr21	43959678	43960235	558	*	29	1.13727e-74	0.982274	0.512219	0.995677	-4.65828	-2.01212	AGPAT3
chr20	32527057	32528013	957	*	28	9.2873e-106	0.999694	0.442253	0.995677	-5.64088	-1.76394	NOL4L
chr6	2857376	2858192	817	*	23	1.39971e-76	0.996019	0.449332	0.995793	-6.44641	-1.91429	SERPINB9P1
chr3	143083171	143085379	2209	*	55	1.23633e-139	0.945853	0.45261	0.995806	-6.45505	-3.61859	NA
chrY	6520234	6520689	456	*	27	4.50191e-75	0.994306	0.474609	0.995924	4.44414	1.67295	TSPY17P
chr17	3645196	3645898	703	*	11	4.87133e-98	0.998624	0.427508	0.995935	-7.48362	-1.94411	CTNS
chr4	2936055	2937631	1577	*	42	1.20385e-120	0.946174	0.47111	0.996012	-5.94267	-2.7245	NOP14-AS1
chr21	41861558	41863401	1844	*	52	6.58874e-130	0.922001	0.467603	0.996044	-6.01017	-2.91421	PRDM15
chr3	195993638	195994194	557	*	17	5.66969e-79	1	0.4311	0.996071	6.27717	0.376111	NA
chr16	89761122	89761949	828	*	27	1.89456e-85	0.992836	0.454801	0.996073	4.68177	2.35425	FANCA
chr2	86839740	86843392	3653	*	55	3.72628e-249	0.999994	0.330213	0.996106	-9.22061	-1.5374	CD8B
chr18	77069322	77070147	826	*	24	1.83291e-79	0.981431	0.482861	0.996138	-7.72117	-2.96383	MBP
chr12	9309296	9310459	1164	*	29	1.37273e-112	0.999337	0.418902	0.996186	4.697	1.29339	AC009533.1
chr20	62291813	62293104	1292	*	35	7.52341e-168	0.997355	0.418427	0.996212	6.4197	2.84123	OSBPL2
chr16	87697573	87698857	1285	*	35	8.51921e-137	0.992071	0.443243	0.996232	-6.77427	-3.15634	JPH3, KLHDC4
chr17	42312748	42313718	971	*	31	1.22834e-92	1	0.49382	0.996351	-6.3386	-2.60467	STAT3
chr15	28337529	28338104	576	*	16	1.50027e-68	1	0.453721	0.996355	-5.46179	0.268892	NA
chr16	11823123	11823809	687	*	10	2.96875e-105	1	0.413327	0.996386	-8.18248	-1.16976	BCAR4
chrX	152987259	152987750	492	*	16	3.01891e-75	0.999678	0.442143	0.996391	-6.05718	-0.652296	NA
chr2	129162454	129163048	595	*	9	2.02249e-112	1	0.399565	0.9964	8.42206	0.880686	NA
chr19	16258190	16259317	1128	*	34	1.04468e-127	0.99877	0.435459	0.99644	-5.03382	-2.37487	NA
chr9	137455134	137456052	919	*	33	2.5617e-105	0.983352	0.481919	0.996485	-6.1065	-2.32133	NSMF
chr13	18037095	18038387	1293	*	26	3.62644e-134	1	0.378795	0.996537	-6.02237	-0.162111	NA
chr11	128451071	128452448	1378	*	46	2.50516e-118	1	0.480401	0.99654	-6.98817	-2.35872	NA
chr1	143353881	143354990	1110	*	44	5.13489e-130	1	0.413919	0.996575	5.33711	-0.124732	AC242852.2
chr2	240694100	240694685	586	*	16	1.73374e-78	1	0.418999	0.996592	-5.564	-0.0536381	AQP12A
chr19	49911669	49912748	1080	*	29	2.91072e-90	0.991575	0.479703	0.996604	-5.86312	-2.35045	IL4I1, NUP62, AC011452.1
chr2	87455257	87460182	4926	*	91	1.62201e-195	1	0.352664	0.996678	-7.74869	0.896672	CYTOR, AC133644.2, LINC01943
chr12	2667917	2668429	513	*	10	3.18373e-84	0.999948	0.417675	0.996697	-7.86653	-0.484118	CACNA1C
chr4	49125346	49126316	971	*	24	1.37831e-104	0.999773	0.41359	0.996697	-5.49185	-0.848805	NA
chr8	8138780	8140066	1287	*	35	8.94764e-151	1	0.390354	0.996703	-7.23169	-1.14003	AC105233.4
chr14	77037913	77038518	606	*	22	5.36902e-83	1	0.431657	0.996718	-6.72664	-1.73588	NA
chr19	6039980	6040369	390	*	23	2.33306e-69	0.922897	0.576054	0.996764	-7.09269	-3.61379	RFX2
chr3	196180912	196181399	488	*	16	4.29739e-70	0.990099	0.594505	0.996804	-3.53698	-1.91551	NA
chr14	89308534	89310510	1977	*	37	2.12165e-113	0.998389	0.434463	0.996815	-5.78108	-2.46466	FOXN3
chr17	4368650	4369794	1145	*	30	2.16597e-91	1	0.490879	0.996848	-6.14179	-2.71295	NA
chr6	103340860	103341781	922	*	10	6.13095e-118	0.999945	0.415757	0.996923	-8.72858	-0.939598	NA
chr1	16749389	16750117	729	*	17	4.93681e-105	0.999985	0.398735	0.996956	-5.51603	-0.952872	CROCC, CROCCP4, AL021920.3
chr14	92474381	92475028	648	*	13	3.2286e-84	0.999318	0.439304	0.997041	-7.33092	-0.538294	SLC24A4
chr17	75314067	75315105	1039	*	27	8.88022e-94	0.993271	0.481942	0.997046	-4.82094	-2.29706	NA
chr16	10984116	10985181	1066	*	25	1.35868e-85	0.996338	0.476022	0.997144	-5.37748	-2.07371	CLEC16A
chr1	155166441	155167174	734	*	30	1.44186e-82	0.96541	0.50969	0.997235	-5.29866	-2.71068	NA
chr1	230279466	230279973	508	*	29	2.06497e-73	0.958139	0.530755	0.99732	-4.16117	-2.35708	GALNT2
chr15	20940147	20940796	650	*	22	7.14298e-79	1	0.475555	0.997365	-4.34419	-0.0908	MIR5701-1, LINC01193
chr12	116394917	116395918	1002	*	10	2.82817e-166	0.999985	0.417052	0.997399	9.24079	0.737265	NA
chr16	88986485	88987511	1027	*	32	1.32755e-104	0.999648	0.45509	0.997502	-5.13436	-2.01425	AC135782.2
chr16	50699750	50700440	691	*	13	6.76073e-97	0.999458	0.445844	0.99756	-7.52252	-1.39412	NOD2
chrX	149537110	149538076	967	*	23	1.47299e-90	0.999813	0.46555	0.997592	6.09577	1.13295	AC244197.3, LINC00893
chr8	12207596	12208844	1249	*	21	1.32065e-108	0.999691	0.399677	0.997672	-4.82443	-0.81748	NA
chr8	12525179	12526888	1710	*	43	2.58872e-262	1	0.359825	0.997782	-6.59927	-1.1676	AC068587.4
chr21	44295074	44296318	1245	*	39	6.17125e-127	0.996237	0.468306	0.997806	-5.56013	-2.15026	AIRE
chr14	106694169	106694976	808	*	18	6.53069e-118	0.999979	0.420837	0.997839	7.76937	1.50182	NA
chr10	133637362	133641909	4548	*	148	0	1	0.329906	0.997846	-6.821	-0.921059	AGGF1P2, RARRES2P2
chr13	113161357	113163244	1888	*	61	0	1	0.33107	0.997859	5.87837	1.58911	PROZ
chr1	24952819	24955470	2652	*	57	3.40934e-94	0.852267	0.481129	0.997863	-5.92894	-3.03173	RUNX3
chr4	74481308	74482290	983	*	10	1.51961e-135	0.999995	0.41903	0.997873	9.51625	0.538638	NA
chr7	63606002	63607302	1301	*	29	5.05683e-124	1	0.390165	0.997935	6.30678	0.476002	NA
chr14	105699781	105700332	552	*	22	2.24344e-74	0.999751	0.503903	0.997945	4.12935	0.557553	NA
chr2	188631102	188631958	857	*	10	1.3559e-106	0.99999	0.419541	0.997952	-8.54561	-0.781152	AC092598.1
chr16	29290758	29291343	586	*	21	6.02212e-79	0.999917	0.438492	0.997986	5.08397	1.60096	AC009093.11, AC009093.10, AC025279.1
chr17	20572726	20573087	362	*	13	2.05044e-77	0.999993	0.443835	0.998027	-6.72586	-0.485267	NA
chr18	15623260	15623761	502	*	10	2.41169e-75	0.994424	0.699878	0.998055	2.97111	0.715452	NA
chr7	1533186	1534341	1156	*	38	4.41528e-114	0.957218	0.495236	0.998055	-5.06479	-2.15159	MAFK
chr5	137302707	137303567	861	*	10	1.3153e-145	0.999993	0.419993	0.998063	-8.91522	-0.656622	SPOCK1
chr11	49558198	49558498	301	*	13	9.25186e-69	0.996938	0.6224	0.998069	3.35152	-0.552976	NA
chr7	102493073	102494454	1382	*	56	1.59197e-188	1	0.410442	0.998171	5.52721	0.194784	RASA4B
chr2	231679891	231680486	596	*	23	9.26531e-84	0.985204	0.568056	0.998259	-4.09324	-1.9901	NA
chr6	53242404	53243171	768	*	11	3.19041e-96	0.999846	0.433653	0.99827	8.13688	-0.241892	NA
chr12	56198820	56199802	983	*	11	5.17445e-136	0.999966	0.433417	0.998309	8.95948	0.647043	NA
chr11	20624395	20624806	412	*	11	5.24962e-72	0.999941	0.436728	0.998333	-9.44335	-1.56419	SLC6A5
chr7	4720447	4721790	1344	*	37	2.06747e-96	0.974047	0.501187	0.998345	-4.54065	-2.23815	FOXK1
chr1	1901593	1902736	1144	*	34	1.95701e-120	0.999204	0.444715	0.998393	-7.01628	-2.13948	NA
chr20	62617326	62618818	1493	*	40	2.03184e-185	0.999422	0.407074	0.998396	-5.76414	-2.54822	NA
chr1	235010076	235011251	1176	*	30	2.27886e-103	0.998993	0.467403	0.998411	-6.7949	-2.53967	NA
chr3	127762143	127765686	3544	*	59	5.59924e-107	0.995889	0.427461	0.998451	-5.88825	-2.30311	MGLL
chr11	3256065	3257470	1406	*	32	1.78817e-172	1	0.372404	0.998498	-5.61471	-1.27657	NA
chr6	88035454	88036396	943	*	10	1.88677e-123	0.999997	0.422244	0.998507	9.93944	0.823104	NA
chr11	1978479	1979659	1181	*	35	5.15589e-121	1	0.449121	0.998584	5.5997	1.5096	MRPL23
chr16	29325734	29326853	1120	*	34	5.8036e-93	0.999694	0.478068	0.998596	-6.55738	-1.31754	AC009093.11, AC009093.10, AC025279.1, AC025279.2
chr11	68291165	68292004	840	*	36	1.4921e-89	1	0.502996	0.998616	5.23909	-2.20884	NA
chr6	136416450	136417100	651	*	15	1.50204e-78	1	0.375285	0.998626	-5.83555	-0.535301	MAP7
chr8	140513458	140515655	2198	*	52	2.85879e-78	0.890872	0.498225	0.998634	-5.46343	-2.86377	CHRAC1
chr1	2550107	2550717	611	*	24	5.29062e-89	0.999161	0.474746	0.998699	6.79464	0.914667	TNFRSF14-AS1
chr17	1605395	1607808	2414	*	73	7.24515e-215	1	0.430654	0.998719	-5.48676	-2.77773	SLC43A2
chr7	4712353	4713446	1094	*	35	2.69264e-104	0.994908	0.509707	0.998788	-4.51746	-2.75067	FOXK1
chrX	153123267	153123976	710	*	27	4.75225e-80	0.999452	0.504564	0.998805	-3.74643	-0.793981	AC152010.1
chr9	6632101	6633183	1083	*	22	1.91813e-88	0.994913	0.480843	0.998805	-8.54138	-3.05019	GLDC
chr16	3963369	3964004	636	*	21	9.11062e-90	0.999973	0.428749	0.998811	-6.07971	-1.55341	ADCY9
chr3	198102837	198103463	627	*	22	4.57945e-82	0.999905	0.466435	0.99884	4.3782	0.392334	NA
chr13	46161861	46162581	721	*	20	9.14717e-75	1	0.609194	0.998852	-3.09642	-1.35099	LCP1
chr2	239304078	239305466	1389	*	35	1.71053e-122	1	0.458173	0.998872	-6.4538	-1.93889	MIR4269, HDAC4
chr22	46591299	46592779	1481	*	40	9.8229e-123	0.9995	0.451232	0.998889	-7.5469	-2.57612	GRAMD4
chr20	41835879	41836366	488	*	10	6.96851e-74	0.999999	0.427693	0.998889	-7.47031	-0.80531	NA
chr8	128105408	128109112	3705	*	61	3.4398e-132	0.999772	0.426143	0.998893	-8.08187	-2.59288	PVT1
chr19	41427465	41428387	923	*	26	1.00534e-93	0.999997	0.425849	0.998895	-5.28545	-1.30527	B3GNT8
chr18	79436302	79436747	446	*	32	6.53683e-72	0.983043	0.538223	0.999012	-4.89428	-2.75365	NFATC1
chr16	84505279	84506191	913	*	34	1.33262e-99	0.988009	0.528412	0.999047	-3.95654	-1.8083	MEAK7
chr4	104788036	104789111	1076	*	19	1.68165e-128	1	0.380688	0.999078	-6.56509	-0.75661	AC004053.1
chr2	177973325	177973922	598	*	21	1.97556e-79	0.999917	0.418647	0.999079	-5.4529	-0.888459	PDE11A, PDE11A, AC011998.2
chr12	130813752	130814914	1163	*	35	8.73717e-94	0.998412	0.519678	0.999086	-3.98941	-1.87833	STX2
chr17	18488309	18489515	1207	*	26	3.09279e-81	0.999889	0.498972	0.999092	-4.10336	-0.812722	LGALS9C
chr7	152880750	152881727	978	*	12	8.35185e-107	0.999884	0.450253	0.9991	9.01919	0.341637	NA
chr16	30004498	30005058	561	*	29	2.71949e-79	1	0.552721	0.999126	-3.77926	-2.17272	INO80E
chr16	85981659	85982928	1270	*	42	1.14466e-154	0.99351	0.448946	0.999149	-7.84059	-3.11499	AC092723.1, AC092723.4
chr1	2699365	2701211	1847	*	44	5.61199e-130	1	0.419007	0.999152	-5.4529	0.199755	TTC34
chr5	679854	680502	649	*	30	3.1581e-79	0.993002	0.516491	0.99917	-3.56455	-0.704275	TPPP
chr19	2165913	2168189	2277	*	80	8.55831e-204	0.971851	0.444728	0.999195	-6.5182	-2.45774	DOT1L
chr1	9654785	9656401	1617	*	36	3.22706e-247	1	0.36504	0.999242	6.7888	-0.529309	PIK3CD
chr1	53328384	53328870	487	*	24	1.43591e-82	1	0.405011	0.999249	4.97606	0.092018	LINC01771, LRP8
chr21	44153142	44154174	1033	*	35	1.12976e-86	0.996488	0.498619	0.999273	8.13034	2.99453	GATD3A
chr14	105877020	105878231	1212	*	26	1.42161e-86	0.999353	0.509307	0.999285	6.34589	1.10206	NA
chr17	18410370	18411305	936	*	25	5.53712e-102	0.999653	0.46962	0.999287	-6.29886	-0.420429	LINC02076
chr16	3072602	3072827	226	*	7	4.25535e-71	0.998843	0.800723	0.999301	-2.3206	-0.7863	IL32
chr17	43299176	43299900	725	*	25	1.39697e-95	1	0.452742	0.999312	6.26679	0.633881	CCDC200
chr11	1967739	1968485	747	*	23	1.33897e-77	1	0.546144	0.999314	-2.90623	-0.763926	MRPL23
chr9	62550544	62550968	425	*	31	2.0476e-71	1	0.513918	0.999315	-4.22462	-1.07337	NA
chr9	66771682	66773790	2109	*	55	9.58324e-233	1	0.402248	0.999327	7.70736	1.49793	NA
chr19	49907657	49908730	1074	*	39	1.05273e-103	0.993305	0.517795	0.999333	-6.15985	-2.48564	IL4I1, NUP62
chr5	78980372	78981669	1298	*	30	2.42736e-111	0.999896	0.463239	0.999354	-6.89347	-1.33433	ARSB
chr14	105059195	105060576	1382	*	35	3.04537e-92	0.982129	0.528128	0.999354	-3.6262	-1.96008	GPR132
chr9	137457932	137458475	544	*	29	3.17303e-88	0.999939	0.483663	0.999391	-4.36556	-1.57677	NSMF
chr22	16781015	16781566	552	*	11	1.65543e-79	1	0.442748	0.999397	7.52244	0.648259	NA
chr1	120983153	120983382	230	*	11	1.10676e-69	0.999999	0.456229	0.999412	-7.84059	-0.583362	LINC00623
chr2	3253901	3255209	1309	*	28	1.03811e-113	0.993403	0.492929	0.999418	7.23539	-3.01359	EIPR1
chr12	110580619	110581577	959	*	33	3.058e-78	0.979459	0.550721	0.999418	-3.72069	-2.10448	PPTC7
chr2	177056416	177057454	1039	*	11	1.28961e-124	0.999999	0.44341	0.999443	8.77628	0.468581	AC074286.1
chr1	39799200	39799852	653	*	27	6.15194e-76	0.999992	0.459937	0.999452	4.01738	0.0166704	AL033527.3
chr16	68741278	68742108	831	*	12	5.93399e-140	0.999996	0.454327	0.999462	-8.89785	-0.613699	CDH1
chr6	166462842	166464278	1437	*	50	5.16121e-159	0.998754	0.46263	0.999466	-5.4482	-1.93905	RPS6KA2, RPS6KA2-IT1
chr15	31265321	31266501	1181	*	34	1.67387e-130	0.999638	0.462913	0.999473	-7.44715	-2.19103	NA
chr6	167214695	167216231	1537	*	30	3.19633e-145	1	0.369321	0.999476	-8.29313	-0.425066	NA
chr4	123472788	123473827	1040	*	13	6.86146e-159	0.999963	0.463932	0.999488	9.88417	-0.0299651	NA
chrX	69163998	69164821	824	*	27	1.59167e-99	1	0.437327	0.999489	-4.34718	-0.968145	PJA1
chr1	144546591	144546777	187	*	9	4.60911e-68	1	0.697028	0.999495	2.52229	0.508432	NA
chr20	17615412	17616428	1017	*	31	2.46019e-82	0.983207	0.553379	0.999496	-4.52776	-2.63124	RRBP1
chr2	96527723	96532126	4404	*	92	0	0.999764	0.360716	0.999505	-8.55563	-2.64445	AC013270.1
chr1	120700193	120701710	1518	*	60	0	1	0.327311	0.999525	6.6333	0.877117	AC241952.1
chr16	25337748	25338554	807	*	15	5.32125e-101	0.999863	0.474242	0.999533	9.26225	-0.152395	NA
chr5	177331778	177332483	706	*	33	8.7885e-80	0.997098	0.536811	0.999551	-3.04647	-1.738	LMAN2
chr16	88249960	88250480	521	*	12	9.3038e-84	0.999997	0.459034	0.999566	-7.93428	-0.294745	AC138512.1
chr12	3906338	3906608	271	*	12	3.40094e-69	0.999993	0.457587	0.999606	-7.56224	-0.282987	PARP11-AS1
chr5	181097956	181099024	1069	*	48	2.37694e-246	1	0.3531	0.999611	7.32158	1.16108	NA
chr10	39620861	39621658	798	*	16	7.70646e-101	0.999994	0.480275	0.999629	-7.56224	-0.540276	NA
chr1	225068788	225069076	289	*	19	1.15814e-82	1	0.479927	0.99963	7.57207	1.24723	DNAH14
chr16	21542380	21543593	1214	*	31	8.81029e-104	0.999969	0.47532	0.999637	-5.57905	-1.5628	AC005632.2
chr8	19244417	19245283	867	*	12	4.40824e-127	0.999998	0.458524	0.999652	8.72451	0.826537	AC100849.1
chrX	40960243	40960890	648	*	12	3.32091e-106	1	0.458243	0.999655	-9.78508	-0.812816	NA
chr16	28424755	28426255	1501	*	36	2.44548e-122	1	0.44162	0.999657	4.51135	0.982188	AC009093.11
chr21	5106303	5107097	795	*	27	3.36708e-84	0.999814	0.496122	0.999658	5.87496	1.23347	GATD3B
chr1	244127597	244128409	813	*	12	6.2826e-105	1	0.458668	0.999664	-11.0086	-1.29197	NA
chr3	29335404	29336094	691	*	11	5.99524e-85	1	0.447275	0.99967	7.72215	0.839694	AC098650.1, RBMS3
chr11	129971892	129973144	1253	*	39	1.33256e-159	1	0.422729	0.999684	-7.24107	-2.01169	PRDM10
chr10	124617142	124619534	2393	*	76	1.75324e-200	0.996099	0.43565	0.999687	-5.62688	-2.13523	LHPP, AC068896.1, FAM53B
chr16	29628320	29630014	1695	*	46	3.43068e-188	1	0.399257	0.999702	-7.21193	-1.73733	CA5AP1
chrX	1417405	1418033	629	*	15	7.48559e-83	0.999952	0.482507	0.999708	7.93457	-0.283399	ASMTL
chr12	113092850	113093304	455	*	22	3.03642e-72	0.998568	0.608057	0.999711	-3.96854	-1.85462	DTX1
chrY	9640075	9641169	1095	*	43	8.669e-127	1	0.440292	0.999716	-4.64386	-0.919305	TSPY16P
chr10	101061808	101062106	299	*	21	1.83865e-73	0.999651	0.600653	0.999743	-3.83725	-1.4493	KAZALD1
chr21	6125546	6126755	1210	*	32	3.642e-154	0.999984	0.466924	0.999759	-7.8849	-0.622822	NA
chr15	21439781	21440622	842	*	48	7.53472e-170	1	0.42849	0.999763	4.56084	0.0715942	POTEB3
chr14	105644217	105644909	693	*	27	2.68604e-85	0.999995	0.465771	0.999765	5.35745	0.604032	IGHG2
chr17	82448077	82448875	799	*	29	1.26143e-88	0.999943	0.473264	0.999767	4.40714	0.313704	CYBC1
chr13	113336431	113337150	720	*	17	1.42035e-117	1	0.397109	0.999775	7.89	0.758963	GRTP1
chr4	184283820	184284461	642	*	29	5.32226e-71	0.99296	0.55216	0.999782	-4.70744	-2.80296	NA
chr21	42268390	42270238	1849	*	45	3.91748e-108	0.999977	0.504108	0.999794	-5.82543	-1.89635	ABCG1
chr20	38167585	38168863	1279	*	12	3.39836e-177	1	0.462746	0.9998	10.3707	0.423481	NA
chr1	235049359	235050521	1163	*	33	1.48396e-101	1	0.517937	0.999803	-6.65875	-1.71887	NA
chr17	15748912	15749361	450	*	26	5.19689e-74	0.999953	0.530476	0.99981	4.73959	-0.0542975	TBC1D26, TBC1D26-AS1, AC005324.5
chr14	106504877	106505281	405	*	12	1.6126e-73	1	0.466147	0.999812	-7.28725	-0.819808	LINC00221
chr1	143728244	143729030	787	*	33	9.6878e-86	0.99957	0.558539	0.999814	-3.66343	-1.20567	NA
chr9	68357497	68357964	468	*	24	8.60101e-71	0.999958	0.562283	0.999815	3.89342	0.553812	PGM5, PGM5-AS1
chr6	167357736	167358990	1255	*	31	7.04775e-146	1	0.383773	0.999816	-5.73557	0.234829	TTLL2, TCP10L3
chr1	184972701	184973936	1236	*	34	1.39088e-205	1	0.370289	0.999826	6.75956	0.568366	NIBAN1
chr1	143804118	143805445	1328	*	42	1.33564e-101	1	0.485122	0.999838	-4.68087	-1.56578	NA
chr16	21365046	21366896	1851	*	33	9.0439e-186	0.999998	0.414331	0.999845	8.2651	0.69434	NA
chr21	5115595	5117144	1550	*	40	2.57583e-101	0.999782	0.502405	0.999847	6.03229	2.71816	GATD3B, FP565260.2
chr2	171034062	171035290	1229	*	14	3.40358e-234	1	0.480776	0.999851	11.1643	0.74114	TLK1
chr1	143790708	143791840	1133	*	32	3.71969e-104	1	0.501224	0.999861	-4.54646	-1.05691	LINC02591, RNU1-143P
chr1	37298614	37299405	792	*	14	1.81096e-103	0.999996	0.483947	0.999863	-8.3156	-0.644575	AL353604.1
chr1	149285659	149286748	1090	*	46	5.29774e-99	1	0.515181	0.999877	3.58721	1.44721	AC245297.1
chr16	31315916	31316195	280	*	22	1.2384e-69	0.999996	0.500194	0.999877	-7.09664	-1.01051	ITGAM
chr9	128139008	128139434	427	*	21	9.10615e-76	1	0.489653	0.999879	-3.90689	-0.736997	NA
chr7	73190275	73191203	929	*	22	6.84815e-125	1	0.43132	0.999891	6.48415	0.84881	GTF2IP4
chrY	11301012	11302330	1319	*	29	4.7776e-130	0.999949	0.481605	0.999892	8.46193	1.20551	NA
chr16	70521032	70521992	961	*	33	1.07186e-78	1	0.558251	0.999893	-3.58545	-1.65686	COG4
chr7	128277892	128278872	981	*	13	2.77707e-118	0.999999	0.477656	0.999896	8.64024	0.70507	NA
chr4	78306337	78306989	653	*	15	1.30851e-85	1	0.492842	0.999898	-7.4697	-0.625173	FRAS1
chr1	51936507	51937161	655	*	13	2.00797e-93	0.999998	0.477983	0.999899	8.36824	0.538058	RAB3B
chr4	190089733	190090914	1182	*	37	4.10559e-116	1	0.419014	0.999901	-4.80567	-0.665011	NA
chr22	50301867	50306093	4227	*	93	1.23795e-126	1	0.449538	0.999901	-6.32084	-2.85273	PLXNB2
chr19	16245320	16246141	822	*	15	9.31193e-116	0.999996	0.491173	0.999903	-8.20013	-0.767427	AP1M1
chr9	65738216	65738837	622	*	27	3.44281e-81	0.999998	0.488602	0.99991	5.12928	0.152146	FOXD4L4
chr6	29680691	29681082	392	*	25	4.0693e-71	0.993739	0.641098	0.999911	-2.78671	-1.87918	ZFP57
chr10	124621048	124622782	1735	*	47	1.13259e-102	0.997506	0.536774	0.999911	-5.20485	-2.19596	AC068896.1, FAM53B
chr1	232101481	232102316	836	*	13	1.82199e-93	1	0.479987	0.999926	7.92877	0.448139	NA
chr16	87414094	87414996	903	*	44	4.97196e-86	0.984313	0.565403	0.999927	-3.90507	-2.77635	ZCCHC14
chr1	16703064	16704589	1526	*	33	8.80085e-104	1	0.460854	0.999929	5.00138	0.885312	AL021920.1, ESPNP
chr16	11180444	11182966	2523	*	65	6.74259e-101	0.978616	0.508132	0.99993	-7.01951	-2.89899	CLEC16A
chr9	136240390	136241525	1136	*	35	1.79075e-82	0.999247	0.549855	0.999933	-5.14965	-2.00244	QSOX2
chr7	72968464	72970776	2313	*	97	0	0.999999	0.370184	0.999935	-7.05165	-1.18606	AC211476.1, TRIM74, STAG3L3
chr16	29665012	29666151	1140	*	25	3.33448e-163	1	0.390811	0.999938	-6.66822	-1.54954	SPN, QPRT
chr20	63612259	63612679	421	*	16	5.61246e-74	0.999999	0.49953	0.999938	-7.16275	-0.318714	GMEB2
chr7	102671934	102673100	1167	*	27	1.01318e-134	1	0.437745	0.999939	6.22882	0.503093	AC105052.4
chr14	19487229	19488421	1193	*	38	1.38059e-82	1	0.527889	0.999941	3.78236	0.273163	MED15P6
chr22	50188047	50190082	2036	*	60	6.87386e-125	0.999613	0.476456	0.999941	-4.76224	-1.91468	TRABD
chr20	37194324	37195624	1301	*	24	1.35274e-167	1	0.4285	0.999942	-7.5845	-1.36676	RPN2
chr7	63304105	63305393	1289	*	30	4.54051e-111	0.999999	0.467042	0.999946	-6.26679	-0.866758	NA
chr1	15966180	15966840	661	*	15	3.84785e-86	0.999989	0.499197	0.999947	7.86195	-0.824046	ZBTB17
chr7	43763588	43764403	816	*	15	2.17959e-88	0.999998	0.498837	0.999947	7.67396	0.231345	BLVRA
chr19	4910929	4912119	1191	*	44	4.5354e-117	0.999766	0.516415	0.999947	-5.02537	-2.03702	UHRF1
chr15	20878348	20879895	1548	*	99	0	1	0.394761	0.999949	-5.6576	-1.10627	NA
chr8	140633492	140634790	1299	*	57	4.4659e-194	1	0.464757	0.99995	-6.19604	-1.86415	AGO2
chr7	1103662	1104864	1203	*	40	4.0176e-107	0.999428	0.525227	0.99995	-5.6815	-2.47389	C7orf50
chr13	16739883	16740757	875	*	18	7.05487e-102	0.999987	0.512009	0.999951	-7.78639	-0.363972	NA
chr16	88977179	88978737	1559	*	56	4.78854e-140	0.999136	0.497011	0.999953	-5.81007	-2.92637	CBFA2T3
chr4	178297823	178298931	1109	*	14	3.40473e-155	0.999999	0.492559	0.999954	9.39589	0.95234	NA
chrX	47512216	47514371	2156	*	89	0	1	0.380414	0.999961	-4.87967	-1.55307	NUS1P1
chrX	54921495	54922267	773	*	32	3.23377e-86	1	0.468715	0.999961	-4.8427	-1.80555	TRO
chr9	137031006	137034266	3261	*	105	0	0.999906	0.402025	0.999962	8.92476	-1.9128	C9orf139, FUT7, AL807752.6
chr11	7520039	7520755	717	*	17	1.27608e-93	1	0.496168	0.999963	-8.60839	-2.42613	PPFIBP2
chr9	137450150	137451165	1016	*	34	1.97044e-99	1	0.513814	0.999964	-4.58085	-1.52068	NSMF
chr10	124534259	124536783	2525	*	69	1.93171e-228	0.999957	0.422857	0.999965	-8.37567	-3.05616	LHPP
chr2	234495529	234495917	389	*	24	1.14392e-72	0.999953	0.638802	0.999966	3.8651	1.66017	ARL4C
chr9	62737183	62738809	1627	*	44	3.24406e-141	1	0.406385	0.999966	6.18592	0.98244	NA
chr11	1956106	1956966	861	*	38	2.97208e-83	1	0.539041	0.999968	-3.18507	-1.26168	MRPL23
chr2	232386174	232386774	601	*	38	1.31684e-83	0.996951	0.574309	0.999968	-4.61203	-2.29794	ECEL1P2
chr22	50292652	50297148	4497	*	141	0	0.999687	0.41011	0.99997	-9.03532	-2.67064	PLXNB2
chr7	47671763	47672855	1093	*	19	8.4785e-139	0.999994	0.52287	0.999971	-10.3789	-1.68673	NA
chr9	6409913	6412470	2558	*	58	7.46965e-123	0.998909	0.49387	0.999971	-7.73389	-2.19268	NA
chr4	139237813	139238526	714	*	16	8.52515e-87	1	0.509806	0.999972	7.69349	-0.288124	NA
chr12	4881786	4882348	563	*	14	5.28322e-83	1	0.496158	0.999972	-7.9699	-0.363834	NA
chr1	10543827	10544982	1156	*	15	1.72165e-242	1	0.502129	0.999973	-11.2979	-0.736029	PEX14
chr7	76606059	76606865	807	*	22	1.82988e-78	1	0.467171	0.999973	6.3425	0.776607	AC004980.1
chr7	76493888	76494713	826	*	25	9.43203e-86	1	0.493726	0.999974	-6.38736	-0.659556	DTX2
chr2	113542283	113542905	623	*	30	9.73685e-77	0.999992	0.580441	0.999974	-4.45306	-1.3547	PGM5P4, PGM5P4-AS1
chr21	6121167	6122159	993	*	34	3.06878e-81	1	0.547245	0.999975	-3.84977	0.211589	SIK1B
chr10	133623086	133623707	622	*	31	1.55457e-75	0.999979	0.557257	0.999975	4.60096	0.417059	AL731769.2
chr14	105695335	105697090	1756	*	43	3.99154e-131	1	0.4481	0.999975	6.18418	1.22931	NA
chr7	75389303	75389485	183	*	8	1.22501e-69	0.999915	0.864389	0.999976	1.16931	-0.217914	STAG3L1
chr2	95426731	95427909	1179	*	42	1.4114e-96	1	0.497504	0.999977	3.9807	-0.552674	NA
chr5	135433667	135434553	887	*	15	8.23245e-119	0.999999	0.505296	0.999978	-10.0942	-0.758107	NA
chr2	231665968	231667649	1682	*	51	2.71563e-84	0.994118	0.541316	0.999978	-7.50697	-3.28594	NA
chr7	102518553	102519826	1274	*	22	7.17069e-139	1	0.510314	0.999979	8.29921	0.611514	NA
chr19	2612911	2614179	1269	*	38	1.65204e-117	0.999997	0.528057	0.99998	-9.64232	-2.18218	GNG7
chr22	23380273	23381491	1219	*	15	2.17389e-198	1	0.504914	0.999981	10.4694	0.393607	CES5AP1
chr16	85984630	85985627	998	*	28	1.62221e-93	0.999997	0.526061	0.999981	-6.70422	-1.5284	AC092723.1, AC092723.4
chr11	95257839	95259086	1248	*	23	5.93926e-132	1	0.442272	0.999982	-8.29921	-0.220755	NA
chr11	1953596	1954533	938	*	33	6.14936e-108	1	0.497785	0.999983	-6.67459	-0.30492	MRPL23
chr9	130437841	130438552	712	*	16	2.60369e-87	0.999999	0.513673	0.999983	-8.38974	-0.586171	NA
chr4	108149181	108149933	753	*	28	1.15725e-92	1	0.464345	0.999983	-6.38764	-0.738925	LEF1
chr7	76999625	77000202	578	*	35	3.59607e-75	0.999999	0.544941	0.999983	-3.38615	-0.634135	DTX2P1-UPK3BP1-PMS2P11, DTX2P1
chr15	31346223	31347157	935	*	18	9.24067e-132	1	0.523439	0.999984	-8.96102	-2.63812	KLF13
chr21	44145631	44146650	1020	*	41	6.14682e-105	0.999994	0.497629	0.999984	5.93403	2.01892	GATD3A
chr9	136714259	136714856	598	*	16	3.94369e-83	1	0.517972	0.999985	-7.97239	-1.32703	DIPK1B
chr21	9809929	9810687	759	*	30	3.16978e-81	1	0.527673	0.999985	-6.14303	-0.765615	AC018692.2, LINC01667
chr9	87937151	87939595	2445	*	71	1.68254055691237e-319	1	0.36885	0.999986	-8.78683	-1.76043	NA
chr4	188205055	188205996	942	*	16	9.13502e-114	1	0.514854	0.999986	-8.50383	0.158368	NA
chr1	243100989	243102534	1546	*	70	3.31283e-171	1	0.505535	0.999988	-3.87545	-1.94757	LINC01347
chr16	3589235	3589916	682	*	38	5.02927e-81	0.999795	0.583122	0.999988	-4.1829	-1.51773	SLX4
chrM	6445	7792	1348	*	45	4.822e-102	1	0.535032	0.999988	-4.78419	-1.74619	MT-CO1, MT-TD, MT-CO2, MT-TS1
chr10	124538558	124542125	3568	*	88	1.01142e-185	1	0.439025	0.999988	-8.69108	-2.76258	LHPP
chr13	16772946	16773903	958	*	19	1.02453e-118	1	0.520681	0.999989	8.75639	0.0727237	NA
chr19	53188307	53188917	611	*	26	3.16615e-77	1	0.514294	0.999989	6.16053	-0.150516	ZNF665
chr9	113087923	113088350	428	*	34	1.05825e-69	1	0.549502	0.99999	-4.10571	-0.932792	NA
chr11	89062882	89063917	1036	*	40	2.64878e-106	1	0.491416	0.99999	-5.54498	-0.793634	GRM5
chr19	37334329	37335099	771	*	41	6.52657e-83	0.999112	0.557512	0.99999	-5.24856	-2.60678	ZNF875
chr11	66316800	66318175	1376	*	58	2.71877e-169	0.999961	0.490178	0.999991	-5.72734	-2.12331	AP001107.3, CD248
chr7	118840834	118841329	496	*	15	1.62313e-81	1	0.511165	0.999991	-7.99435	-0.0751399	NA
chr10	46465409	46466169	761	*	40	1.731e-86	1	0.51968	0.999992	4.2609	-0.589637	AC244230.2, NPY4R
chr10	104056049	104056576	528	*	15	4.81126e-81	1	0.511991	0.999992	7.85773	0.229247	COL17A1
chr8	73745859	73746516	658	*	50	4.62749e-98	0.998854	0.557864	0.999992	3.47733	1.5991	STAU2, AC022826.2
chr4	137342996	137343724	729	*	15	2.51136e-81	1	0.512643	0.999993	7.76758	0.345396	NA
chr1	16547188	16548993	1806	*	62	1.90541e-170	1	0.454871	0.999993	-5.12534	-1.39878	AL355149.1
chr9	68325813	68327306	1494	*	46	1.07194e-89	1	0.512539	0.999994	-4.43915	0.465232	AL353608.3
chrX	154558153	154559238	1086	*	44	1.6321e-127	1	0.462885	0.999994	-6.51629	-0.838257	IKBKG
chr1	35092145	35093133	989	*	23	7.98497e-144	1	0.53378	0.999995	9.39486	-0.496913	ZMYM1
chr8	29347293	29348499	1207	*	54	1.57233e-109	0.997179	0.56485	0.999995	-4.12702	-2.14756	DUSP4
chrX	101121376	101122091	716	*	16	1.00483e-107	1	0.52187	0.999995	-8.45444	-1.2254	CENPI
chr10	124543576	124551890	8315	*	217	3.19142e-254	0.994611	0.405987	0.999995	-7.99056	-2.97545	LHPP
chr1	148157313	148158691	1379	*	54	8.86906e-118	1	0.527677	0.999995	-3.95993	-0.920725	LINC02805
chr19	51463635	51464768	1134	*	41	1.31978e-136	1	0.454487	0.999995	-6.12775	-0.0294339	NA
chr21	41832639	41838008	5370	*	153	3.23109e-193	0.999926	0.437401	0.999995	-7.63599	-2.6196	PRDM15
chr19	1646605	1648365	1761	*	68	2.11379e-157	0.999916	0.513427	0.999995	-8.63494	-4.00198	TCF3
chr17	82750701	82751114	414	*	34	9.75303e-77	1	0.494492	0.999996	-4.68182	-0.692219	FN3K
chr19	2543604	2545941	2338	*	71	4.02466e-106	1	0.508358	0.999996	-7.57641	-2.77534	GNG7
chr17	16831758	16832779	1022	*	29	1.77806e-102	1	0.525829	0.999996	6.56986	0.709271	KRT16P2
chr19	38771040	38772296	1257	*	61	2.69626e-226	1	0.439304	0.999997	-4.79387	-1.01372	LGALS7
chr21	43063395	43063884	490	*	22	9.10146e-82	1	0.537808	0.999997	-8.25123	-0.304024	CBS
chr2	64859942	64860247	306	*	23	5.33857e-69	1	0.639857	0.999997	-3.59062	-1.36749	LINC01800
chr22	15510777	15511096	320	*	32	6.31164e-70	0.999966	0.615355	0.999997	3.48834	-0.207711	NA
chr4	190037872	190038464	593	*	40	4.95251e-85	1	0.558564	0.999998	-3.58392	-0.648818	RARRES2P4
chr6	167113026	167114741	1716	*	35	3.98191e-175	0.999994	0.478779	0.999998	-10.766	-4.38731	Z94721.2, CCR6
chr4	183220556	183220828	273	*	17	5.27942e-74	1	0.533065	0.999998	8.10141	0.539895	WWC2
chr17	25649724	25651009	1286	*	19	9.06675e-149	1	0.539449	0.999998	-9.76984	-0.362689	NA
chr2	73983312	73984436	1125	*	59	5.71594e-150	1	0.508655	0.999998	-4.55207	-1.79254	NA
chr15	85259271	85260877	1607	*	43	3.76067e-94	1	0.524818	0.999998	4.46702	0.16255	ADAMTS7P4
chrX	91780710	91781422	713	*	33	6.0407e-83	1	0.598309	0.999998	-3.56459	-0.878549	PCDH11X
chr6	134176192	134176849	658	*	34	3.42773e-78	0.999807	0.62848	0.999998	-4.00695	-2.24919	SGK1
chr10	124612125	124615643	3519	*	106	2.03351e-172	1	0.454614	0.999998	-6.6792	-2.37124	LHPP
chr7	3041422	3041911	490	*	18	1.16263e-82	1	0.539773	0.999998	-7.61716	-2.14762	CARD11
chr1	149707472	149709025	1554	*	45	3.57655e-174	1	0.426591	0.999998	5.65366	0.250463	AC243772.3
chr13	42966176	42966680	505	*	38	2.37815e-75	1	0.523987	0.999998	-5.19536	-1.27731	EPSTI1
chr8	22702904	22704521	1618	*	77	1.34237e-156	0.998155	0.541096	0.999998	-3.80251	-2.01281	AC055854.1, AC105046.2
chr14	105558064	105558992	929	*	43	2.37073e-97	1	0.525961	0.999999	4.93102	1.3997	NA
chr17	78357212	78359102	1891	*	76	1.5863e-140	0.997126	0.534576	0.999999	-6.51755	-2.85155	SOCS3
chr20	64317008	64317743	736	*	32	4.2307e-92	1	0.533064	0.999999	-5.6203	-0.340267	NA
chr7	76497664	76498615	952	*	41	9.66379e-88	1	0.534583	0.999999	-4.00998	-0.653055	DTX2
chr8	143950681	143951470	790	*	44	2.22967e-92	0.999964	0.567134	0.999999	-4.39735	-1.59639	PLEC
chr1	144523601	144524477	877	*	36	7.16309e-80	0.999997	0.588324	0.999999	-5.10336	-0.0923428	RNVU1-26
chr9	90839411	90840464	1054	*	24	3.9023e-96	0.999999	0.564018	0.999999	6.7702	1.53163	SYK
chr20	21101096	21101213	118	*	9	8.01204e-68	1	0.88741	0.999999	-1.99643	-0.407534	LINC00237
chr7	77007016	77008122	1107	*	24	4.70289e-113	1	0.464646	0.999999	-6.89697	-0.622725	DTX2P1-UPK3BP1-PMS2P11
chr21	13704700	13705285	586	*	55	2.89381e-133	1	0.472601	0.999999	5.47739	-0.798517	LONRF2P5
chr7	74851596	74852423	828	*	40	5.46708e-109	1	0.505764	0.999999	5.51853	1.12012	STAG3L2
chr1	2754883	2756474	1592	*	46	3.40277e-93	1	0.504063	0.999999	4.61362	1.07226	TTC34
chr19	38033064	38034116	1053	*	20	1.30591e-126	0.999999	0.55392	0.999999	-9.37927	-3.08953	SIPA1L3
chr7	73299479	73300943	1465	*	49	9.18002e-117	1	0.522229	0.999999	5.01553	1.39638	POM121B
chr16	4362188	4364457	2270	*	73	9.86371e-132	1	0.518424	0.999999	-7.11765	-2.37362	CORO7-PAM16, CORO7
chr4	1310610	1311799	1190	*	67	7.38867e-151	0.999998	0.541614	0.999999	3.53114	1.66636	MAEA
chr7	75394470	75396454	1985	*	98	2.30397e-261	1	0.450811	0.999999	-5.22648	-1.31034	STAG3L1, TRIM73, AC211486.1
chr1	10378207	10379008	802	*	18	2.51637e-98	1	0.546385	0.999999	-9.53915	-0.215634	KIF1B
chr14	19026535	19027780	1246	*	50	1.26413e-124	1	0.501712	0.999999	4.92211	-0.419923	AL589182.1, GRAMD4P4
chr8	31713794	31714073	280	*	23	1.87227e-111	1	0.461138	0.999999	7.36632	0.85569	NRG1
chr3	195631814	195633032	1219	*	47	2.76181e-97	1	0.542834	0.999999	4.152	0.590879	NA
chr21	44139395	44141920	2526	*	76	3.87774e-247	1	0.430422	1	-5.78136	0.37799	GATD3A
chr1	145155928	145157512	1585	*	56	1.07587e-127	1	0.515127	1	-4.40214	-0.69386	NA
chr12	9293740	9294987	1248	*	43	1.31762e-103	1	0.529996	1	-6.104	-0.233531	AC009533.1
chr12	124830561	124831408	848	*	23	2.08578e-100	1	0.498821	1	-7.4972	-0.831175	SCARB1
chr2	235898808	235899563	756	*	17	6.25897e-93	1	0.544039	1	-9.28302	-0.39467	AGAP1
chr9	136769071	136770121	1051	*	46	3.53609e-119	1	0.546313	1	5.28586	0.0122104	NA
chr9	67857440	67858908	1469	*	58	6.71799e-138	1	0.50388	1	5.83207	0.632144	ANKRD20A1
chr16	28368272	28368862	591	*	37	1.17017e-76	1	0.583306	1	5.07804	-0.375318	AC009093.11
chr19	953973	955598	1626	*	70	8.2426e-140	1	0.550166	1	-5.9042	-2.59232	ARID3A
chr16	88973838	88975835	1998	*	70	4.07805e-113	0.998718	0.567732	1	-6.0884	-3.07655	CBFA2T3
chr17	45500731	45501975	1245	*	61	1.29325e-125	1	0.519049	1	4.3082	-0.961984	NA
chr5	139708218	139709822	1605	*	67	6.63501e-166	0.999997	0.525257	1	-7.66762	-1.97871	AC008667.1
chr5	178860585	178861287	703	*	45	2.23256e-95	1	0.527715	1	5.08176	0.355968	ZNF354B
chr11	89864289	89865256	968	*	45	3.24083e-104	1	0.588312	1	4.84268	-0.559555	AP005435.1
chr12	122007311	122010677	3367	*	86	1.22359e-156	1	0.501971	1	-8.25006	-3.3654	AC069503.1
chr4	112522565	112523709	1145	*	53	1.9807e-107	1	0.573711	1	-3.67163	-1.69768	NEUROG2-AS1
chr1	145167329	145170533	3205	*	152	0	1	0.399508	1	-5.68353	-1.91051	RNU1-153P, LINC01145
chrX	104031949	104032849	901	*	39	4.17546e-98	1	0.508913	1	-5.12928	-0.834302	NA
chr1	46305035	46306098	1064	*	56	1.78576e-99	0.999839	0.600748	1	-3.13619	-1.89821	UQCRH
chr19	949010	952837	3828	*	111	7.36931e-155	0.999975	0.497959	1	-7.07747	-3.08856	ARID3A
chr1	23724879	23725550	672	*	27	9.12506e-83	1	0.49259	1	-7.43252	-0.735213	ELOA-AS1
chr7	6753977	6754872	896	*	50	5.44599e-87	1	0.551687	1	-4.13981	-0.935263	RSPH10B2
chr9	114651	114970	320	*	27	5.38817e-70	1	0.676515	1	-4.39565	-0.195954	NA
chr1	121050655	121052779	2125	*	89	4.62979e-247	1	0.458657	1	-4.55403	-0.82658	AC241377.2
chr16	3188749	3189365	617	*	42	3.64576e-80	1	0.62693	1	-3.89634	-1.63901	AJ003147.2
chr15	21344525	21345356	832	*	54	3.77495e-111	1	0.513489	1	-5.12479	-1.11312	LONRF2P4
chr21	43318586	43319421	836	*	18	7.08493e-106	1	0.555359	1	8.56569	-0.467064	NA
chr9	137268030	137269149	1120	*	29	3.87728e-151	1	0.568935	1	8.73809	-0.885088	NELFB
chr1	149711845	149713463	1619	*	66	7.05143e-109	1	0.526996	1	-5.02969	-1.56006	AC243772.3
chrX	119236673	119238056	1384	*	61	2.1677e-274	1	0.424053	1	-4.57047	-0.905826	PGRMC1
chr17	67997399	67998164	766	*	18	8.30513e-79	1	0.562058	1	7.45121	0.335914	NA
chr9	134872433	134872910	478	*	19	6.97221e-79	1	0.565251	1	-8.48051	-0.63689	NA
chr7	999529	1000903	1375	*	70	7.72738e-129	0.999982	0.567142	1	-7.02271	-3.20435	C7orf50
chr4	25863405	25864598	1194	*	60	2.19457e-114	0.999999	0.592019	1	-3.64608	-1.64819	SMIM20, SEL1L3
chrY	14523055	14524378	1324	*	41	4.24664e-88	1	0.594663	1	4.00474	0.0136148	NLGN4Y
chr21	43443188	43444913	1726	*	62	1.68872e-152	1	0.494052	1	-7.46793	-0.28612	NA
chr9	62531867	62533627	1761	*	66	9.58268e-144	1	0.497434	1	-4.84086	-1.65936	BX005266.2, BX005266.1
chr1	146443217	146444308	1092	*	54	2.73308e-138	1	0.499068	1	5.12928	-0.4402	NA
chr11	5163771	5164673	903	*	22	1.04397e-118	1	0.580149	1	-8.98014	-1.07418	NA
chr8	7679623	7680265	643	*	37	2.57291e-82	1	0.6214	1	4.5765	0.917684	NA
chr2	240681153	240682379	1227	*	50	3.42711e-114	1	0.537701	1	-4.4947	-0.466228	AQP12B
chr16	90081980	90083253	1274	*	64	1.69077e-134	1	0.541689	1	-5.05269	-1.95961	PRDM7
chr5	55175938	55177079	1142	*	58	4.3692e-88	0.999998	0.592848	1	-3.93462	-1.78481	NA
chr4	176251057	176251859	803	*	31	4.47744e-101	1	0.489892	1	-8.10411	-1.03016	ASB5
chr14	106398115	106400219	2105	*	96	0	1	0.397325	1	-6.51565	-1.46552	NA
chr15	21888866	21891066	2201	*	129	2.68654456084363e-310	1	0.415515	1	-6.49357	-1.3418	NA
chr11	89785289	89786821	1533	*	56	6.28398e-118	1	0.526367	1	-5.20464	-0.67872	AP004833.2
chr6	471076	472018	943	*	29	5.00878e-132	1	0.58776	1	8.84063	-2.07294	AL512308.1
chr1	148280860	148282216	1357	*	50	1.66185e-153	1	0.45244	1	5.58481	0.569533	NA
chr8	6877421	6878435	1015	*	20	2.16839e-112	1	0.575123	1	-8.84795	-0.32764	GS1-24F4.2, DEFB1
chr14	19037949	19038861	913	*	49	5.71599e-80	1	0.600609	1	3.42242	-0.135359	AL589182.1
chr2	239291804	239292232	429	*	20	1.39648e-71	1	0.584259	1	-7.22487	-0.151459	HDAC4
chr9	37028208	37030033	1826	*	69	3.63574e-142	0.999999	0.551391	1	-4.84197	-1.73853	PAX5
chr11	317789	318754	966	*	43	3.12327e-99	1	0.533785	1	5.10856	0.710204	AC136475.1
chr21	45553385	45554728	1344	*	63	6.90705e-215	1	0.465136	1	5.61471	0.305432	SLC19A1
chr7	23473661	23474095	435	*	34	2.9862e-69	0.999999	0.690465	1	-3.1122	-1.3755	NA
chr21	43172773	43174006	1234	*	67	1.39221e-139	1	0.518717	1	4.64386	-0.208993	CRYAA
chr8	7227861	7228973	1113	*	59	1.67669e-105	1	0.58315	1	3.2462	1.23052	AF228730.6
chr2	112139490	112139772	283	*	20	2.77664e-69	1	0.789982	1	-4.47442	-0.360354	FBLN7
chr16	32187316	32188834	1519	*	61	1.73412e-140	1	0.495402	1	-5.4529	-0.643506	AC133485.5, HERC2P4
chr9	39808719	39809700	982	*	41	1.37322e-96	1	0.579275	1	-5.09899	-1.35737	BX664615.1, GLIDR
chr19	40874994	40875952	959	*	35	1.59162e-89	1	0.583226	1	7.20958	-0.160185	AC008537.1, CYP2A7
chr14	92686465	92687527	1063	*	60	4.01855e-107	1	0.586618	1	-6.11036	-2.66436	RIN3
chr20	31204052	31205731	1680	*	43	3.19346e-122	1	0.496519	1	6.82236	-0.0752632	NA
chr22	15760321	15760878	558	*	39	3.00924e-78	1	0.578235	1	-4.29477	-0.368934	PSLNR
chr8	57207193	57208432	1240	*	58	5.24043e-112	1	0.543172	1	4.64386	-0.495245	LINC01606
chr20	31080799	31082502	1704	*	47	2.03885e-184	1	0.557183	1	9.31017	-0.0301625	NA
chr15	20628361	20629232	872	*	44	6.17024e-75	1	0.606795	1	-3.45891	0.029639	NA
chr7	63555804	63556586	783	*	47	6.19514e-84	1	0.574345	1	-3.90689	-0.615338	NA
chr11	1992853	1993415	563	*	23	1.25734e-71	1	0.781042	1	-2.64749	-0.569314	LINC01219
chr9	128192474	128193508	1035	*	65	1.75825e-103	0.999979	0.61238	1	-3.95233	-2.27817	DNM1, CIZ1
chr21	43409785	43411649	1865	*	62	1.258e-287	1	0.438944	1	8.82114	1.02967	NA
chr17	79213655	79214573	919	*	27	1.33198e-100	1	0.580565	1	-8.11721	0.11643	RBFOX3
chr14	106478708	106483084	4377	*	148	0	1	0.406622	1	-7.34074	-0.998562	LINC00221, AC244452.35
chr3	197459182	197460432	1251	*	45	1.23768e-109	1	0.498321	1	5.72134	0.648447	AC128709.3
chr9	67711426	67712721	1296	*	57	4.0266e-93	1	0.5884	1	3.88306	-0.0466523	NA
chr6	170730813	170731546	734	*	34	8.17669e-82	1	0.528141	1	-5.56658	-0.581302	AL672310.1
chr7	65554441	65555278	838	*	67	6.70222e-137	1	0.524351	1	-4.35531	-0.551831	AC114501.2
chr21	5063949	5065190	1242	*	52	2.49593e-106	1	0.531657	1	-4.8577	-1.06678	NA
chr5	1875158	1875745	588	*	36	1.35344e-76	1	0.703512	1	-3.51659	-1.51472	NA
chr16	12075459	12076386	928	*	30	1.02268e-105	1	0.599427	1	-8.57537	0.0948254	SNX29
chr14	24005892	24007077	1186	*	54	1.71182e-127	1	0.549413	1	4.28606	0.884284	DHRS4L2, AL136419.1, DHRS4-AS1
chr1	148245886	148247112	1227	*	73	3.74577e-137	1	0.541162	1	-4.13226	-0.908994	AC239809.2, AC239809.3
chr19	38790666	38791713	1048	*	60	1.35418e-118	1	0.546919	1	-4.32109	-1.13231	LGALS7B
chr4	185436100	185437307	1208	*	22	2.09912e-130	1	0.595621	1	10.1002	0.0620843	C4orf47
chr22	19621836	19622978	1143	*	29	1.4204e-140	1	0.609375	1	-11.4401	-3.21494	NA
chr10	124597131	124607201	10071	*	243	1.95396e-227	0.999999	0.42561	1	-7.16278	-2.82323	LHPP
chr21	9083062	9084138	1077	*	54	4.37808e-100	1	0.541624	1	-5.24296	-0.103965	TEKT4P2, SOWAHCP2
chr9	112823	113408	586	*	47	7.26879e-78	1	0.624392	1	-3.75986	-0.793063	LINC01388
chr17	3771447	3772524	1078	*	34	7.53141e-138	1	0.513943	1	-6.96829	-0.754812	ITGAE
chr2	111365511	111366958	1448	*	61	1.8671e-140	1	0.539388	1	-6.23932	-1.68403	MIR4435-2HG
chr19	18169923	18170813	891	*	34	4.38743e-104	1	0.580395	1	7.79255	-0.517122	AC007192.1, PIK3R2
chr15	28402721	28403363	643	*	65	3.9977e-90	1	0.601661	1	-5.41091	-1.46851	ABCB10P3
chr16	69965471	69966404	934	*	52	9.8093e-94	1	0.593125	1	3.43976	0.888709	NA
chr8	143656469	143657719	1251	*	22	4.25816e-155	1	0.598953	1	10.446	0.258707	NA
chr2	90359310	90360226	917	*	51	1.63969e-95	1	0.576414	1	5.69461	-0.141933	AC233263.1
chr2	235903518	235904354	837	*	22	1.70818e-113	1	0.60002	1	-9.74708	-0.591419	AGAP1
chr11	89979002	89980502	1501	*	86	1.29124e-165	1	0.4906	1	4.95578	-0.905517	AP004607.7
chr5	3819750	3820577	828	*	24	2.11055e-96	1	0.608402	1	8.45533	0.764927	NA
chr1	145465592	145466443	852	*	46	3.2142e-85	1	0.572278	1	4.75489	0.37326	RNVU1-31
chr2	156329377	156330574	1198	*	62	1.61144e-92	1	0.631597	1	-4.3263	-1.55952	NR4A2
chrY	19077411	19078419	1009	*	64	1.15501e-93	0.999999	0.639887	1	-3.94407	-2.29931	TTTY14
chr4	190040597	190042410	1814	*	89	2.69662e-209	1	0.514257	1	-4.81438	-1.35553	AGGF1P1
chr18	5629037	5629610	574	*	51	7.41316e-79	1	0.638525	1	-3.53458	-1.44797	EPB41L3
chr19	5126177	5128475	2299	*	73	1.18125e-128	1	0.546504	1	7.93429	-2.74644	KDM4B
chr14	16024604	16026075	1472	*	67	3.8948e-115	1	0.553165	1	-4.18908	-0.879842	NA
chr9	41679160	41680426	1267	*	61	1.29029e-111	1	0.564151	1	5.15388	-0.887005	FAM242F
chr21	9578570	9580532	1963	*	73	3.20659e-121	1	0.527813	1	5.25829	-0.0307963	AC124864.1
chr1	148302364	148302911	548	*	31	2.1009e-74	1	0.682921	1	3.90689	0.206564	AC245100.1, LINC01138
chr1	120952148	120953171	1024	*	60	5.09057e-97	1	0.569863	1	-4.01034	-1.00403	LINC00623
chr17	21770537	21771613	1077	*	66	1.49253e-90	1	0.605676	1	-3.2681	-0.599221	NA
chrX	154885158	154886218	1061	*	56	4.33645e-114	1	0.595136	1	4.69395	0.438579	H2AB1, F8
chr20	2823998	2824627	630	*	49	7.21235e-76	1	0.62941	1	-2.80735	-0.512605	NA
chr2	36761105	36762002	898	*	25	1.11743e-92	1	0.614239	1	8.38226	0.396858	VIT
chr2	41745631	41746339	709	*	27	1.5321e-99	1	0.617174	1	7.60733	0.382469	NA
chr2	106486180	106487745	1566	*	78	2.82127e-167	1	0.542429	1	-5.84284	-1.02655	CD8B2
chr7	100691848	100692945	1098	*	28	9.93609e-136	1	0.615604	1	9.27562	0.235633	GIGYF1
chr7	102320664	102322421	1758	*	117	1.11272e-225	1	0.558491	1	-3.67995	-1.85959	SH2B2
chr1	200873670	200875071	1402	*	79	1.69739e-131	1	0.611512	1	-4.75299	-1.96893	GPR25
chr22	36456093	36457116	1024	*	25	1.39291e-115	1	0.620361	1	-8.75841	-0.710679	NA
chr1	143838678	143840155	1478	*	65	8.24777e-96	1	0.598663	1	-4.56086	-0.864217	NA
chr19	16326000	16327986	1987	*	105	7.63568e-228	1	0.526216	1	4.89395	1.49608	KLF2
chr7	158359719	158360447	729	*	27	2.87372e-95	1	0.622785	1	-8.02791	0.0894468	PTPRN2
chr1	148047831	148049403	1573	*	78	1.16271e-175	1	0.525039	1	-5.04809	-0.90036	NA
chr7	12686040	12686928	889	*	64	6.28779e-100	1	0.608497	1	3.68961	1.47626	ARL4A
chr6	149954446	149955087	642	*	53	8.45362e-74	1	0.659979	1	-4.96239	-1.09225	NA
chr1	1633773	1634538	766	*	67	2.8951e-101	1	0.594088	1	-4.18676	0.0494818	MMP23B
chr2	202035592	202036528	937	*	62	5.33422e-90	0.999998	0.670571	1	-2.89912	-1.67644	FZD7
chr21	6857936	6859333	1398	*	71	4.95565e-142	1	0.519955	1	-5.138	-0.844381	FP475955.1, MIR8069-1
chr1	146486290	146487400	1111	*	62	1.45756e-92	1	0.602481	1	-3.92362	-0.576263	HYDIN2
chr1	145431448	145432274	827	*	59	8.00501e-81	1	0.639563	1	-4.36743	-0.570508	RNU1-154P
chr12	122023669	122031353	7685	*	206	3.81142e-163	1	0.467701	1	-8.37468	-3.03601	BCL7A
chr14	19131339	19133444	2106	*	90	4.31458e-120	1	0.547616	1	-5.1554	-0.0740026	NBEAP5, AL589743.3, AL589182.2
chr1	143904309	143905186	878	*	49	4.19031e-91	1	0.615715	1	-4.71165	-0.834868	H2BP2, H3-2
chr16	33516207	33516495	289	*	22	3.54086e-69	1	0.851864	1	-1.81972	-0.23536	NA
chr3	86990818	86991355	538	*	58	3.1081e-74	1	0.608417	1	-3.67831	-1.26036	VGLL3
chr3	197655175	197655972	798	*	47	5.85409e-78	1	0.659782	1	3.10505	0.40626	NA
chr1	149746971	149747804	834	*	50	4.68799e-76	1	0.66837	1	-4.52958	0.238994	AC243772.3
chr14	23968763	23970490	1728	*	89	1.10643e-199	1	0.523445	1	-4.60099	-0.693205	DHRS4, DHRS4L2, AL136419.1, DHRS4-AS1
chr7	100740445	100741241	797	*	43	4.83138e-101	1	0.581209	1	-5.97728	-0.0489541	ZAN
chr4	52798	54337	1540	*	81	5.64064e-159	1	0.530561	1	-5.26744	-0.526456	ZNF595
chr15	20581347	20582350	1004	*	59	1.25467e-87	1	0.617442	1	-4.47616	-0.409807	NA
chr4	186963949	186964775	827	*	46	1.01518e-86	1	0.601734	1	-6.20385	-0.533737	NA
chr1	16679719	16680902	1184	*	51	9.96423e-94	1	0.554086	1	-5.9124	-0.595035	NA
chr16	33128459	33129486	1028	*	62	1.31614e-88	1	0.576265	1	-4.64386	-0.496844	AC145350.4, HERC2P8
chr15	84421456	84422331	876	*	69	1.22665e-100	1	0.612241	1	3.22149	0.94631	UBE2Q2P11
chr7	30601	31708	1108	*	68	1.21942e-109	1	0.587252	1	-4.17894	-1.15404	AC215522.2
chr15	23179647	23180294	648	*	58	3.39977e-85	1	0.61159	1	-6.11526	-1.34977	ABCB10P1
chr20	63640389	63641761	1373	*	74	1.09725e-141	1	0.5754	1	5.9124	2.05128	STMN3
chr1	1675884	1677056	1173	*	56	4.6292e-100	1	0.567913	1	-6.62322	-0.561257	SLC35E2B
chr5	31868917	31869941	1025	*	27	2.19593e-123	1	0.635413	1	-9.37495	-0.171422	PDZD2
chr7	57013071	57014488	1418	*	55	3.14319e-91	1	0.587677	1	5.77698	0.54751	SLC29A4P1
chr15	28507628	28509385	1758	*	89	5.46816e-155	1	0.556998	1	-4.77472	-0.959866	ABCB10P4
chr7	144354452	144355452	1001	*	75	1.28731e-175	1	0.483462	1	5.12928	0.71041	ARHGEF5, AC074386.1, OR2A1-AS1
chr22	38476439	38477492	1054	*	32	6.10707e-150	1	0.645192	1	9.86264	-0.023415	KDELR3
chr2	9137013	9138014	1002	*	27	6.82549e-142	1	0.638515	1	-9.81761	-0.176088	NA
chr9	62897057	62898369	1313	*	55	3.44993e-79	1	0.635203	1	5.94317	-1.47685	AL512625.1, LERFS
chr21	8395355	8395922	568	*	44	3.28528e-81	1	0.653934	1	-3.45943	-0.583672	FP236383.3, RNA5-8SN3
chr17	21919480	21920679	1200	*	34	4.53264e-146	1	0.643515	1	-10.4712	-0.27613	NA
chr7	158362025	158363302	1278	*	31	7.64891e-186	1	0.643167	1	10.1924	0.52456	PTPRN2
chr20	841514	842539	1026	*	66	3.10983e-90	1	0.655889	1	-4.47693	-1.51137	FAM110A
chr16	32201760	32203135	1376	*	63	3.04979e-129	1	0.538031	1	-5.28848	-0.858518	ABHD17AP8
chrX	18963	19769	807	*	67	2.54796e-88	1	0.627478	1	-5.3281	-1.03779	NA
chr8	143928227	143929976	1750	*	93	1.32175e-287	1	0.51337	1	7.00454	1.88478	PLEC
chr18	11794	12398	605	*	54	1.76181e-108	1	0.612155	1	-6.68438	-0.481268	LINC02564
chrX	92214659	92215547	889	*	33	4.25305e-97	1	0.647052	1	-8.55075	-0.394756	PCDH11X
chr15	22714742	22715661	920	*	69	1.72735e-85	1	0.644582	1	-3.93928	-0.814888	AC138649.5, AC138649.4
chr7	72975575	72976839	1265	*	76	9.02412e-108	1	0.57922	1	-3.81057	-0.795519	STAG3L3
chr1	147928111	147929038	928	*	72	1.12525e-101	1	0.623972	1	3.02471	1.12227	GPR89B
chr19	41327116	41328728	1613	*	68	2.39112e-92	1	0.556874	1	5.61602	1.06669	TGFB1
chr1	16698471	16700523	2053	*	127	1.93877e-218	1	0.537096	1	-6.39534	-1.5928	ESPNP
chr1	206909134	206909955	822	*	74	1.0372e-77	1	0.658358	1	-3.71457	-1.91762	FCMR
chr14	16056519	16058632	2114	*	89	5.68086e-108	1	0.559473	1	6.18592	-0.0275974	5_8S_rRNA
chr1	156160794	156161651	858	*	54	1.47765e-87	1	0.576354	1	5.30986	0.599716	SEMA4A
chr6	2690333	2691616	1284	*	31	1.05034e-136	1	0.65676	1	-10.0967	-0.377969	MYLK4
chr21	9042483	9043795	1313	*	77	1.36481e-115	1	0.57766	1	-4.87504	0.70985	NA
chr5	177782564	177784135	1572	*	85	3.19306e-122	1	0.595685	1	4.1935	-0.631348	AC140125.2, FAM153A
chr1	16646665	16649336	2672	*	163	0	1	0.474024	1	5.51503	-0.511275	MST1P2, CROCCP2
chr2	9818857	9819890	1034	*	41	3.38856e-103	1	0.632756	1	8.29921	0.0993618	NA
chr9	134271228	134272407	1180	*	30	6.12413e-135	1	0.65783	1	9.53799	0.12512	NA
chr4	190068468	190069554	1087	*	74	1.03871e-115	1	0.62855	1	-4.81832	-0.874241	DUX4L8
chr15	45110729	45111679	951	*	76	2.50102e-93	1	0.622082	1	5.331	0.0617256	DUOX2
chr12	113076646	113078771	2126	*	126	1.73199e-188	1	0.597405	1	-3.43045	-1.75963	DTX1
chr9	41073288	41074760	1473	*	96	2.6245e-161	1	0.581382	1	-4.12984	-1.38667	FRG1HP, BX255923.1, PGM5P2
chr21	13723074	13724511	1438	*	78	5.03339e-106	1	0.588022	1	-5.11602	-0.44039	MIR8069-2
chr2	113501734	113502865	1132	*	69	6.2707e-109	1	0.610629	1	-4.85063	-0.843107	NA
chr16	21835612	21836772	1161	*	57	4.14433e-138	1	0.565218	1	6.31832	0.537313	NPIPB4
chr18	811842	812345	504	*	61	2.03919e-74	1	0.659851	1	-3.12762	-1.16297	YES1
chr9	65257651	65258973	1323	*	64	1.4622e-109	1	0.589525	1	-6.26679	-1.13357	NA
chr8	143859376	143859768	393	*	45	9.44906e-70	1	0.762825	1	-3.52123	-1.20446	EPPK1
chr10	133568835	133569633	799	*	62	1.27406e-81	1	0.652129	1	-3.57739	-0.318345	AL731769.2, SYCE1
chr13	94711212	94711597	386	*	61	1.38386e-71	1	0.682261	1	-3.33813	-1.38791	SOX21-AS1, SOX21
chr9	41106242	41108106	1865	*	86	4.00296e-106	1	0.576362	1	-4.61544	-0.251838	FRG1HP, BX255923.2
chr5	141512731	141513969	1239	*	76	1.97111e-95	1	0.625501	1	-4.11929	-1.32081	PCDHGA1, PCDHGA2, PCDHGA3, PCDHGB1, PCDHGA4, PCDHGB2, PCDHGA5, PCDHGB3, PCDHGA6, PCDHGA7, PCDHGB4, PCDHGA8, PCDHGB5, PCDHGA9, PCDHGB6, PCDHGA10, PCDHGB7, PCDHGA11, PCDHGA12, PCDHGC3, PCDHGC4, PCDHGC5
chr1	161443434	161444483	1050	*	53	7.23417e-92	1	0.626548	1	-6.16754	-0.109985	AL592295.3
chrY	11534673	11536081	1409	*	44	4.22594e-161	1	0.58381	1	9.81915	0.722252	NA
chr1	110211633	110212632	1000	*	83	1.97548e-95	1	0.66856	1	-2.79761	-1.49303	KCNC4
chrX	154389950	154390707	758	*	92	3.35243e-211	1	0.484754	1	-6.35993	-1.32682	RPL10
chr21	43740494	43741961	1468	*	96	3.11305e-130	1	0.614042	1	-4.76277	-1.31751	PDXK
chr1	2122516	2123660	1145	*	62	8.39682e-86	1	0.658298	1	4.31261	0.3363	PRKCZ
chr16	28745994	28747478	1485	*	97	1.34842e-162	1	0.559513	1	5.2462	0.533826	AC009093.11
chr9	41355258	41357022	1765	*	100	1.97619e-188	1	0.558481	1	-6.05789	-0.850245	CDRT15P6
chr15	20783188	20785803	2616	*	122	2.82106e-134	1	0.549821	1	-4.2945	-0.841228	NA
chr21	9128571	9130272	1702	*	59	1.58567e-291	1	0.532467	1	-8.20013	-0.526945	TEKT4P2
chr19	843541	845167	1627	*	113	4.51567e-188	1	0.588845	1	-4.34673	-1.47098	PRTN3
chr6	152362777	152363646	870	*	35	1.63278e-89	1	0.67511	1	-9.36881	-0.60179	SYNE1
chr7	1510408	1514335	3928	*	142	4.1641e-127	1	0.557753	1	-5.57972	-1.6268	NA
chr6	27484516	27485223	708	*	58	9.60121e-78	1	0.619853	1	-5.41195	-0.623556	AL021918.5
chr1	121007112	121011271	4160	*	223	0	1	0.448776	1	-5.89039	-1.53452	LINC00623, AC241377.2, U1
chr1	16533982	16536354	2373	*	154	1.85716e-288	1	0.530171	1	-5.8652	-1.23309	LINC01783, RNU1-6P
chr12	8422825	8425705	2881	*	95	6.90685e-100	1	0.603084	1	-5.97728	-0.526716	NA
chr9	138125935	138127575	1641	*	92	7.92884e-208	1	0.568228	1	-8.152	-1.13001	NA
chr9	65282094	65284087	1994	*	89	2.1229e-201	1	0.547031	1	5.7707	-0.0147606	FOXD4L5
chr9	39287486	39288787	1302	*	87	4.31362e-97	1	0.634041	1	3.47682	-0.19467	CNTNAP3
chr1	145475648	145476886	1239	*	78	5.17692e-112	1	0.626609	1	5.3813	-0.432387	AC239860.4
chr15	28737987	28739404	1418	*	72	1.09281e-207	1	0.555669	1	5.35877	0.757144	WHAMMP2, GOLGA8M, AC055876.5
chrX	118823630	118824830	1201	*	69	3.91313e-167	1	0.525302	1	-4.79533	-0.742825	ZCCHC12
chr1	236686173	236686599	427	*	68	9.16607e-72	1	0.677664	1	-3.23633	-1.27234	ACTN2
chr21	8440977	8446012	5036	*	563	2.58105e-234	1	0.689568	1	6.22358	0.244541	FP236383.3
chr21	8398033	8402287	4255	*	450	1.0989e-238	1	0.687723	1	7.08392	0.406694	FP236383.3
chr15	30222616	30226241	3626	*	327	4.09056e-241	1	0.634661	1	-5.68208	-0.297053	AC135731.1
chr15	32312447	32315686	3240	*	321	2.54226e-245	1	0.650382	1	-4.92162	-0.427059	AC139426.1
chr22	10525069	10527344	2276	*	255	2.37257e-108	1	0.720921	1	-5.12928	-0.414857	NA
chr21	8436651	8438901	2251	*	234	1.3364e-245	1	0.628739	1	6.19181	0.411158	FP236383.3, FP236383.5
chr11	12673658	12675650	1993	*	231	6.01896e-191	1	0.682523	1	-4.12658	-1.32837	TEAD1
chr11	2386289	2394551	8263	*	224	5.87369e-196	1	0.491292	1	-8.20514	-2.84993	CD81
chr1	16691859	16694659	2801	*	212	3.90942e-194	1	0.635132	1	-4.55413	-0.330036	ESPNP
chr1	228634457	228637978	3522	*	209	3.9287607573847e-316	1	0.480838	1	6.62936	0.983754	RNA5S12, RNA5S13
chr3	10720	12350	1631	*	209	1.36224e-213	1	0.662944	1	-6.88871	0.235276	LINC01986
chr14	19300418	19302977	2560	*	204	5.35916e-150	1	0.65155	1	-5.63541	-0.616894	BMS1P17, DUXAP10
chr16	49281471	49283015	1545	*	195	1.10056e-175	1	0.692762	1	-3.64923	-1.50952	AC007614.1, CBLN1
chr16	33975046	33976975	1930	*	187	1.03745e-146	1	0.667276	1	-3.43806	-0.677956	AC133561.1, AC140658.1
chr22	15819979	15822108	2130	*	175	1.49938e-171	1	0.630137	1	5.31687	-0.547462	DUXAP8, BMS1P22
chr22	18633664	18635522	1859	*	174	4.3257e-150	1	0.663076	1	-4.83577	-0.0634433	FAM246B
chr8	22689316	22691685	2370	*	173	1.00441e-176	1	0.632521	1	-5.00515	-1.99042	AC055854.1, EGR3
chr9	40650389	40651811	1423	*	173	1.4186e-139	1	0.705528	1	-4.35531	0.407699	NA
chr22	21359863	21362087	2225	*	172	1.41976e-143	1	0.66304	1	5.26379	0.295582	FAM246A
chr13	114199001	114199931	931	*	171	1.54688e-90	1	0.726061	1	-5.12688	-1.20769	CFAP97D2, AL160396.1
chr4	10945	12176	1232	*	168	3.05971e-115	1	0.727598	1	-4.54323	-0.585477	NA
chr8	143863460	143864967	1508	*	167	4.38675e-191	1	0.666305	1	-4.67778	-0.599441	EPPK1
chr1	16757582	16760813	3232	*	166	3.93826e-190	1	0.58889	1	5.03885	-0.385701	CROCC, MST1L
chr9	40105373	40107783	2411	*	162	9.24188e-95	1	0.660795	1	-4.72007	0.472088	AL773545.3, FGF7P3, AL772307.1
chr7	154050440	154052907	2468	*	161	7.81086e-213	1	0.568763	1	-5.45614	-0.805871	DPP6
chr9	72233	74773	2541	*	161	4.58078e-105	1	0.669919	1	-4.77336	-0.482072	PGM5P3-AS1, WASHC1, AL449043.2
chr9	68305373	68308221	2849	*	160	4.09483e-219	1	0.543002	1	-5.75528	-0.968911	AL353608.3, AL353608.1
chr7	150048029	150050888	2860	*	158	0	1	0.601426	1	-8.06822	-0.240622	AC092666.1
chr1	52842155	52844204	2050	*	155	1.62239e-179	1	0.639308	1	-3.57201	-1.69995	ZYG11A
chr10	47761613	47764373	2761	*	154	1.9878e-177	1	0.573763	1	-4.55308	-0.356321	FO681492.1
chr7	75155914	75157943	2030	*	151	4.49427e-182	1	0.623673	1	-4.88175	0.857546	NCF1C
chr16	32884691	32886154	1464	*	148	2.26603e-166	1	0.632039	1	-5.14234	-0.802279	AC142086.1, SLC6A10P
chr15	32344980	32347670	2691	*	147	1.28641e-105	1	0.627515	1	4.92458	0.0577513	NA
chr9	66267871	66270009	2139	*	146	1.49339e-137	1	0.642641	1	-5.49281	-0.875716	NA
chr10	47564887	47567519	2633	*	145	1.14922e-96	1	0.644827	1	-4.96159	-0.231889	BX547991.1, DUSP8P1
chr1	21427996	21429141	1146	*	144	2.05472e-108	1	0.712991	1	-3.86313	-0.515748	HS6ST1P1
chr10	46577755	46579769	2015	*	144	3.70916e-113	1	0.65831	1	-4.74498	-0.397767	SYT15
chr9	41123537	41125968	2432	*	142	1.78862e-183	1	0.552579	1	-5.75652	-0.76452	FRG1HP
chr1	143449726	143452067	2342	*	141	5.0258e-239	1	0.556512	1	6.06163	-0.0746071	AC239859.3
chr10	133423661	133425391	1731	*	140	3.09469e-198	1	0.600184	1	4.85576	0.836076	SPRN
chr17	3685608	3688881	3274	*	139	6.85135e-256	1	0.575501	1	-6.8949	-0.860379	P2RX5-TAX1BP3, P2RX5
chrX	231047	233347	2301	*	139	1.68254055691237e-319	1	0.514314	1	6.18794	0.515109	NA
chr1	228620512	228622667	2156	*	137	5.05391e-100	1	0.647884	1	4.87724	0.252251	RNA5S6
chr3	39809291	39810425	1135	*	136	2.93071e-110	1	0.712585	1	-3.97461	-1.33966	MYRIP
chr18	6414062	6415119	1058	*	136	1.95076e-99	1	0.70813	1	-4.44667	-1.35307	L3MBTL4
chr14	105678580	105681246	2667	*	134	1.43003e-202	1	0.579829	1	6.58551	1.15479	NA
chr21	8216396	8217384	989	*	134	1.61302e-118	1	0.665405	1	4.85429	0.743564	FP671120.4
chr10	110226379	110227782	1404	*	133	5.96687e-134	1	0.650766	1	3.57422	1.15557	MXI1
chr2	47570582	47571775	1194	*	132	4.67941e-116	1	0.7014	1	-3.92916	-1.26635	MSH2, KCNK12
chr8	144685300	144686281	982	*	127	1.13449e-88	1	0.730431	1	-3.95369	-1.26928	NA
chr1	27574762	27576228	1467	*	126	1.85448e-163	1	0.633773	1	-4.0402	-1.43426	AHDC1
chr1	218164143	218165492	1350	*	126	3.74532e-123	1	0.672819	1	-3.96985	-1.55308	NA
chr18	25350193	25351622	1430	*	125	1.11963e-169	1	0.63032	1	-4.24102	-1.20052	ZNF521
chr19	39506799	39508310	1512	*	125	7.31344e-172	1	0.613791	1	-4.81701	-1.51553	DLL3
chr4	190022489	190024341	1853	*	124	3.09038e-105	1	0.67721	1	-3.71059	-0.467794	DUX4L9
chr6	71420180	71421347	1168	*	124	5.37073e-101	1	0.720831	1	-4.60803	-1.71514	LINC00472
chr16	14988906	14990485	1580	*	124	1.05209e-231	1	0.564626	1	-5.43291	-1.71753	PDXDC1, AC138932.2
chr7	56948046	56949915	1870	*	123	3.69468e-128	1	0.631182	1	-4.32938	-0.67853	NA
chr7	63627365	63628908	1544	*	123	4.87494e-175	1	0.595845	1	-4.64386	-0.590824	NA
chr4	190120359	190121406	1048	*	121	1.41311e-99	1	0.713662	1	-3.25857	-0.781032	NA
chr5	177671214	177672999	1786	*	120	1.23812e-88	1	0.684984	1	4.68087	0.792678	AC139795.1
chr13	25170231	25171392	1162	*	120	4.61336e-122	1	0.693995	1	-3.3109	-1.44273	LINC01053, AMER2
chr9	137280620	137281879	1260	*	115	2.84203e-115	1	0.68895	1	-3.2643	-1.42063	TOR4A
chr12	132597919	132598764	846	*	114	3.95297e-101	1	0.686866	1	4.94789	0.589097	NA
chr21	5153788	5154933	1146	*	113	8.6346e-125	1	0.662222	1	5.94307	1.18144	FP565260.1
chr22	18609401	18610457	1057	*	113	5.34085e-101	1	0.6806	1	4.01281	0.671215	RIMBP3
chr14	18582979	18584684	1706	*	112	2.57905e-183	1	0.563977	1	-4.64386	-0.370126	CR383656.10
chr7	74787561	74789613	2053	*	111	4.18331e-172	1	0.562698	1	5.20919	0.60809	NCF1
chr7	153748080	153749569	1490	*	108	3.88555e-107	1	0.642109	1	-5.40959	-0.765249	AC005998.1
chr10	46774234	46775480	1247	*	108	2.68533e-83	1	0.704175	1	4.45875	0.0764248	GLUD1P2, AL731733.1
chr16	32084394	32085403	1010	*	107	6.40901e-104	1	0.669436	1	-4.79978	-0.675254	AC142381.4
chr5	178005989	178007663	1675	*	104	3.57463e-147	1	0.592998	1	-5.25304	-0.0355414	FAM153CP
chr19	50658253	50659850	1598	*	104	1.28945e-158	1	0.614871	1	-4.03127	-1.20921	C19orf81, SHANK1
chr20	64327156	64328751	1596	*	104	5.48563e-100	1	0.654743	1	-4.63232	-0.292283	AL137028.1
chr12	66438	67755	1318	*	102	9.18237e-112	1	0.648261	1	-4.54643	-0.460581	IQSEC3
chr21	44106848	44108165	1318	*	101	1.83572e-122	1	0.620819	1	5.20507	1.45662	PWP2
chr11	67990770	67991863	1094	*	100	7.84662e-97	1	0.672562	1	-3.33762	-1.49102	UNC93B1
chr15	22417567	22418951	1385	*	99	5.50252e-113	1	0.634905	1	-4.64386	-0.572676	NA
chrY	11307068	11308666	1599	*	99	1.76894e-117	1	0.649506	1	4.61242	0.499959	DUX4L16
chr16	70187753	70188921	1169	*	97	4.9464e-93	1	0.654744	1	5.08658	1.03216	NA
chr5	474062	475203	1142	*	92	3.15222e-127	1	0.612558	1	5.56313	0.843281	SLC9A3-AS1, SLC9A3
chr12	9569098	9571347	2250	*	92	3.96497e-158	1	0.517615	1	5.97728	-0.193489	AC092821.3, AC092821.1
chr16	74406556	74407637	1082	*	92	4.3181e-91	1	0.684915	1	3.82945	0.679644	NA
chr17	15562655	15564278	1624	*	92	4.56126e-75	1	0.644582	1	6.77906	1.04785	TVP23C-CDRT4, TVP23C
chr15	31483154	31483681	528	*	91	2.15893e-75	1	0.752278	1	-4.01788	-1.54496	OTUD7A
chr2	183038194	183039103	910	*	90	7.55292e-92	1	0.686897	1	-4.35976	-1.07515	NCKAP1
chrY	11321829	11323261	1433	*	90	5.96545e-74	1	0.65569	1	4.37194	0.0588876	DUX4L18
chrX	250020	251362	1343	*	87	6.21396e-115	1	0.595593	1	6.07594	0.859567	NA
chr17	46224751	46226022	1272	*	86	2.55016e-108	1	0.615885	1	5.4227	1.02624	KANSL1
chr21	8253619	8254635	1017	*	86	4.49528e-105	1	0.670959	1	5.48015	0.48032	FP671120.7
chr7	150219572	150220756	1185	*	85	4.70237e-94	1	0.69573	1	-4.83711	-0.734174	NA
chr18	5895007	5895618	612	*	85	9.25279e-80	1	0.689517	1	-3.01326	-1.44698	AP001021.1, TMEM200C
chr9	65762623	65763287	665	*	84	4.73037e-81	1	0.688055	1	-3.77948	-1.03154	NA
chr14	105866640	105867994	1355	*	84	8.79892e-88	1	0.696123	1	-4.47771	-0.0475339	NA
chr15	23225672	23226626	955	*	84	2.3788e-74	1	0.674078	1	-4.19673	-0.850059	AC116165.3
chr2	130692050	130693389	1340	*	81	3.10718e-99	1	0.651779	1	-5.11279	-0.16321	FAR2P3, KLF2P3
chr10	132388054	132388771	718	*	81	2.70965e-79	1	0.667728	1	-3.98485	-0.467652	NA
chr1	149607710	149608918	1209	*	80	7.07777e-131	1	0.588213	1	-3.45943	0.0922299	LINC00869, AC242842.2, AC242842.1
chr2	86861356	86862839	1484	*	80	2.73941e-90	1	0.617382	1	-5.19535	-0.443359	ANAPC1P1, CD8B
chrX	51495403	51496582	1180	*	80	1.96228e-128	1	0.573173	1	-6.72955	0.391828	NUDT11
chr1	16707098	16707882	785	*	79	5.70021e-82	1	0.666298	1	-4.07015	0.177442	ESPNP
chrY	11332341	11333327	987	*	78	9.4097e-86	1	0.66287	1	3.75676	0.257868	DUX4L19
chr9	64368528	64369493	966	*	77	1.12523e-89	1	0.667856	1	3.63535	-0.600669	ANKRD20A4P
chrX	135973834	135975103	1270	*	77	1.36455e-172	1	0.537846	1	-5.87321	-0.360346	SLC9A6, MMGT1
chr16	32845996	32846714	719	*	76	2.269e-73	1	0.730009	1	-3.59521	-0.972188	AC142086.2
chr1	39769552	39770808	1257	*	75	3.50244e-120	1	0.613619	1	4.76682	0.341955	BMP8B, OXCT2
chrY	11315241	11316602	1362	*	75	2.40347e-97	1	0.637546	1	4.13921	0.606116	DUX4L17
chr4	168877777	168878244	468	*	73	3.14089e-70	1	0.741862	1	-3.28614	-1.42904	PALLD, CBR4
chr19	22925205	22926119	915	*	72	3.73783e-107	1	0.777661	1	9.37005	0.100436	AC022145.2
chr1	92480630	92481331	702	*	69	1.72424e-87	1	0.764383	1	-8.74457	0.301669	GFI1
[truncated: 1 more rows]

## Sheet: DSS
seqnames	start	end	width	strand	mcols.nCG	mcols.areaStat
chr7	102321275	102321656	382	*	64	304.651
chr21	8988001	8988244	244	*	39	-231.226
chr11	33891005	33892541	1537	*	20	214.688
chr12	113077201	113077743	543	*	50	199.017
chr5	160469119	160469879	761	*	21	191.247
chr1	243101639	243101948	310	*	38	188.529
chr4	1310991	1311446	456	*	33	-181.861
chr10	124597797	124598451	655	*	18	181.082
chr15	20775904	20776217	314	*	42	181.058
chr2	230657740	230658976	1237	*	22	172.244
chr1	145168591	145169066	476	*	36	170.264
chr9	37410201	37411371	1171	*	18	164.745
chr12	113077796	113078021	226	*	41	154.604
chr22	50293334	50293762	429	*	33	151.306
chr3	119551965	119552818	854	*	31	150.506
chr2	47655998	47657485	1488	*	18	147.011
chr16	75109293	75110094	802	*	25	142.783
chr19	49894205	49895199	995	*	27	142.314
chr2	96158503	96159107	605	*	19	137.682
chr19	16326978	16327187	210	*	28	-137.661
chr6	149031559	149032221	663	*	16	132.758
chr12	122029873	122030564	692	*	24	129.468
chr8	141112635	141113755	1121	*	21	128.8
chr19	50658956	50659170	215	*	33	128.628
chr6	157461306	157462262	957	*	16	128.396
chr10	133640537	133640779	243	*	32	128.299
chr10	63609101	63609481	381	*	16	126.71
chr12	122403667	122404403	737	*	19	125.549
chr16	27431078	27431895	818	*	15	123.845
chr2	96528455	96529060	606	*	13	121.756
chr10	132411584	132412077	494	*	22	121.463
chr7	605003	605379	377	*	21	120.987
chr8	141110046	141110775	730	*	21	120.319
chr17	57259336	57260863	1528	*	18	119.488
chr2	65383586	65384354	769	*	16	118.948
chr19	2166021	2166572	552	*	22	116.017
chr11	128451767	128452087	321	*	23	110.956
chr16	14989485	14989641	157	*	17	110.804
chr8	22703437	22703636	200	*	25	108.768
chr1	110211904	110212086	183	*	28	107.822
chr10	124618667	124619113	447	*	18	107.813
chr9	93110571	93110721	151	*	11	107.633
chr11	1486029	1486355	327	*	19	-107.146
chr16	21358333	21358773	441	*	16	-107.078
chr17	40602854	40603385	532	*	15	105.874
chr1	43834655	43835461	807	*	13	105.51
chr15	31236019	31236792	774	*	20	105.113
chr22	48099428	48100271	844	*	16	103.767
chr20	5803732	5804081	350	*	12	103.732
chr1	174165180	174165959	780	*	17	103.482
chr19	39507429	39507650	222	*	24	102.516
chr16	8942492	8943424	933	*	13	101.892
chr22	46690239	46690697	459	*	17	101.395
chr6	29680494	29680776	283	*	19	99.5711
chr1	228636145	228636258	114	*	17	-99.3417
chr1	634127	634550	424	*	11	99.3223
chr8	143929130	143929472	343	*	23	-99.2545
chr1	145169466	145169783	318	*	18	98.9342
chr6	166463218	166463611	394	*	14	98.864
chr16	27429600	27430089	490	*	17	98.6517
chr1	629633	630165	533	*	11	97.4922
chr20	46210249	46210446	198	*	29	96.89
chr10	124544514	124544954	441	*	20	95.9437
chr3	197773874	197774206	333	*	17	94.5822
chr7	72969570	72969712	143	*	15	94.1763
chr16	56929715	56930192	478	*	8	93.4343
chr1	46330462	46331450	989	*	18	93.4205
chr12	124518628	124518894	267	*	18	93.1645
chr2	111162565	111163355	791	*	16	92.158
chr21	43959791	43960046	256	*	17	92.1193
chr5	159104372	159104637	266	*	25	91.7729
chr3	183585098	183586020	923	*	13	91.0094
chr2	11374750	11375162	413	*	17	90.9454
chr21	41836555	41837416	862	*	17	90.8052
chr10	124549952	124550296	345	*	12	90.7928
chr9	120923425	120924111	687	*	13	90.1038
chr3	125142483	125142765	283	*	12	89.1345
chr2	230659620	230659934	315	*	9	88.6736
chr10	5657781	5658501	721	*	12	88.6433
chr14	106399238	106399606	369	*	14	88.0574
chr17	1606782	1607044	263	*	12	87.4279
chr19	49908185	49908487	303	*	18	87.3599
chr3	49947802	49948356	555	*	11	87.3239
chr11	65355917	65356138	222	*	16	87.2105
chr17	42289717	42290765	1049	*	13	87.1968
chr11	64874258	64874681	424	*	15	-87.1623
chr9	137281294	137281545	252	*	25	87.0874
chr5	143974031	143974182	152	*	11	86.8369
chr16	88783797	88784034	238	*	16	86.7556
chr11	65493530	65494298	769	*	12	86.491
chr8	128065132	128066676	1545	*	11	86.4124
chr6	11711419	11711807	389	*	13	86.1695
chr15	31300984	31301403	420	*	11	85.7932
chr7	54697710	54697908	199	*	22	85.7492
chr12	9717016	9717301	286	*	12	85.5941
chr17	1606604	1606724	121	*	12	85.5229
chr5	139708575	139709165	591	*	13	85.3897
chr8	140789422	140790122	701	*	10	85.2761
chr19	2166994	2167304	311	*	12	84.9928
chr16	85982243	85982499	257	*	12	84.7485
chr12	122025173	122025495	323	*	16	84.6684
chr1	121009700	121009953	254	*	22	83.6415
chr3	141386172	141387347	1176	*	14	83.4744
chr2	73983610	73983833	224	*	15	83.441
chr1	89610208	89610556	349	*	14	83.361
chr19	42281381	42281907	527	*	12	83.2573
chr19	19158366	19159234	869	*	15	83.1358
chr1	226353603	226354416	814	*	14	82.6051
chr16	87697886	87698206	321	*	15	82.5183
chr14	22493399	22495057	1659	*	14	82.2832
chr17	78358377	78358682	306	*	18	81.146
chr10	124095123	124095844	722	*	14	80.8335
chr1	28147231	28147566	336	*	12	80.8205
chr2	25302209	25302630	422	*	11	80.6385
chr16	88782341	88782933	593	*	14	80.023
chr20	62292294	62292455	162	*	8	-79.975
chr19	19540281	19540376	96	*	19	79.6277
chr16	3624407	3625028	622	*	9	79.4448
chr2	230870164	230870719	556	*	13	79.1694
chr1	247448047	247448348	302	*	18	79.0559
chr15	90100439	90100894	456	*	10	79.0433
chr19	19153375	19153907	533	*	13	79.0335
chr3	183581206	183582632	1427	*	13	78.8565
chr2	8540696	8541618	923	*	10	78.7914
chr9	137033293	137034089	797	*	13	78.6444
chr15	74395422	74396004	583	*	12	78.6154
chr20	38066523	38066845	323	*	13	78.3169
chr5	14674521	14675446	926	*	14	78.2025
chr18	76820219	76820659	441	*	18	78.1364
chr1	27575290	27575454	165	*	16	78.0308
chr1	46305432	46305682	251	*	20	77.9971
chr9	138126559	138126828	270	*	18	77.8642
chr10	33116079	33116796	718	*	13	77.6783
chr2	12046647	12047237	591	*	10	77.0813
chr3	195133308	195133698	391	*	9	76.9291
chr22	50303245	50303626	382	*	11	76.9266
chr9	137455401	137455714	314	*	13	76.6018
chr2	230660095	230660488	394	*	14	76.4372
chr8	102791171	102791497	327	*	11	76.4062
chr3	188316256	188317430	1175	*	11	76.3714
chr1	8623684	8623942	259	*	6	-76.3149
chr8	143950835	143951010	176	*	17	76.265
chr19	41550469	41550639	171	*	13	-76.1021
chr10	124617512	124617781	270	*	11	75.8714
chr2	169081349	169082607	1259	*	10	75.7843
chr3	53169095	53169580	486	*	12	75.3401
chr2	173357938	173358178	241	*	15	75.1559
chr7	101817908	101818319	412	*	12	74.6307
chr19	1646809	1647178	370	*	13	74.6077
chr22	50296152	50296785	634	*	11	74.3256
chr1	232965284	232965993	710	*	13	74.2169
chr1	16859740	16859910	171	*	21	74.0341
chr8	141405657	141406074	418	*	14	74.0234
chr2	224921928	224922093	166	*	9	-73.7505
chr7	157254778	157255043	266	*	15	73.2464
chr17	77144831	77145063	233	*	11	72.8855
chr9	93111685	93112094	410	*	11	72.858
chr1	842068	842367	300	*	11	72.8427
chr2	8542123	8542930	808	*	9	72.8354
chr18	58669436	58670217	782	*	12	72.7449
chr3	186518278	186518665	388	*	7	72.7315
chr18	79436506	79436649	144	*	16	72.7034
chr2	227463657	227464748	1092	*	11	72.5159
chr19	19463797	19464067	271	*	9	72.128
chr17	59831885	59832738	854	*	15	72.0864
chr21	44966377	44966959	583	*	18	71.6568
chr1	24946830	24947283	454	*	10	71.3527
chr11	9604415	9604954	540	*	12	71.3498
chr2	47699070	47700650	1581	*	12	71.3369
chr19	19156690	19157451	762	*	12	71.2899
chr2	87498638	87498954	317	*	8	-70.8538
chr1	145176855	145177042	188	*	10	70.837
chr10	124604991	124605651	661	*	12	70.8181
chr18	23495641	23496025	385	*	12	70.6123
chr7	1511099	1511481	383	*	11	70.4606
chrX	47513078	47513243	166	*	16	70.3768
chr21	41835515	41835651	137	*	12	70.3742
chr19	19157573	19157834	262	*	8	70.2956
chr9	89422523	89422621	99	*	10	70.2229
chr6	71420824	71420929	106	*	12	70.1436
chr8	22703692	22703800	109	*	19	70.0203
chr9	93108418	93108641	224	*	10	69.9092
chr1	27889924	27890266	343	*	11	69.8713
chr9	137032678	137033041	364	*	11	69.8095
chr9	37397997	37398977	981	*	9	69.7981
chr17	78412973	78413213	241	*	10	69.743
chr19	2170251	2170566	316	*	11	69.618
chr13	73944807	73945361	555	*	10	69.5325
chr3	39150466	39151375	910	*	11	69.4577
chr10	5656395	5656758	364	*	11	69.318
chr1	30752660	30752955	296	*	12	69.2653
chr1	226349157	226349298	142	*	7	69.1463
chr12	131626884	131627190	307	*	14	-68.9295
chr6	52994159	52994538	380	*	13	68.9265
chr1	9417369	9417692	324	*	10	68.6663
chr16	90082526	90082758	233	*	20	68.6013
chr19	35296343	35297013	671	*	8	68.5774
chr1	632927	633098	172	*	11	68.5605
chr2	216001408	216002452	1045	*	12	68.3074
chr6	14666058	14666556	499	*	9	68.0165
chr1	24954617	24954916	300	*	12	67.8342
chr19	16400927	16401060	134	*	7	67.7289
chr18	48781330	48781558	229	*	12	67.6829
chr21	41862195	41862513	319	*	14	67.5644
chr1	24957893	24958471	579	*	12	67.3803
chr1	235077882	235078069	188	*	10	67.2704
chr8	49307374	49307636	263	*	13	-67.208
chr17	75755706	75755876	171	*	12	67.0822
chr12	54054945	54055157	213	*	15	66.9353
chr8	141111201	141111482	282	*	11	66.9301
chr2	47725275	47725546	272	*	8	66.7565
chr18	54216684	54217126	443	*	10	66.4337
chr8	128106205	128106586	382	*	9	66.3531
chr16	85955220	85955453	234	*	10	66.345
chr22	46651320	46651594	275	*	13	66.3357
chr2	47698247	47698383	137	*	6	66.3279
chr2	87470581	87470968	388	*	9	-66.234
chr1	9782863	9783289	427	*	13	66.0803
chr14	75334651	75335141	491	*	11	66.0221
chr21	41834352	41834532	181	*	10	65.7752
chr9	90505261	90505602	342	*	11	65.4074
chr3	5182972	5183195	224	*	13	65.36
chr22	46421380	46421538	159	*	8	-65.2206
chr12	131627288	131627564	277	*	13	-65.1661
chr2	111479242	111479629	388	*	9	-64.7832
chr16	4362651	4362920	270	*	12	64.7823
chr10	101908693	101908817	125	*	7	64.7585
chr10	132539879	132540518	640	*	8	64.6649
chr13	111186813	111187002	190	*	8	64.1938
chr19	54288313	54288414	102	*	8	64.1711
chr17	17693613	17693874	262	*	11	64.116
chr10	69334524	69334882	359	*	13	64.0449
chr18	76927991	76928746	756	*	13	64.0381
chr20	32337640	32338211	572	*	10	63.9502
chr20	57482275	57482755	481	*	12	63.894
chr9	37028499	37028761	263	*	14	63.8388
chr17	3888399	3888577	179	*	12	63.8278
chr2	218331969	218332922	954	*	9	63.8257
chr2	236553236	236553935	700	*	12	63.5511
chr16	11100216	11100965	750	*	9	63.5406
chr10	22715043	22715349	307	*	13	63.4583
chr17	1645654	1645990	337	*	11	63.3198
chr6	2943733	2944634	902	*	9	63.3017
chr4	2845217	2845373	157	*	12	-63.2483
chr17	1110902	1111231	330	*	13	63.1508
chr1	230118375	230118789	415	*	12	63.1091
chr2	233381125	233381507	383	*	11	63.0502
chr5	1510344	1510545	202	*	11	62.9593
chr9	89447652	89448285	634	*	8	62.8979
chr22	46675013	46675316	304	*	9	62.8644
chr5	14669237	14669777	541	*	11	62.8262
chr3	141383287	141383913	627	*	12	62.7235
chr1	23597912	23598730	819	*	10	62.6527
chr10	132540728	132540840	113	*	8	62.646
chr22	46702720	46702994	275	*	15	62.4808
chr2	105747446	105747872	427	*	10	62.4025
chr7	66751051	66751320	270	*	13	62.3989
chr3	127765493	127765769	277	*	11	62.38
chr1	632301	632406	106	*	10	62.2915
chr16	14989771	14989909	139	*	14	62.2836
chr9	41074109	41074250	142	*	16	62.2667
chr2	96341680	96341931	252	*	12	62.2448
chr9	136748357	136748546	190	*	7	62.1466
chr9	37403902	37404185	284	*	8	62.0858
chr1	226354969	226355652	684	*	12	61.9699
chr14	95483208	95483374	167	*	8	61.9476
chr2	230949865	230950356	492	*	13	61.7784
chr8	127987782	127988176	395	*	9	61.6953
chr16	8950599	8951098	500	*	12	61.6123
chr14	105928428	105928563	136	*	8	-61.5518
chr2	96531063	96531484	422	*	10	61.5411
chr3	152194330	152195585	1256	*	13	61.5194
chr3	188241116	188241350	235	*	6	61.3641
chr8	128107203	128107482	280	*	11	61.3436
chr19	19168434	19168687	254	*	8	61.2933
chr6	186299	186703	405	*	10	61.1928
chr2	42950971	42951629	659	*	8	60.9749
chr13	99546875	99547155	281	*	8	60.855
chr16	3589570	3589838	269	*	15	60.8418
chr15	74394887	74395366	480	*	10	60.8197
chr17	1497948	1498111	164	*	13	60.7464
chr11	12674445	12674509	65	*	16	60.7444
chr9	128192888	128192985	98	*	16	60.6912
chr10	71729231	71729630	400	*	8	60.5784
chr3	133468870	133469646	777	*	9	60.5632
chr1	24962994	24963402	409	*	10	60.5298
chr9	37400514	37400921	408	*	8	60.5223
chr8	141112315	141112571	257	*	8	60.4762
chr4	25863793	25864052	260	*	15	60.4674
chr16	8961210	8961352	143	*	9	60.4147
chr19	10873708	10874250	543	*	12	60.3586
chr21	29115814	29116133	320	*	8	60.1825
chr14	102201544	102201741	198	*	8	60.1542
chr19	5126504	5126738	235	*	10	60.136
chr8	95235421	95236076	656	*	8	60.1127
chr15	80068495	80068671	177	*	10	59.9605
chr14	89309826	89310050	225	*	7	59.9105
chr10	61963100	61964363	1264	*	10	59.8553
chr1	9419481	9420185	705	*	13	59.8443
chr1	149693126	149693349	224	*	8	59.7736
chr1	235022390	235022727	338	*	9	59.7135
chr1	207432955	207434202	1248	*	9	59.6878
chr3	45890952	45891204	253	*	8	59.6862
chr10	124621734	124622022	289	*	12	59.6544
chr16	11355965	11356288	324	*	8	59.6484
chr16	721821	721911	91	*	12	-59.6366
chr9	37381243	37381935	693	*	12	59.6095
chr7	50213381	50213748	368	*	8	59.5279
chr7	2097964	2098118	155	*	11	59.5015
chr19	45015154	45015886	733	*	9	59.3449
chr20	53908808	53909014	207	*	8	59.1893
chr16	84505562	84505729	168	*	10	59.1255
chr1	154941101	154941631	531	*	7	58.853
chr1	144914038	144914521	484	*	9	-58.8377
chr2	227456880	227457332	453	*	10	58.7583
chr16	2602116	2602594	479	*	9	58.7549
chr19	2696401	2696785	385	*	13	58.5677
chr15	59295942	59296573	632	*	7	58.5335
chr7	74212100	74212234	135	*	7	58.5285
chr8	140515276	140515510	235	*	9	58.5059
chr14	35332365	35332531	167	*	11	58.4995
chr22	39443259	39443628	370	*	11	58.4011
chr9	93110852	93111212	361	*	12	58.3755
chr21	42269113	42269592	480	*	12	58.3269
chr6	166463703	166463917	215	*	10	58.2707
chr3	48187077	48187309	233	*	7	58.1947
chr2	218475607	218476682	1076	*	11	58.1931
chr14	93066429	93066505	77	*	9	-58.1455
chr19	7709809	7710028	220	*	9	58.1347
chr8	142277435	142277727	293	*	10	57.859
chr16	4800272	4800556	285	*	11	57.8348
chr12	122026253	122026916	664	*	7	57.6581
chr20	63941829	63942053	225	*	10	-57.642
chr8	22689964	22690037	74	*	14	57.6061
chr7	1110898	1111070	173	*	10	57.5098
chr12	110581170	110581370	201	*	14	57.3971
chr1	228620880	228621014	135	*	13	-57.265
chr3	183550846	183551305	460	*	11	57.2495
chr20	47359345	47360022	678	*	9	57.0461
chr19	2167374	2167497	124	*	8	57.0403
chr3	13078090	13078307	218	*	7	57.0365
chr10	47763188	47763278	91	*	13	56.9843
chr17	77139654	77139797	144	*	12	56.8771
chr13	110523242	110523498	257	*	8	56.8323
chrX	119237184	119237322	139	*	9	56.7832
chr19	951068	951331	264	*	12	56.7803
chr21	44295193	44295422	230	*	10	56.6752
chr19	10615459	10615538	80	*	8	-56.6353
chr3	5184886	5185073	188	*	7	56.6142
chr3	16417852	16419160	1309	*	9	56.607
chr6	149496636	149497138	503	*	10	56.6059
chr5	181097985	181098089	105	*	13	-56.6009
chr17	5201002	5201225	224	*	8	56.5935
chr13	99325247	99326009	763	*	11	56.5546
chr9	126838922	126839047	126	*	8	56.5497
chr14	22502535	22502952	418	*	8	56.4604
chr12	668642	669096	455	*	11	56.4475
chr13	113162049	113162248	200	*	9	-56.4261
chrX	118824090	118824253	164	*	9	56.2991
chrX	1469673	1469947	275	*	12	56.2944
chr9	137281035	137281160	126	*	15	56.2421
chr1	18952645	18952978	334	*	8	56.2061
chr2	232386450	232386608	159	*	12	56.0616
chr7	102293067	102293181	115	*	15	55.9838
chr8	127999847	128000777	931	*	9	55.9018
chr1	143223629	143223817	189	*	12	-55.7656
chr3	122064437	122066295	1859	*	8	55.7463
chr6	14071762	14072041	280	*	8	55.7061
chr1	28089853	28090067	215	*	8	55.694
chr15	59395010	59395552	543	*	8	55.6901
chr13	99357411	99358095	685	*	9	55.6116
chr22	50538209	50538645	437	*	12	55.6107
chr21	44946303	44946526	224	*	13	55.5129
chr17	17758658	17759002	345	*	9	55.5113
chr5	56738053	56738384	332	*	6	55.4591
chr9	130005620	130006664	1045	*	10	55.4544
chr8	1817960	1818171	212	*	12	-55.4429
chr17	82908144	82908271	128	*	10	55.3356
chr3	143118553	143118730	178	*	10	55.3232
chr16	85314371	85314917	547	*	11	55.3108
chr2	10374047	10374234	188	*	9	55.3076
chr1	93643095	93643477	383	*	11	55.2859
chr17	40072331	40072556	226	*	9	55.2471
chr22	49959262	49959413	152	*	8	55.1924
chr10	5646547	5646814	268	*	10	55.1729
chr10	7475652	7475845	194	*	11	55.026
chr1	121051429	121051533	105	*	13	54.9702
chr3	72098297	72098977	681	*	7	54.9486
chr10	124535214	124535528	315	*	7	54.927
chr1	228622458	228622616	159	*	15	54.9204
chr8	128079873	128079975	103	*	6	54.842
chr9	133953955	133954165	211	*	10	54.8092
chr16	10830234	10832026	1793	*	11	54.7969
chr17	5199667	5200229	563	*	7	54.7902
chr1	206252978	206253182	205	*	7	54.7642
chr7	50336412	50336617	206	*	7	54.7183
chr7	5697740	5698169	430	*	6	54.6898
chr9	37387648	37388027	380	*	6	54.6629
chr14	92687121	92687208	88	*	11	54.6534
chr6	42023096	42023300	205	*	6	54.6325
chr12	11855656	11856239	584	*	10	54.398
chr2	239249921	239250064	144	*	11	54.3592
chr16	55760602	55760805	204	*	14	54.3182
chr8	141116184	141116417	234	*	6	54.2667
chr9	128193157	128193218	62	*	10	54.2629
chr3	15636185	15636318	134	*	8	54.2562
chr4	152689133	152689205	73	*	7	54.2524
chr2	109614384	109614458	75	*	13	54.2447
chr10	132633368	132633590	223	*	9	54.2394
chr7	1534019	1534221	203	*	10	54.153
chr4	26830477	26831388	912	*	8	54.1071
chr18	79402012	79402168	157	*	13	-54.0781
chr1	24962334	24962544	211	*	9	54.0114
chr16	87407922	87408064	143	*	13	54.0097
chr7	818855	819090	236	*	12	54.0009
chr2	43049850	43050221	372	*	10	53.9508
chr8	141115802	141116073	272	*	8	53.7405
chr11	82929425	82929478	54	*	8	53.7301
chr12	24946397	24946897	501	*	9	53.7289
chr9	134062175	134062512	338	*	11	53.7043
chr9	37368723	37369439	717	*	9	53.6406
chr8	141415842	141416052	211	*	9	53.6348
chr11	118882577	118882961	385	*	8	53.5988
chr6	148917807	148918089	283	*	8	53.5815
chr14	101820368	101820629	262	*	7	-53.5439
chr7	4752742	4753126	385	*	11	53.5352
chr1	1143085	1143218	134	*	8	53.4353
chr7	1513926	1514041	116	*	10	53.4125
chr10	124700356	124700574	219	*	11	-53.3948
chr16	12002510	12002936	427	*	10	53.3136
chr14	89330376	89331013	638	*	10	53.2448
chr22	50302427	50302836	410	*	10	53.2237
chr17	4210904	4211350	447	*	12	53.2127
chr4	8227161	8227396	236	*	15	53.1328
chr5	177332169	177332276	108	*	10	53.1006
chr2	111451881	111452125	245	*	8	-53.092
chr7	106155466	106155670	205	*	6	52.988
chr12	31297279	31297541	263	*	10	52.8659
chr11	129972278	129972371	94	*	6	52.8601
chr11	2388850	2389239	390	*	7	52.8523
chr5	158834302	158835206	905	*	8	52.8296
chr1	87063367	87063747	381	*	11	52.8071
chr18	12421073	12421379	307	*	10	52.7638
chr1	840660	840924	265	*	6	52.6821
chr1	24962673	24962906	234	*	9	52.6505
chr17	48838900	48839302	403	*	10	52.612
chr9	124257046	124257286	241	*	10	52.5859
chr10	87301544	87301630	87	*	9	-52.5739
chr16	88973995	88974298	304	*	11	52.4952
chr9	136525815	136526044	230	*	10	52.4449
chr7	74268447	74268711	265	*	7	52.4207
chr9	6411416	6411675	260	*	10	52.3383
chr2	218330876	218331242	367	*	6	52.28
chr12	122028254	122028563	310	*	7	52.2356
chr15	84609954	84610061	108	*	8	52.1889
chr21	8438192	8438305	114	*	12	-52.1852
chr1	180279329	180279517	189	*	9	52.1644
chr15	99476551	99476714	164	*	7	52.1225
chr2	136396660	136397348	689	*	7	52.0592
chr2	131724181	131724253	73	*	14	52.0461
chr17	78159364	78159656	293	*	7	52.0189
chr1	37471672	37472005	334	*	9	52.0039
chr9	128703707	128703882	176	*	12	51.9901
chr16	27424663	27425020	358	*	8	51.9563
chr5	134103538	134103815	278	*	8	51.9299
chr3	111592963	111593591	629	*	8	51.867
chr17	82233514	82233799	286	*	7	51.7882
chr16	85313320	85313466	147	*	8	51.7768
chr3	15647042	15647233	192	*	8	51.6758
chr3	143084244	143084475	232	*	10	51.6732
chr22	22245326	22245541	216	*	9	51.62
chr16	88523373	88523510	138	*	9	51.533
chr7	4722530	4722612	83	*	9	51.515
chr18	10290041	10290572	532	*	7	51.4995
chr2	85435162	85435458	297	*	9	51.4798
chr2	202035562	202035685	124	*	12	51.472
chr6	484435	484908	474	*	8	51.4424
chr18	63950142	63950402	261	*	10	51.3817
chr21	41832836	41833170	335	*	10	51.3761
chr6	32531169	32531364	196	*	7	51.3463
chr8	125506868	125507176	309	*	9	51.3339
chr6	158864911	158865188	278	*	10	51.3111
chr19	16401119	16401271	153	*	10	51.2398
chr5	143217332	143218066	735	*	8	51.172
chr11	47915570	47915745	176	*	7	51.1656
chr19	38771268	38771434	167	*	9	51.1061
chr9	136509317	136509475	159	*	9	51.1031
chr15	31302026	31302456	431	*	10	51.0771
chr19	18233238	18233317	80	*	12	50.971
chr9	37372946	37374177	1232	*	7	50.9349
chr6	485666	485885	220	*	9	50.9307
chr6	149030789	149031161	373	*	7	50.8528
chr7	17147493	17147824	332	*	8	50.7982
chr1	16647443	16647554	112	*	12	50.7926
chr1	16535171	16535311	141	*	13	50.7851
chr1	39268891	39269286	396	*	9	50.7837
chr10	133123186	133123355	170	*	13	50.7212
chr16	87866272	87866528	257	*	9	50.6851
chr3	122079792	122080390	599	*	10	50.6646
chr22	50188389	50188630	242	*	11	50.6604
chr10	124545635	124545813	179	*	6	50.5822
chr11	62602676	62602809	134	*	15	50.5789
chr5	139745605	139745761	157	*	10	50.4754
chr11	67470672	67471070	399	*	8	50.4254
chr7	135171766	135171929	164	*	10	50.4139
chr1	206728629	206728814	186	*	10	50.4076
chr6	29681028	29681082	55	*	11	50.3859
chr21	8445276	8445341	66	*	11	-50.3344
chr11	2392886	2393089	204	*	7	50.0608
chr1	1902045	1902256	212	*	9	50.0532
chr6	37536748	37536893	146	*	11	50.0414
chr2	100243293	100243854	562	*	10	50.0177
chr11	33941908	33942362	455	*	6	49.9871
chr16	963965	964115	151	*	11	49.9852
chr10	124613870	124614257	388	*	8	49.9762
chr9	98992383	98992517	135	*	11	49.9451
chr22	17770782	17771042	261	*	9	49.9324
chr6	42426589	42426785	197	*	6	49.927
chr1	143205505	143205720	216	*	15	-49.9192
chr2	31160792	31161620	829	*	7	49.9158
chr14	22509117	22509532	416	*	6	49.9037
chr22	50189283	50189494	212	*	10	49.8879
chr5	96922020	96922125	106	*	10	49.8363
chr6	2857166	2857508	343	*	8	49.7425
chr11	102429357	102429992	636	*	7	49.6283
chr1	12005372	12006012	641	*	11	49.5302
chr1	2318933	2319141	209	*	13	49.4621
chr2	441243	441703	461	*	12	49.451
chr19	49912191	49912325	135	*	9	49.4489
chr20	51479401	51479525	125	*	7	49.403
chr8	29526235	29526639	405	*	6	49.3874
chr2	28276210	28276544	335	*	9	49.3822
chr11	14422511	14422672	162	*	9	49.3498
chr2	230665789	230666184	396	*	10	49.3486
chr1	121117962	121118102	141	*	10	49.3343
chr7	130148054	130148124	71	*	6	49.3215
chr10	12355798	12356080	283	*	9	48.9384
chr3	71564943	71565077	135	*	8	48.9027
chr11	2391331	2391531	201	*	8	48.8876
chr16	10991702	10992115	414	*	8	48.8648
chr12	104741728	104741909	182	*	8	48.7837
chr20	49867407	49867979	573	*	9	48.7617
chr7	1104394	1104585	192	*	9	48.7469
chr16	47600621	47600987	367	*	8	48.7466
chr8	43143406	43143694	289	*	7	48.7431
chr1	11252611	11252977	367	*	8	48.6609
chr1	206741646	206742129	484	*	8	48.6454
chr9	134366370	134366498	129	*	9	48.6119
chr10	124551720	124551992	273	*	10	48.5931
chr3	187945719	187946639	921	*	8	48.5825
chr4	70863780	70863949	170	*	10	48.571
chr12	124506223	124506370	148	*	10	48.5392
chr14	89332664	89333310	647	*	9	48.5049
chr1	226664531	226664804	274	*	8	48.4629
chr10	124600580	124600887	308	*	7	48.4374
chr10	111078895	111078980	86	*	15	48.3328
chr1	235074078	235074390	313	*	9	48.284
chr16	27452704	27452998	295	*	10	48.266
chr1	200971359	200971609	251	*	11	48.2615
chr4	2807041	2807173	133	*	8	48.2276
chr7	102418736	102419151	416	*	9	48.2114
chr12	66618884	66619031	148	*	6	48.1801
chr19	2613118	2613636	519	*	9	48.143
chr9	126497959	126498092	134	*	9	48.1305
chr11	75480249	75480925	677	*	8	48.1261
chr12	110641586	110641839	254	*	7	48.104
chr18	13457437	13457717	281	*	9	48.0969
chr17	76185670	76185768	99	*	11	48.063
chr11	2386899	2387241	343	*	9	47.9974
chr20	62294570	62294705	136	*	12	-47.9622
chr21	43494823	43495049	227	*	9	-47.9478
chr5	133975585	133975750	166	*	8	47.8797
chr1	31923555	31923715	161	*	10	47.8774
chr12	130814239	130814363	125	*	8	47.8393
chr1	150612542	150612941	400	*	7	47.834
chr20	38067583	38067817	235	*	6	47.8215
chr2	230944890	230945093	204	*	11	47.8004
chr1	230122806	230123062	257	*	7	47.7766
chr1	201027527	201027745	219	*	7	47.7168
chr16	11252529	11252882	354	*	7	47.708
chr1	200873971	200874072	102	*	14	47.693
chr21	42269646	42269923	278	*	7	47.653
chr6	90073074	90073443	370	*	9	47.5866
chr2	231682847	231683102	256	*	7	47.5752
chr14	61477762	61478088	327	*	9	47.557
chr2	11823179	11823451	273	*	11	47.5559
chr2	98009047	98009424	378	*	7	47.5251
chr14	75547718	75548206	489	*	8	47.4551
chr7	102239907	102240105	199	*	8	47.4452
chr11	2869992	2870082	91	*	13	47.4385
chr2	195563756	195564013	258	*	9	47.4008
chr5	14667316	14667654	339	*	8	47.3932
chrX	154390270	154390351	82	*	11	47.3395
chr11	67438340	67438464	125	*	11	-47.2481
chr11	61833884	61834026	143	*	8	47.2266
chr20	63551138	63551508	371	*	10	47.2008
chr2	151670761	151671136	376	*	8	47.1642
chr19	19164247	19164682	436	*	9	47.1432
chr1	146486615	146486764	150	*	11	47.1065
chr6	157615116	157615406	291	*	8	47.0921
chr2	241109664	241110106	443	*	7	47.0824
chr4	70731598	70731813	216	*	6	47.0735
chr1	3188537	3188675	139	*	12	-47.0482
chr12	96204980	96205558	579	*	7	47.023
chr7	47707644	47708223	580	*	7	47.022
chr20	53659049	53659299	251	*	10	46.9513
chr10	6267473	6267752	280	*	10	46.9321
chr19	40580338	40580449	112	*	8	46.8763
chr20	47494816	47494962	147	*	6	46.8719
chr7	44475142	44475719	578	*	7	46.8412
chr2	24720938	24722969	2032	*	9	46.8109
chr2	196260352	196260727	376	*	7	46.7078
chr8	23336085	23336201	117	*	7	46.7075
chr1	16699971	16700068	98	*	12	46.7056
chr6	3749657	3749907	251	*	9	46.6872
chr20	53570303	53570503	201	*	9	46.6309
chr19	19166031	19166521	491	*	8	46.5707
chr1	206384246	206384714	469	*	7	-46.5638
chr2	87332247	87332602	356	*	6	-46.5569
chr19	54361927	54362148	222	*	7	-46.5229
chr12	122400329	122400486	158	*	6	46.4938
chr5	119030141	119030307	167	*	9	46.485
chr3	53170996	53171352	357	*	10	46.4667
chr9	37365738	37366033	296	*	7	46.4609
chr12	26319430	26319773	344	*	6	46.4099
chr17	3969438	3969741	304	*	7	46.3759
chr20	57685121	57685304	184	*	8	46.3655
chr20	53712321	53712502	182	*	7	46.348
chr14	22884860	22885283	424	*	7	46.3206
chr21	43457969	43458216	248	*	9	-46.3008
chr22	22246055	22246564	510	*	7	46.2883
chr22	29310605	29310719	115	*	8	-46.2659
chr4	190068638	190068722	85	*	13	46.2463
chr19	1130116	1130285	170	*	10	46.2191
chr6	135174730	135174899	170	*	8	46.0297
chr6	13523855	13524402	548	*	8	46.0217
chr5	131266439	131266558	120	*	8	-45.9614
chr20	44683675	44684010	336	*	6	45.9461
chr2	47652434	47652595	162	*	6	45.9409
chr16	50263874	50264219	346	*	8	45.9376
chr8	19607011	19607201	191	*	9	45.9225
chr5	172870937	172871161	225	*	7	45.873
chr1	24949659	24949988	330	*	7	45.8484
chr1	234876283	234876550	268	*	6	45.8083
chr12	93438385	93439469	1085	*	8	45.7562
chr11	66128744	66128871	128	*	7	45.7326
chr10	30047595	30047657	63	*	9	45.7165
chr11	2388420	2388708	289	*	6	45.7152
chr2	241087591	241087807	217	*	10	45.687
chr11	61072808	61072865	58	*	6	45.6617
chr13	99312476	99312763	288	*	7	45.6533
chr21	41861765	41862130	366	*	10	45.6247
chr9	81622890	81623077	188	*	7	45.5944
chr8	29348148	29348218	71	*	12	45.5262
chr12	132431733	132431839	107	*	8	45.5219
chr1	121008224	121008394	171	*	10	45.5213
chr10	68599653	68599807	155	*	9	45.5197
chr9	120919252	120919652	401	*	9	45.514
chr11	67991158	67991270	113	*	13	45.4984
chr20	38066098	38066290	193	*	8	45.4963
chr10	132444929	132445464	536	*	7	45.4537
chr5	159415290	159415728	439	*	9	45.4345
chr1	120701074	120701135	62	*	8	-45.4344
chr18	8757529	8757654	126	*	6	45.3574
chr4	83267624	83268421	798	*	8	45.3143
chr19	10243060	10243292	233	*	6	45.2949
chr1	111229410	111229542	133	*	12	45.2514
chr3	16419262	16419485	224	*	6	45.2158
chr2	74555797	74556000	204	*	10	45.2076
chr2	26298416	26298572	157	*	10	45.2022
chr6	158481118	158481271	154	*	14	45.1973
chr10	6205434	6205581	148	*	11	45.1657
chr1	42941029	42941200	172	*	7	45.1422
chr19	954646	954803	158	*	10	45.1008
chr10	70335046	70335468	423	*	11	45.0942
chr13	99085302	99085430	129	*	10	45.0612
chrX	47513550	47513602	53	*	11	45.051
chr14	93114368	93114565	198	*	9	-45.0332
chr10	71756780	71757200	421	*	7	45.0268
chr1	12053406	12053583	178	*	8	45.0134
chrX	102214912	102215064	153	*	7	-44.9956
chr21	42527412	42527621	210	*	7	44.9326
chr10	124602615	124602890	276	*	6	44.8982
chr19	49783447	49783782	336	*	9	44.8786
chr19	10234704	10234938	235	*	7	44.8764
chr16	10820964	10821267	304	*	7	44.8546
chr7	128032940	128033051	112	*	10	44.8407
chr16	89793226	89793279	54	*	8	-44.7848
chr1	149699999	149700119	121	*	8	44.7823
chr16	27318869	27318976	108	*	8	44.6663
chr1	53317249	53317472	224	*	7	44.6588
chr12	122027494	122027697	204	*	6	44.6514
chr11	1507848	1508080	233	*	10	44.6138
chr17	76275766	76275929	164	*	9	44.5786
chr9	136240525	136240825	301	*	7	44.5509
chr3	188241579	188242088	510	*	6	44.5035
chr14	106480595	106480739	145	*	9	44.5001
chr10	17028442	17028581	140	*	9	44.4877
chr19	56108006	56108206	201	*	10	44.4749
chr4	184396844	184397388	545	*	7	44.466
chr1	16875035	16875153	119	*	10	44.4099
chr8	128009744	128010072	329	*	6	44.3767
chr12	96187517	96188639	1123	*	7	44.3616
chr1	236143984	236144194	211	*	10	44.3462
chr4	40190165	40190579	415	*	7	44.3135
chr20	4972432	4972734	303	*	8	44.2844
chr12	24999282	25000395	1114	*	6	44.281
chr15	68208746	68208817	72	*	8	44.2748
chr3	141380241	141381247	1007	*	6	44.2665
chr10	942520	943236	717	*	7	44.2552
chr1	226250584	226251313	730	*	7	44.2471
chr13	111199557	111200095	539	*	7	44.2364
chr2	111430997	111431455	459	*	8	-44.2084
chr6	11291464	11291592	129	*	9	44.2076
chr19	1650225	1650606	382	*	7	44.1978
chr3	179266923	179267070	148	*	10	44.1974
chr20	4940945	4941238	294	*	8	44.1954
chr1	145169314	145169394	81	*	9	44.1843
chr22	42945076	42945385	310	*	8	44.1797
chr7	26062564	26062805	242	*	10	44.1573
chr19	16258764	16258848	85	*	6	44.1245
chr10	22477975	22478098	124	*	11	44.1189
chr22	42895673	42896333	661	*	10	44.0741
chr22	39368427	39368539	113	*	7	44.0331
chr19	950464	950631	168	*	7	44.0316
chr3	196079083	196079382	300	*	7	44.0096
chr11	61073312	61073568	257	*	6	44.0032
chr18	77072752	77072906	155	*	6	43.9904
chr21	42526518	42526890	373	*	7	43.9859
chr2	101090304	101090441	138	*	8	-43.9666
chr3	69542104	69542154	51	*	13	43.951
chrX	231963	232067	105	*	12	-43.9373
chr1	10594675	10594961	287	*	8	43.9261
chr2	106486724	106486843	120	*	11	43.8991
chr4	184269224	184269887	664	*	7	43.8686
chr10	124612989	124613380	392	*	11	43.8646
chr15	69757211	69757451	241	*	6	43.8427
chr18	79275584	79275803	220	*	7	43.8369
chr1	630333	630629	297	*	7	43.8164
chr12	124861552	124861707	156	*	8	43.779
chr12	124548901	124549125	225	*	9	43.7716
chr13	30157068	30157286	219	*	9	43.7272
chr7	4712992	4713352	361	*	8	43.7066
chr1	231329807	231330023	217	*	10	43.6984
chr2	231680069	231680379	311	*	9	43.6761
chr20	32360989	32361263	275	*	8	43.6388
chr5	14678227	14678762	536	*	8	43.5528
chr9	90799693	90799878	186	*	7	43.5358
chr7	139771322	139771585	264	*	7	43.5252
chr19	47187631	47188086	456	*	8	43.5249
chr21	44929112	44929388	277	*	6	43.5
chr2	111526231	111526349	119	*	6	-43.4666
chr14	92556708	92557135	428	*	8	43.3988
chr3	188288260	188288530	271	*	7	43.3886
chr19	37921108	37921319	212	*	9	43.3459
chr11	45209889	45210007	119	*	9	43.3411
chr12	93380991	93381774	784	*	7	43.3365
chr13	40430530	40430744	215	*	6	43.2263
chr9	136618435	136618563	129	*	9	-43.2141
chr7	2073537	2073610	74	*	8	43.1763
chr10	87216308	87216370	63	*	7	-43.1488
chr9	41074336	41074400	65	*	11	43.1484
chr16	75317140	75317418	279	*	6	43.146
chr19	19168877	19169226	350	*	8	43.1271
chr4	76014109	76015777	1669	*	8	43.1024
chr7	129029889	129030013	125	*	8	43.0983
chr1	230279795	230279942	148	*	11	43.0492
chr8	143929801	143929931	131	*	11	-42.9879
chr1	9416959	9417101	143	*	7	42.9826
chr17	78151827	78152096	270	*	7	42.929
chr15	59294642	59295414	773	*	9	42.9022
chr21	42262918	42263312	395	*	8	42.8144
chr11	2379544	2379797	254	*	6	42.7724
chr10	12781147	12781342	196	*	6	42.7004
chr4	2804938	2805133	196	*	7	42.6939
chr16	27227047	27227224	178	*	7	42.6834
chr1	230208511	230208706	196	*	6	42.646
chr21	41837587	41838069	483	*	8	42.6289
chr3	14472704	14472825	122	*	7	42.6131
chr18	79401169	79401279	111	*	9	-42.6102
chr9	137761863	137761989	127	*	6	42.6098
chr17	78883786	78883951	166	*	8	42.5969
chr19	1184331	1184499	169	*	8	42.5467
chr9	137031219	137031305	87	*	7	42.5249
chr9	92969151	92969407	257	*	8	-42.5238
chr21	43360872	43361004	133	*	9	42.4664
chr22	17767778	17768191	414	*	7	42.4584
chr5	138458462	138458620	159	*	8	42.4576
chr2	135997753	135999188	1436	*	7	42.4542
chr18	77069831	77070029	199	*	6	42.4362
chr6	134212076	134212178	103	*	9	42.4249
chr17	2935711	2935826	116	*	8	42.4207
chr9	120891760	120892282	523	*	8	42.3837
chr6	149169493	149170060	568	*	9	42.3609
chr20	31684343	31684658	316	*	6	42.357
chr4	42644369	42644719	351	*	8	42.3512
chr17	78152239	78152819	581	*	6	42.3372
chr10	112814309	112814454	146	*	6	42.3252
chr20	62130114	62130290	177	*	9	42.3194
chr5	151159453	151159667	215	*	8	42.2892
chr20	19823847	19823962	116	*	9	42.2891
chr8	102976927	102977303	377	*	8	42.2655
chr11	130189673	130189754	82	*	8	42.2075
chr1	21335258	21335552	295	*	8	42.2035
chr14	50793052	50793456	405	*	6	42.1968
chr18	63152871	63153173	303	*	7	42.1762
chr22	49937389	49937471	83	*	6	42.1422
chr1	161720182	161720991	810	*	6	42.0772
chr22	39366943	39367108	166	*	7	42.0738
chr19	44755130	44755563	434	*	7	42.0626
chr2	8580917	8581385	469	*	7	42.0528
chr17	3809503	3809693	191	*	7	42.0404
chr16	11598466	11598595	130	*	9	42.0228
chr1	143268038	143268256	219	*	17	-42.0118
chr5	169654304	169654561	258	*	8	42.0067
chr16	27427792	27429021	1230	*	7	42.006
chr1	154408717	154408973	257	*	6	41.9623
chr16	57412429	57412820	392	*	7	41.9618
chr11	102451058	102451534	477	*	6	41.9461
chr20	49917121	49917292	172	*	9	41.9111
chr17	17206770	17206918	149	*	12	-41.9086
chr9	37336960	37337329	370	*	8	41.8941
chr15	67762955	67763392	438	*	8	41.8841
chr1	121010254	121010390	137	*	11	41.8825
chr3	112773796	112773998	203	*	9	-41.8658
chr2	201261595	201261794	200	*	9	-41.8268
chr10	30447304	30447756	453	*	7	41.736
chr4	25864190	25864331	142	*	9	41.7329
chr12	122010199	122010438	240	*	8	41.7102
chr22	49975953	49976040	88	*	11	41.6937
chr15	40053564	40053732	169	*	7	41.6675
chr2	68747332	68747749	418	*	7	41.6575
chr12	121433242	121433387	146	*	8	41.6447
chr22	46678563	46678792	230	*	9	41.6392
chr3	186055154	186055574	421	*	9	41.6312
chr6	110787722	110787908	187	*	7	41.6217
chrX	119694747	119694880	134	*	7	41.616
chr10	124604125	124604316	192	*	9	41.5934
chr5	32206505	32206707	203	*	6	41.589
chr5	80142246	80142393	148	*	9	41.5615
chr19	34192543	34192745	203	*	8	41.5215
chr9	93108084	93108297	214	*	6	41.4875
chr8	29079213	29079361	149	*	11	41.4803
chr1	15949583	15949799	217	*	10	-41.472
chr17	57468777	57469190	414	*	8	41.4599
chr1	204515476	204515623	148	*	10	41.4519
chr3	152835473	152835570	98	*	12	41.4131
chr9	97986067	97986263	197	*	8	41.409
chr14	75335234	75335618	385	*	9	41.3807
chr12	113171552	113171893	342	*	8	41.3742
chr15	70266458	70266575	118	*	9	41.3727
chr1	160644327	160645643	1317	*	9	41.369
chr4	40303647	40304173	527	*	6	41.366
chr16	50167548	50167801	254	*	6	41.3561
chr4	8205508	8205664	157	*	9	41.3059
chr19	2545306	2545519	214	*	9	41.3
chr7	74220312	74220489	178	*	8	41.2934
chr12	131771677	131771807	131	*	7	41.2848
chr4	80196699	80196866	168	*	8	41.2658
chr16	11627656	11627917	262	*	9	41.2634
chr11	33895414	33896137	724	*	7	41.2459
chr16	89608607	89608740	134	*	6	-41.2232
chr22	38758693	38758841	149	*	9	41.2112
chr16	10803144	10803314	171	*	8	41.1978
chr3	127843340	127843871	532	*	7	41.1777
chr10	12593210	12593427	218	*	6	41.1678
chr7	143264299	143264431	133	*	9	41.1431
chr3	188293786	188294014	229	*	7	41.1172
chr16	27315071	27315478	408	*	6	41.0328
chr7	23368878	23369756	879	*	6	41.0324
chr13	21590731	21591027	297	*	8	40.9255
chr21	44952710	44952885	176	*	8	40.8814
chr12	92989142	92989794	653	*	6	40.8762
chr16	90082304	90082381	78	*	9	40.8112
chr1	35578298	35578413	116	*	8	40.8075
chr19	2607852	2608009	158	*	11	-40.7894
chr2	70069996	70070133	138	*	7	40.7844
chr22	42663986	42664519	534	*	7	40.7819
chr2	101727690	101727955	266	*	9	40.7817
chr11	67991684	67991757	74	*	11	40.7719
chr7	50210825	50211027	203	*	6	40.7287
chr22	46581414	46581747	334	*	7	40.7191
chr2	8377152	8377346	195	*	7	40.7155
chr2	168201264	168202056	793	*	8	40.6722
chr22	50304968	50305147	180	*	7	40.6556
chr5	133929991	133930108	118	*	6	40.6271
chr19	3118322	3118456	135	*	9	40.5817
chr5	14448104	14448405	302	*	7	40.5578
chr1	631710	631859	150	*	6	40.5183
chr15	65704529	65704834	306	*	9	40.4623
chr21	41869279	41869405	127	*	7	40.4577
chr1	226686158	226686623	466	*	6	40.4552
chr2	233355948	233356206	259	*	7	40.4336
chr19	928426	928554	129	*	6	40.4301
chr11	67438763	67438837	75	*	8	-40.3511
chr10	77493680	77493973	294	*	7	40.3301
chr17	3974405	3974593	189	*	7	40.3215
chr9	113593927	113594187	261	*	9	40.321
chr1	12006306	12006544	239	*	7	40.3174
chr2	231388438	231388618	181	*	10	40.2991
chr2	43210892	43211161	270	*	7	40.2987
chr12	122008676	122008750	75	*	7	40.2912
chr16	2005668	2005812	145	*	10	40.2811
chr10	124540735	124541130	396	*	6	40.238
chr9	128032637	128032947	311	*	6	40.2265
chr15	20878817	20879011	195	*	20	40.1923
chr6	159067367	159067558	192	*	7	40.167
chr6	11269897	11270216	320	*	7	40.1114
chr3	188243443	188243559	117	*	7	40.0909
chr4	184387032	184387248	217	*	8	40.0877
chr11	73003643	73003732	90	*	9	40.0831
chr1	12146759	12146974	216	*	6	40.0779
chr7	43585069	43585264	196	*	10	-40.0618
chr13	46619267	46619401	135	*	7	40.0555
chr2	65604384	65605594	1211	*	7	40.0325
chr2	65396168	65396751	584	*	8	40.0315
chr20	53247614	53247763	150	*	8	40.0272
chr16	70521378	70521473	96	*	7	40.0238
chr17	1605791	1605953	163	*	8	40.0204
chr1	235052698	235053038	341	*	7	40.0123
chr10	47763512	47763657	146	*	13	40.0017
chr22	22166435	22167104	670	*	6	39.9999
chr17	40549643	40550003	361	*	9	39.9861
chr3	119560438	119561233	796	*	7	39.9771
chr10	62049339	62049489	151	*	8	39.9659
chr9	5920309	5920527	219	*	6	39.9315
chr5	134104335	134104451	117	*	6	39.9278
chr3	134488151	134488379	229	*	8	39.9228
chr10	70354360	70354862	503	*	6	39.9056
chr16	87703394	87703539	146	*	7	39.8767
chr22	24428794	24429112	319	*	7	39.8524
chr5	125000041	125000295	255	*	7	39.8433
chr1	200874205	200874289	85	*	10	39.8063
chr11	61091544	61091698	155	*	6	39.7947
chr2	241962574	241962654	81	*	11	-39.7547
chr14	50795320	50795488	169	*	6	39.7533
chr2	105758534	105758939	406	*	9	39.7013
chr11	64371247	64371372	126	*	8	39.6946
chr6	37156353	37156720	368	*	6	39.69
chr4	2936385	2936573	189	*	7	39.5946
chr2	156330357	156330829	473	*	9	39.5535
chr1	25026950	25027211	262	*	8	39.5494
chr1	154418547	154418727	181	*	6	39.5258
chr1	235050078	235050248	171	*	7	39.5195
chr16	27430183	27430403	221	*	7	39.5088
chr6	16704598	16704846	249	*	7	39.4813
chr22	49966914	49967025	112	*	7	39.4692
chr3	133480021	133480440	420	*	6	39.4675
chr10	132515009	132515144	136	*	8	39.4161
chr22	24428394	24428702	309	*	6	39.4104
chr17	5241567	5241664	98	*	6	39.3825
chr3	150759101	150760138	1038	*	8	39.3781
chr11	64215604	64215894	291	*	7	39.3585
chr5	135053882	135054267	386	*	7	39.358
chr9	39809734	39809813	80	*	11	39.3574
chr1	234769085	234769240	156	*	6	39.3574
chr4	77587784	77587864	81	*	7	39.354
chr10	124614654	124614775	122	*	7	39.3477
chr20	54044559	54044769	211	*	8	39.3357
chr21	5115746	5115844	99	*	8	-39.3032
chr8	59067426	59067769	344	*	7	39.2677
chr16	11093335	11093639	305	*	7	39.2672
chr1	8494586	8494693	108	*	8	39.2355
chr4	140096162	140096440	279	*	7	39.2199
chr2	43163067	43163311	245	*	8	39.2178
chr4	185205346	185205408	63	*	6	39.2066
chr4	2832194	2832266	73	*	6	39.195
chr4	8203714	8203984	271	*	8	39.1925
chr15	59292082	59292760	679	*	9	39.1515
chr1	9238382	9238781	400	*	6	39.1264
chr21	45876868	45876945	78	*	9	39.1025
chr8	60027030	60027771	742	*	8	39.0857
chr12	121259306	121259501	196	*	6	39.0844
chr2	98538700	98538979	280	*	8	39.0803
chr12	4140548	4141202	655	*	8	39.0559
chr8	9741848	9742612	765	*	6	39.0449
chr15	85526985	85527087	103	*	7	39.0434
chr19	49913457	49913592	136	*	10	39.0426
chr14	95517099	95517222	124	*	10	39.0407
chr10	124597456	124597738	283	*	6	39.0251
chr7	135187199	135187669	471	*	6	39.011
chr3	127016070	127016282	213	*	8	39.0055
chr3	172562366	172562609	244	*	9	38.9419
chr19	4897191	4897434	244	*	7	38.9065
chr10	70482044	70482360	317	*	6	38.8925
chr2	98477192	98477290	99	*	8	38.8914
chr5	6484590	6484706	117	*	8	38.8611
chr6	73560108	73560218	111	*	8	38.8177
chr19	34999190	34999406	217	*	6	38.7908
chr6	41976295	41976601	307	*	6	38.7793
chr19	950123	950239	117	*	9	38.7482
chr10	73111396	73111523	128	*	8	38.7469
chr2	230870772	230871015	244	*	6	38.7389
chr2	190527450	190527801	352	*	7	38.7315
chr3	23763259	23763560	302	*	8	38.7219
chr12	130813942	130814102	161	*	6	38.72
chr5	14210096	14210622	527	*	8	38.715
chr22	17762083	17762267	185	*	9	38.7087
chr20	49958423	49958589	167	*	7	38.6973
chr18	10262619	10262819	201	*	7	38.689
chr17	63447731	63448006	276	*	8	38.6786
chr20	50561834	50562038	205	*	8	38.6521
chr19	2170670	2170783	114	*	6	38.6289
chr19	43752619	43753034	416	*	6	38.6194
chr20	53753567	53753832	266	*	6	38.6188
chr1	27575531	27575610	80	*	10	38.6161
chr3	188088687	188089552	866	*	7	38.589
chr1	39048324	39048386	63	*	8	38.5465
chr8	8139456	8139537	82	*	7	38.5443
chr5	160464463	160464834	372	*	7	38.5163
chr18	79545925	79546019	95	*	8	38.5159
chr16	2935552	2935626	75	*	7	38.4845
chr6	144153454	144153788	335	*	6	38.4733
chr19	12794782	12795093	312	*	8	38.429
chr12	96210139	96210459	321	*	6	38.4153
chr2	11861793	11862439	647	*	6	38.3907
chr1	236155476	236155561	86	*	6	38.3849
chr20	48735157	48735695	539	*	7	38.3627
chr17	42259524	42259954	431	*	9	38.3462
chr3	188284913	188285314	402	*	6	38.3434
chr1	32272650	32273119	470	*	7	38.325
chr7	5541070	5541255	186	*	6	38.306
chr2	87513686	87514364	679	*	6	-38.2704
chr9	93097140	93097608	469	*	6	38.2029
chr20	32527580	32527693	114	*	6	38.1927
chr1	120952567	120952649	83	*	10	38.1767
chr17	67455523	67455731	209	*	7	38.1726
chr6	357755	358055	301	*	9	38.1205
chr14	74942726	74943059	334	*	7	38.1112
chrX	149537574	149537725	152	*	7	-38.1107
chr2	237700627	237700837	211	*	9	38.1035
chr2	74552542	74552894	353	*	8	38.075
chr19	43564783	43564989	207	*	8	38.0574
chr14	95480749	95481017	269	*	8	38.0145
chr6	113644035	113644195	161	*	7	37.9595
chr9	5448653	5449663	1011	*	7	37.9566
chr2	208112334	208112423	90	*	10	37.9408
chr12	112083208	112083505	298	*	7	37.8744
chr1	207823660	207823723	64	*	8	-37.8715
chr16	32202543	32202620	78	*	9	37.8541
chr2	73984135	73984219	85	*	9	37.8311
chr6	157460776	157461080	305	*	7	37.7652
chr2	190206519	190206900	382	*	6	37.7575
chr10	84172717	84173028	312	*	7	37.7387
chr1	154857715	154857987	273	*	6	37.7368
chr1	93689793	93690995	1203	*	7	37.676
chr15	78978132	78978381	250	*	6	37.6322
chr13	40390790	40390920	131	*	6	37.6007
chr20	3067717	3067814	98	*	7	37.5905
chr5	168528563	168528758	196	*	8	37.5884
chr20	47435314	47435803	490	*	7	37.522
chr16	87729666	87729777	112	*	7	37.4851
chr2	64087282	64088050	769	*	6	37.4551
chr6	156767655	156767811	157	*	7	37.4258
chr12	121258792	121259039	248	*	7	37.4171
chr2	87458353	87458510	158	*	8	37.4154
chr13	40102969	40103207	239	*	8	37.3948
chr19	6544043	6544179	137	*	9	37.3905
chr1	206767878	206768021	144	*	7	37.3857
chr17	48590225	48590386	162	*	9	37.3805
chr16	78777999	78778423	425	*	8	37.3607
chr1	52842937	52843011	75	*	10	37.3287
chr2	190531803	190533052	1250	*	7	37.3146
chr10	124612502	124612816	315	*	7	37.3104
chr3	177090681	177090804	124	*	6	37.2935
chr21	41862704	41862944	241	*	6	37.2666
chr6	139329495	139330468	974	*	6	37.2161
chr10	129233883	129233984	102	*	8	37.164
chr17	42314004	42314192	189	*	7	37.0594
chr17	28892389	28892487	99	*	6	37.035
chr22	41070918	41071141	224	*	6	37.0097
chr12	24951385	24951456	72	*	6	36.9937
chr12	96210637	96210906	270	*	6	36.9665
chr2	128520771	128520990	220	*	6	36.9606
chr6	11278137	11278312	176	*	7	36.9478
chr8	141111635	141111875	241	*	6	36.9306
chr6	185520	185758	239	*	7	36.9271
chr17	4395214	4395585	372	*	7	36.9224
chr10	124604699	124604920	222	*	6	36.9082
chr11	76666497	76666693	197	*	6	36.9057
chr7	50167935	50167989	55	*	6	36.8818
chr1	154411069	154411309	241	*	6	36.881
chr19	4841285	4841354	70	*	6	36.8463
chr20	63735719	63735941	223	*	9	36.8196
chr10	124599531	124599834	304	*	8	36.8158
chr16	10791571	10791768	198	*	6	36.7891
chr21	42268063	42268326	264	*	6	36.7349
chr14	95472331	95472743	413	*	7	36.7229
chr1	39104503	39104807	305	*	6	36.7225
chr12	122029502	122029626	125	*	6	36.7107
chr15	31235691	31235907	217	*	6	36.6855
chr13	20120881	20120952	72	*	9	36.6632
chr2	230985681	230986104	424	*	6	36.6209
chr22	41858914	41859079	166	*	9	36.5849
chr19	50362820	50363168	349	*	6	36.5594
chr5	136163872	136164333	462	*	8	36.5122
chr1	21182126	21182264	139	*	7	36.4882
chr2	47309082	47309363	282	*	6	36.4857
chr14	93082211	93082386	176	*	7	-36.4841
chr17	42341211	42342204	994	*	8	36.4741
chr4	184281336	184281849	514	*	9	36.4719
chr16	74303866	74303994	129	*	7	36.4603
chr12	125114941	125115039	99	*	9	36.4559
chr2	96163309	96163476	168	*	6	36.4472
chr12	24949428	24949844	417	*	7	36.4467
chr1	16535523	16535577	55	*	8	36.4265
chr10	130300872	130300982	111	*	8	36.4208
chr17	4369214	4369365	152	*	6	36.3775
chr22	50540494	50540585	92	*	9	36.3669
chr19	10639133	10639225	93	*	6	-36.3625
chr16	10874263	10874588	326	*	6	36.3463
chr10	61974640	61974970	331	*	6	36.3127
chr12	68374668	68375026	359	*	6	36.3056
chr12	124380249	124380395	147	*	6	36.2906
chr3	152356612	152357240	629	*	8	36.2806
chr14	54772710	54772967	258	*	7	36.2669
chr12	131771375	131771553	179	*	6	36.2311
chr6	189744	189963	220	*	8	36.2295
chr3	113744241	113744412	172	*	9	36.2183
chr21	41833912	41834088	177	*	7	36.2077
chr11	47768366	47768560	195	*	6	36.1812
chr17	1543951	1544200	250	*	9	36.1731
chr14	89306557	89306658	102	*	7	36.1651
chr18	24017410	24017599	190	*	6	36.1563
chr6	148916546	148916801	256	*	6	36.1471
chr4	2933124	2933386	263	*	7	36.1434
chr15	66456921	66457275	355	*	8	36.1388
chr7	148505810	148506229	420	*	6	36.1301
chr19	2633301	2633427	127	*	8	36.1298
chr16	84505366	84505504	139	*	10	36.113
chr14	65339195	65339329	135	*	8	36.106
chr5	141506597	141507177	581	*	6	36.0759
chr3	119325676	119325961	286	*	6	36.0499
chr9	126809611	126809982	372	*	6	36.0476
chr17	57422661	57422862	202	*	6	36.043
chr21	44295844	44296030	187	*	6	36.0348
chr3	141378677	141379143	467	*	6	36.0301
chr14	75550974	75551289	316	*	7	36.0123
chr20	64112334	64112511	178	*	6	36.0093
chr17	1576642	1576733	92	*	7	35.9705
chr10	5654518	5654686	169	*	6	35.9209
chr3	119613689	119613817	129	*	9	35.9166
chr16	81610239	81610306	68	*	7	35.899
chr18	10296701	10296782	82	*	6	35.897
chr16	30460007	30460064	58	*	7	35.8847
chr17	42337467	42337566	100	*	7	35.8549
chr15	75090321	75090584	264	*	7	35.8447
chr9	89435677	89435847	171	*	7	35.806
chr1	16536004	16536129	126	*	9	35.7943
chr14	50793950	50794214	265	*	8	35.79
chr18	58661221	58661768	548	*	8	35.7878
chr5	96922190	96922292	103	*	8	35.778
chr14	95513154	95513383	230	*	6	35.7627
chr6	134199296	134199515	220	*	6	35.7007
chr5	141509952	141510374	423	*	8	35.6967
chr12	47835443	47835747	305	*	6	35.6931
chr21	43740951	43741085	135	*	9	35.6794
chr11	121576729	121576861	133	*	6	35.673
chrX	120468757	120468922	166	*	9	35.6489
chr16	296961	297071	111	*	8	35.6416
chr8	140593938	140594192	255	*	8	35.6307
chr14	23969446	23969531	86	*	8	-35.618
chr6	154126044	154126102	59	*	8	-35.6008
chr16	88989601	88989676	76	*	7	35.5917
chr16	85945893	85946269	377	*	6	35.5879
chr2	43229869	43229954	86	*	6	-35.544
chr11	133788095	133788218	124	*	8	-35.538
chr17	78162824	78162973	150	*	9	35.5375
chr13	99231481	99231662	182	*	7	35.5197
chr3	16506176	16506698	523	*	7	35.4978
chr22	33573331	33573614	284	*	6	35.4756
chr14	89621275	89621464	190	*	6	35.4689
chr2	130337221	130337339	119	*	9	35.4675
chr11	120794092	120794255	164	*	6	-35.4562
chr6	155172175	155172478	304	*	6	35.4443
chr1	234773349	234773428	80	*	7	35.4377
chr1	143258058	143258191	134	*	8	-35.4332
chr7	47931696	47932094	399	*	7	35.3936
chr8	22417100	22417358	259	*	7	35.3839
chr14	68652204	68652316	113	*	7	35.3716
chr2	43125324	43125786	463	*	6	35.3221
chr11	126356676	126356802	127	*	7	35.3195
chr9	127986714	127987278	565	*	6	35.3192
chr9	89433043	89433341	299	*	7	35.3137
chr2	47752413	47752860	448	*	7	35.3123
chr5	14160174	14160465	292	*	6	35.2988
chr8	97584375	97584560	186	*	6	35.2838
chr11	9617464	9617721	258	*	6	35.2668
chr3	111593820	111594002	183	*	6	35.2353
chr5	158824328	158824599	272	*	6	35.1933
chr15	90915840	90916032	193	*	9	35.187
chr9	86339378	86339512	135	*	6	35.161
chr5	170304520	170304612	93	*	6	35.143
chr8	12526141	12526211	71	*	6	35.1285
chr7	105690609	105690751	143	*	6	35.1274
chr19	45018272	45018390	119	*	7	35.1183
chr7	135188381	135188459	79	*	7	35.1077
chrX	13053625	13053736	112	*	8	35.0832
chr16	89974249	89974397	149	*	9	35.0808
chr1	202161536	202161614	79	*	6	35.0549
chr4	6968888	6969052	165	*	6	35.0061
chr19	12784427	12784578	152	*	7	35.0012
chr4	99848471	99848704	234	*	6	34.9974
chr9	219815	220407	593	*	6	34.9962
chr1	226350332	226350530	199	*	7	34.9807
chr19	49210307	49210405	99	*	9	34.9695
chr19	2545771	2545941	171	*	8	34.9459
chr12	122007180	122007677	498	*	6	34.9322
chr17	63523104	63523186	83	*	12	34.9114
chr2	11752847	11753073	227	*	7	34.9041
chr3	197181914	197182719	806	*	9	34.8853
chr12	11779155	11779580	426	*	6	34.8642
chr14	95699516	95699897	382	*	6	34.861
chr1	110068729	110068813	85	*	9	34.8353
chr11	57761947	57762471	525	*	9	34.8137
chr17	75833212	75833436	225	*	6	34.782
chr14	105470969	105471063	95	*	7	34.7445
chr1	12050068	12050311	244	*	6	34.7197
chr8	38282396	38282468	73	*	6	34.7186
chr7	139683179	139683346	168	*	7	34.6899
chr1	211687781	211687979	199	*	6	-34.6624
chr12	26425386	26425540	155	*	6	34.6531
chr2	173356597	173356769	173	*	9	34.6509
chr16	17222888	17223092	205	*	7	34.6497
chr3	66473845	66474061	217	*	6	34.6228
chr2	169074379	169074680	302	*	6	34.6162
chr8	124260345	124260739	395	*	7	34.5723
chr6	31766589	31766694	106	*	9	34.5698
chr2	134183780	134183918	139	*	8	34.5689
chr16	11506376	11506644	269	*	6	34.5647
chr22	41504084	41504292	209	*	7	34.4469
chr19	789282	789390	109	*	8	34.4336
chr14	103112253	103112583	331	*	6	34.4209
chr9	113565610	113565703	94	*	10	34.4208
chr15	80066717	80066845	129	*	6	34.3738
chr19	35291447	35291774	328	*	7	34.3552
chrX	13667050	13667735	686	*	6	34.3549
chr17	39677783	39677896	114	*	7	34.3517
chr2	130252047	130252183	137	*	9	34.3363
chr21	42278714	42278851	138	*	6	34.281
chr13	114115514	114115621	108	*	8	-34.278
chr10	124614987	124615108	122	*	7	34.263
chr12	121990425	121990864	440	*	6	34.2521
chr7	4721065	4721189	125	*	7	34.2425
chr2	241112326	241112414	89	*	6	34.2374
chr16	70428776	70429315	540	*	7	34.2368
chr1	2495820	2495966	147	*	7	34.1712
chr8	141109178	141109299	122	*	6	34.1507
chr20	34718892	34719358	467	*	6	34.1499
chr7	47831453	47832030	578	*	6	34.1316
chr8	81096007	81096731	725	*	6	34.1262
chr6	149320013	149320233	221	*	7	34.1064
chr10	124622261	124622376	116	*	8	34.1047
chr2	230680778	230680989	212	*	7	34.099
chr5	177432252	177432355	104	*	7	-34.0929
chr7	72912603	72912735	133	*	8	34.0908
chr16	88482284	88482466	183	*	7	34.0752
chr10	74750686	74750843	158	*	6	-34.075
chr10	124545215	124545345	131	*	6	34.0714
chr8	81104135	81104736	602	*	7	34.0655
chr3	15269748	15269851	104	*	8	34.0531
chr6	31159544	31159655	112	*	7	34.0254
chr12	131760940	131761097	158	*	8	34.0076
chr6	105817350	105817442	93	*	6	33.9914
chr3	66467040	66467165	126	*	6	33.9858
chr4	1873447	1874290	844	*	6	33.9807
chr10	47255265	47255466	202	*	6	33.9587
chr20	19759222	19759361	140	*	8	33.9508
chr11	59259255	59259592	338	*	8	33.9478
chr9	93133188	93133295	108	*	6	33.9433
chr12	11622966	11623439	474	*	7	33.9313
chr18	58541029	58541301	273	*	6	33.9249
chr17	63947866	63947946	81	*	6	33.913
chr22	41474820	41475041	222	*	6	33.8917
chr16	85906603	85906702	100	*	8	33.8792
chr19	46731584	46731719	136	*	7	33.8669
chr1	633555	633950	396	*	7	33.8256
chr8	128170435	128171005	571	*	6	33.8253
chr10	124550946	124551093	148	*	6	33.8039
chr16	66553028	66553138	111	*	8	-33.7889
chr5	143212961	143213123	163	*	8	33.7727
chr13	25170538	25170598	61	*	8	33.772
chr3	4799682	4799923	242	*	6	33.7499
chr9	123839084	123839257	174	*	6	33.7389
chr2	230268456	230268726	271	*	6	33.7305
chr1	143904582	143904653	72	*	7	33.7289
chr1	16534783	16534862	80	*	10	33.6944
chr21	38807846	38808288	443	*	6	33.6899
chr2	196273318	196273442	125	*	6	33.6831
chr16	1445219	1445338	120	*	10	-33.6805
chr14	61470349	61470523	175	*	6	33.6795
chr22	36466298	36466779	482	*	6	33.6616
chr17	59751294	59751602	309	*	6	33.6413
chr15	60797555	60797733	179	*	6	33.636
chr7	1842760	1842893	134	*	6	33.6274
chr20	62618056	62618139	84	*	6	33.5853
chr3	195896715	195896943	229	*	6	33.5819
chr7	28179193	28179288	96	*	9	-33.5789
chr22	46685737	46685904	168	*	8	33.5095
chr1	226668110	226668411	302	*	6	33.4966
chr14	102774111	102774212	102	*	9	33.4639
chr3	114384436	114384656	221	*	6	-33.4115
chr4	25863669	25863742	74	*	9	33.4008
chr6	20790925	20791409	485	*	6	33.3951
chr19	10411495	10411682	188	*	7	33.3573
chr16	21513858	21513910	53	*	8	-33.3538
chr16	85614622	85614735	114	*	8	33.349
chr14	103628215	103628282	68	*	6	33.3475
chr1	77848044	77848136	93	*	6	33.3421
chr2	229884836	229885759	924	*	6	33.3291
chr2	47658066	47658322	257	*	6	33.2627
chr22	41476617	41476886	270	*	6	33.2298
chr18	10284770	10284908	139	*	6	33.2089
chr9	95063430	95063590	161	*	8	33.1972
chr11	2702831	2702957	127	*	8	33.1949
chr19	10199347	10199489	143	*	6	33.1884
chr17	78281656	78281718	63	*	6	33.1809
chr10	11537149	11537300	152	*	6	33.1634
chr17	44356471	44356555	85	*	6	33.159
chr10	124548720	124548849	130	*	6	33.1513
chr1	236150435	236150524	90	*	6	33.1475
chr17	57438320	57438822	503	*	6	33.1389
chr18	48781765	48782166	402	*	7	33.1348
chr8	133016713	133016937	225	*	7	33.1308
chr7	44663597	44663735	139	*	7	33.1186
chr21	43804110	43804257	148	*	6	33.1045
chr7	150430572	150430693	122	*	6	33.0993
chr5	80257753	80257867	115	*	8	33.09
chr5	89444333	89445966	1634	*	8	33.0723
chr16	8954365	8954453	89	*	6	33.0652
chr17	28373860	28374004	145	*	9	33.0644
chr9	137458283	137458375	93	*	6	33.0438
chr1	9418088	9418733	646	*	7	33.0032
chr11	67406836	67406886	51	*	7	-33.0005
chr17	18923327	18923404	78	*	7	33.0003
chr8	11461340	11461526	187	*	8	32.9979
chr1	117061160	117061264	105	*	7	32.993
chr1	45836993	45837251	259	*	6	32.9775
chr1	21322693	21322849	157	*	6	32.9133
chr2	203326835	203326952	118	*	8	32.9051
chr18	63149383	63149583	201	*	7	32.8947
chr14	50792660	50792775	116	*	7	32.8924
chr2	207335098	207335217	120	*	7	32.8869
chr10	132400964	132401099	136	*	6	32.8466
chr1	185637710	185637890	181	*	6	32.8432
chr13	30340183	30340400	218	*	6	32.8381
chr18	34861207	34861312	106	*	9	-32.8254
chr1	46307002	46307084	83	*	6	32.8017
chr3	20081290	20081521	232	*	7	-32.7958
chr12	132819311	132819401	91	*	8	32.786
chr2	127830978	127831105	128	*	6	32.7844
chr2	46979542	46979716	175	*	6	32.7838
chr10	26385309	26385759	451	*	6	32.7667
chr11	2733918	2734039	122	*	6	32.7459
chr7	5362617	5362711	95	*	7	32.7456
chr7	50657385	50657527	143	*	6	32.7035
chr22	21942253	21942594	342	*	7	32.6993
chr16	11182433	11182581	149	*	7	32.6933
chr16	85984944	85985102	159	*	7	32.6655
chr15	90659727	90660298	572	*	6	32.6628
chr9	90840464	90840534	71	*	8	-32.6618
chrX	1554824	1554899	76	*	7	-32.6383
chr2	37197988	37198146	159	*	8	32.6227
chr10	124588930	124589035	106	*	8	32.6222
chr3	127761055	127761234	180	*	6	32.5863
chr20	36519195	36519447	253	*	7	32.5766
chr10	124548216	124548518	303	*	7	32.569
chr12	24199001	24199147	147	*	6	32.5339
chr22	46592019	46592180	162	*	7	32.526
chr20	57474057	57474773	717	*	6	32.5125
chr19	1908124	1908179	56	*	8	-32.4987
chr1	226361404	226361923	520	*	7	32.4909
chr16	88793809	88793909	101	*	9	32.4885
chr11	67645993	67646339	347	*	7	32.4828
chr1	28175119	28175265	147	*	7	32.4768
chr8	22627808	22627946	139	*	6	32.4762
chr18	44732442	44732783	342	*	6	32.4643
chr21	42778119	42778227	109	*	8	-32.4418
chr16	21552802	21552919	118	*	6	32.4086
chr11	121463765	121464460	696	*	7	32.3818
chr6	15317558	15317815	258	*	7	32.3694
chr19	56109615	56109681	67	*	7	32.3682
chr16	88981596	88981829	234	*	7	32.3442
chr14	89329623	89329787	165	*	8	32.338
chr5	139709228	139709334	107	*	8	32.3302
chr19	1068542	1068626	85	*	8	-32.3209
chr5	124936518	124936609	92	*	7	32.3158
chr14	91369859	91369919	61	*	7	32.3148
chr18	54221693	54222206	514	*	7	32.3024
chr14	35402630	35402852	223	*	7	32.3021
chr13	99421435	99421523	89	*	6	32.2873
chr15	80032386	80032452	67	*	6	32.2818
chr8	37888349	37888780	432	*	6	32.2678
chr22	46380692	46380810	119	*	7	32.2413
chr2	230663950	230664492	543	*	6	32.2317
chr15	40335183	40335254	72	*	6	32.2307
chr19	47748990	47749130	141	*	6	32.2276
chr20	50561443	50561576	134	*	6	32.2236
chr17	38867198	38867329	132	*	6	32.2138
chr19	1917405	1917560	156	*	9	32.1925
chr17	17781153	17781335	183	*	6	32.1838
chr22	22953570	22954120	551	*	7	32.1821
chr1	220876562	220876665	104	*	6	32.1768
chr1	10986450	10986551	102	*	7	32.1743
chr2	11864786	11865038	253	*	6	32.165
chr3	126957008	126957233	226	*	6	32.1533
chr21	41876306	41876502	197	*	6	32.1212
chr7	37354956	37355102	147	*	7	32.0926
chr8	140634356	140634420	65	*	9	32.0326
chr1	231028733	231028860	128	*	6	32.0094
chr8	81100635	81100950	316	*	6	32.004
chr4	56433717	56433841	125	*	8	31.992
chr12	31957109	31957252	144	*	6	31.9918
chr2	136244041	136244207	167	*	6	31.9894
chr6	5762648	5762861	214	*	6	31.9775
chr22	31554843	31555911	1069	*	7	31.9773
chr21	43749628	43749808	181	*	6	31.9767
chr18	76932413	76932634	222	*	8	31.9547
chr1	631139	631244	106	*	7	31.9518
chr6	34333925	34334108	184	*	6	31.9357
chr7	4726358	4726546	189	*	6	31.9316
chr3	53168806	53168992	187	*	6	31.9261
chr17	8856919	8857219	301	*	7	31.9209
chr1	24953233	24953358	126	*	9	31.897
chr3	133488975	133489854	880	*	6	31.8663
chr7	4712539	4712622	84	*	6	31.855
chr1	167458498	167458624	127	*	7	31.8067
chr1	110859671	110859811	141	*	8	31.8057
chr16	11312021	11312280	260	*	6	31.7935
chr17	78390319	78390516	198	*	6	31.7874
chr2	47695987	47696188	202	*	6	31.7848
chr7	4731226	4731351	126	*	6	31.759
chr17	82967287	82967426	140	*	6	31.7484
chr17	37491196	37491383	188	*	6	31.7412
chr3	4820718	4820780	63	*	6	31.7411
chr4	40299607	40300231	625	*	6	31.7331
chr6	129172896	129172947	52	*	6	31.7152
chr20	3802898	3803124	227	*	7	31.6938
chr3	122056479	122056611	133	*	7	31.6817
chr3	122021863	122021913	51	*	6	31.6801
chr3	125141054	125141312	259	*	6	31.6724
chr9	137576155	137576277	123	*	8	31.6625
chr10	5693239	5693535	297	*	7	31.5729
chr11	102557213	102557703	491	*	7	31.5704
chr4	112523072	112523163	92	*	9	31.5636
chr3	53752111	53752534	424	*	8	31.5593
chr15	59059396	59060585	1190	*	7	31.5564
chr14	105882195	105882363	169	*	8	-31.5526
chr16	11799714	11800017	304	*	6	31.5266
chr1	25770900	25770999	100	*	7	31.5116
chr19	51464288	51464354	67	*	7	31.5097
chr1	234768689	234768911	223	*	7	31.4999
chr16	17375994	17376262	269	*	6	31.488
chr6	152166971	152167796	826	*	6	31.4808
chr9	110125894	110126323	430	*	6	31.4753
chr20	32062563	32062768	206	*	6	31.4278
chr10	46105777	46105841	65	*	6	-31.4223
chr1	234844794	234845107	314	*	6	31.4147
chr3	195139205	195139430	226	*	6	31.4104
chr12	48152083	48152137	55	*	6	31.408
chr4	5753990	5754069	80	*	6	31.4059
chr7	98994349	98994471	123	*	7	31.3776
chr10	132575654	132575762	109	*	6	31.3298
chrX	136709920	136710164	245	*	6	31.3236
chr5	141508537	141508640	104	*	6	31.2747
chr5	177334279	177334351	73	*	8	-31.255
chr10	6204972	6205224	253	*	7	31.2135
chr1	247322347	247322700	354	*	7	31.2042
chr1	30765458	30765590	133	*	6	31.2018
chr15	99505251	99505898	648	*	6	31.1908
chr12	12006720	12006811	92	*	8	31.1908
chr2	179022035	179022507	473	*	7	31.1859
chr5	150619620	150619763	144	*	9	31.1781
chr22	38163347	38163458	112	*	6	31.1537
chr17	77365772	77365942	171	*	6	31.1198
chr10	79258888	79259061	174	*	7	31.1143
chr10	77491997	77492137	141	*	6	31.1056
chr10	124566008	124566092	85	*	6	31.0815
chrX	69164416	69164535	120	*	7	31.078
chr1	156796592	156797000	409	*	7	31.0683
chr17	1544302	1544422	121	*	6	31.0674
chr12	124862349	124862834	486	*	6	31.047
chr2	45892371	45892865	495	*	6	31.0409
chr19	836698	836780	83	*	7	31.033
chr19	844464	844536	73	*	9	31.0271
chr7	148912166	148912792	627	*	6	31.0031
chr15	20783942	20784015	74	*	10	31.0021
chr2	8582470	8582853	384	*	6	30.9993
chr19	1126306	1126424	119	*	8	30.9273
chr16	8961636	8961901	266	*	6	30.8961
chr1	148246502	148246564	63	*	9	30.8916
chr2	105327764	105328498	735	*	6	30.8908
chr10	119703669	119703795	127	*	6	30.8611
chr19	12787610	12787827	218	*	6	30.8593
chr6	157625919	157626014	96	*	7	30.83
chr11	60241046	60241124	79	*	7	30.8267
chr5	78526099	78526479	381	*	6	30.8263
chr9	42422680	42422737	58	*	7	30.7712
chr18	79853597	79853730	134	*	6	30.7602
chr18	12881391	12881946	556	*	6	30.7424
chr17	79832619	79832708	90	*	9	30.7386
chr19	4374636	4374802	167	*	7	30.738
chr3	187929341	187929806	466	*	6	30.719
chr8	8384448	8384731	284	*	7	-30.7189
chr9	6702666	6702773	108	*	7	30.71
chr15	31235266	31235463	198	*	6	30.7041
chr3	152221481	152222870	1390	*	6	30.6667
chrX	47637689	47637807	119	*	8	30.6599
chr7	6015671	6015886	216	*	7	30.6553
chr18	69886443	69886620	178	*	6	30.6492
chr20	30895840	30895975	136	*	7	30.6441
chr17	17691330	17691504	175	*	6	30.6271
chr9	124263213	124263424	212	*	7	30.6176
chr3	66467391	66467516	126	*	7	30.6149
chr17	57550155	57550348	194	*	6	30.6083
chr8	7158727	7158831	105	*	8	30.5961
chr1	52843907	52843975	69	*	6	30.5812
chr20	53941289	53941906	618	*	7	30.5552
chr1	148048565	148048704	140	*	7	30.535
chr10	15209317	15209388	72	*	6	-30.5321
chr3	141369567	141369707	141	*	6	30.5131
chr10	77493349	77493521	173	*	6	30.5063
chr12	96214303	96214409	107	*	6	30.4929
chr16	29340679	29340779	101	*	6	30.4896
chr1	226666031	226666319	289	*	6	30.461
chr11	64214669	64214905	237	*	6	30.4506
chr2	43905631	43905777	147	*	7	30.4426
chr3	143084818	143084968	151	*	7	30.4362
chr9	89420535	89420646	112	*	6	30.4306
chr2	127607010	127607258	249	*	8	30.4294
chr1	230104782	230104931	150	*	6	30.4268
chr5	172873048	172873155	108	*	8	30.4262
chr10	45661937	45663073	1137	*	6	30.4201
chr19	10204524	10204946	423	*	6	30.4035
chr7	106070581	106070945	365	*	6	30.401
chr20	57476442	57476731	290	*	7	30.3773
chr11	9575993	9576100	108	*	6	30.3684
chr19	38791266	38791359	94	*	7	30.3487
chr8	141114528	141114887	360	*	6	30.336
chr15	22571719	22571806	88	*	7	30.3352
chr5	95862656	95863096	441	*	6	30.3316
chr19	12937168	12937241	74	*	6	30.2969
chr17	8934787	8935311	525	*	6	30.2802
chr20	63588266	63588419	154	*	7	30.249
chr19	10273263	10273360	98	*	6	30.2323
chr7	2614007	2614073	67	*	6	30.1945
chr3	125257461	125257541	81	*	7	30.1878
chr19	44751849	44752496	648	*	6	30.1719
chr17	78804972	78805035	64	*	6	30.148
chr1	31954753	31955049	297	*	6	30.1403
chr2	24330797	24330915	119	*	7	30.1235
chr7	5217941	5218054	114	*	8	30.1215
chr8	38189067	38189224	158	*	7	30.1107
chr1	12052779	12053031	253	*	6	30.1064
chr4	184273471	184273728	258	*	6	30.0981
chr11	117438443	117438612	170	*	7	30.0903
chr12	24953557	24953647	91	*	7	30.0696
chr12	116274487	116275123	637	*	6	30.0097
chr6	134210591	134210716	126	*	7	29.9722
chr2	47688723	47689000	278	*	6	29.9711
chr9	98230514	98230703	190	*	6	29.9672
chr2	195565789	195565929	141	*	6	29.9575
chr9	62831175	62831239	65	*	7	29.9452
chr22	23219590	23219689	100	*	6	29.9376
chr2	25586567	25587161	595	*	7	29.8997
chr19	3193803	3193869	67	*	9	29.8975
chr6	87252187	87252433	247	*	6	29.876
chr16	89105013	89105253	241	*	9	29.8746
chr21	44951737	44951865	129	*	7	29.863
chr21	41875845	41876131	287	*	7	29.8511
chr15	90872734	90872888	155	*	7	29.845
chr3	70982937	70983103	167	*	6	29.8342
chr1	32648727	32648943	217	*	6	29.8062
chr7	66746940	66747089	150	*	6	29.7865
chr22	50542769	50542831	63	*	7	29.7813
chr17	75691751	75692079	329	*	6	29.778
chr4	2800470	2800570	101	*	6	29.7729
chr8	128013639	128014135	497	*	6	29.7146
chrX	71253479	71253625	147	*	9	29.694
chr7	1511602	1511766	165	*	6	29.6477
chr3	128800392	128800518	127	*	6	29.6453
chr5	72296247	72297031	785	*	6	29.6081
chr7	105810653	105810744	92	*	7	29.5886
chr10	3936014	3936276	263	*	6	29.5655
chr19	4840765	4841009	245	*	6	29.5511
chr22	49928306	49928531	226	*	6	29.5476
chr17	17785584	17785745	162	*	7	29.5315
chr14	56120590	56121595	1006	*	7	29.5015
chr10	5664829	5665053	225	*	7	29.4899
chr1	93616446	93617028	583	*	6	29.4653
chr19	42281205	42281270	66	*	8	29.4631
chr6	34229465	34229739	275	*	6	29.4441
chr18	35123050	35123140	91	*	6	29.4246
chr19	11047139	11047293	155	*	6	29.4049
chr1	24953554	24953821	268	*	6	29.4011
chr3	122056311	122056427	117	*	6	29.3932
chr19	953826	954079	254	*	7	29.3835
chr8	128020827	128021157	331	*	6	29.3722
chr14	61505942	61506310	369	*	6	29.3711
chr7	106070124	106070291	168	*	6	29.3339
chr1	24952964	24953141	178	*	6	29.3295
chr22	23211220	23211290	71	*	7	29.3257
chr2	86862448	86862567	120	*	8	29.3065
chr6	166441497	166441677	181	*	7	29.2827
chr19	35076918	35077121	204	*	7	29.277
chr8	125337144	125337684	541	*	6	29.2748
chr19	45502547	45502843	297	*	7	29.2027
chr14	92587065	92587426	362	*	6	29.2006
chr1	24962020	24962241	222	*	6	29.1994
chr3	66468078	66468511	434	*	6	29.1797
chr1	87450285	87450834	550	*	6	29.1755
chr3	187981352	187981692	341	*	6	29.1726
chr1	156161165	156161234	70	*	8	-29.1568
chr2	9693293	9693402	110	*	7	29.1376
chr19	18426218	18426323	106	*	6	29.1013
chr9	68306506	68306560	55	*	8	29.1001
chr6	5749879	5749960	82	*	6	29.0959
chr5	14209649	14210028	380	*	6	29.069
chr5	125376279	125376470	192	*	9	29.0651
chr19	582951	583049	99	*	7	29.0641
chr10	11247364	11247425	62	*	6	-29.0463
chr9	6691902	6692067	166	*	6	29.046
chr5	10595819	10596013	195	*	6	29.0329
chr12	108854643	108854845	203	*	6	28.9983
chr6	41712986	41713297	312	*	7	28.9974
chr6	15526540	15526624	85	*	6	28.9524
chr13	98974547	98974681	135	*	7	28.9481
chr2	3419516	3419622	107	*	6	28.9425
chr20	53611490	53611816	327	*	7	28.9093
chr1	157696030	157696162	133	*	7	-28.8967
chr1	223748740	223748822	83	*	8	28.8916
chr16	74629396	74629533	138	*	6	28.8906
chr2	240917254	240917308	55	*	6	28.8305
chr16	2590505	2590586	82	*	6	28.8234
chr16	8952953	8953080	128	*	6	28.809
chr8	61746750	61747711	962	*	6	28.8007
chr22	50226987	50227055	69	*	7	28.7796
chr19	843995	844052	58	*	8	28.7626
chr7	2255444	2255595	152	*	8	28.7625
chr22	46589006	46589089	84	*	6	28.7583
chr3	123153866	123154543	678	*	6	28.7455
chr10	129474811	129474922	112	*	6	28.7191
chr17	81966179	81966236	58	*	7	28.6951
chr8	129989237	129989375	139	*	6	-28.6915
chr20	33780446	33780564	119	*	6	28.6872
chr7	157174488	157174613	126	*	6	28.6501
chr5	172793083	172793223	141	*	6	28.6481
chr5	32126224	32126334	111	*	6	28.6362
chr9	130358864	130358925	62	*	7	28.6081
chr22	50293957	50294095	139	*	6	28.5907
chr13	28424660	28425196	537	*	6	28.5858
chr18	9602764	9602870	107	*	6	28.5837
chr19	18119882	18119945	64	*	8	-28.5467
chr19	2521901	2522152	252	*	6	28.5385
chr20	44618648	44618704	57	*	6	28.5186
chr7	1842564	1842650	87	*	6	28.517
chr7	102592629	102592703	75	*	6	-28.4938
chr4	139968049	139968264	216	*	6	28.4758
chr10	79938067	79938199	133	*	6	28.4618
chr7	4700019	4700159	141	*	6	28.422
chr1	2234140	2234305	166	*	6	-28.4048
chr19	45472933	45472990	58	*	8	28.3959
chr17	76275416	76275537	122	*	6	28.3841
chr3	195632620	195632734	115	*	6	-28.3611
chr1	174174913	174175648	736	*	6	28.3183
chr5	151077538	151077899	362	*	6	28.3086
chr4	2939589	2939673	85	*	6	28.3037
chr20	47360706	47360779	74	*	6	28.2647
chr11	64205443	64205563	121	*	8	28.2503
chr7	98242227	98242337	111	*	6	28.2482
chr7	67099894	67100076	183	*	7	28.209
chr3	53168603	53168745	143	*	6	28.1876
chr13	40480742	40481005	264	*	6	28.1846
chr12	121969039	121969268	230	*	7	28.1829
chr1	183582133	183582242	110	*	7	28.1733
chr17	30669109	30669182	74	*	7	28.1311
chr17	8859428	8859757	330	*	7	28.1294
chr12	57843919	57844011	93	*	7	28.1277
chr17	3968959	3969040	82	*	6	28.0775
chr8	130285803	130286441	639	*	6	28.062
chr17	64970031	64970302	272	*	6	28.043
chr5	14335423	14335602	180	*	6	28.0243
chr22	24432155	24432242	88	*	6	28.0176
chr7	70006023	70006275	253	*	6	28.004
chr20	35783916	35784084	169	*	7	27.9996
chr2	87501186	87501308	123	*	6	-27.9736
chr21	42284421	42284533	113	*	6	27.9728
chr2	157874977	157875118	142	*	6	27.9615
chr17	40339004	40339133	130	*	6	27.9536
chr16	75073828	75074103	276	*	6	27.9458
chr11	69649242	69649295	54	*	6	27.94
chr14	50789401	50789557	157	*	7	27.9228
chr8	26587738	26587800	63	*	6	27.9081
chr17	57422251	57422414	164	*	6	27.8924
chr6	53438540	53438746	207	*	6	27.8864
chr5	126779963	126780060	98	*	6	27.8649
chr6	16239681	16239817	137	*	6	27.8452
chr1	2231243	2231357	115	*	6	-27.8438
chr12	130814967	130815396	430	*	8	27.8023
chr3	194249633	194249859	227	*	6	27.7509
chr17	57471625	57472007	383	*	6	27.7447
chr3	52846439	52846501	63	*	6	27.7256
chr6	90185029	90185230	202	*	6	27.7238
chr12	128790403	128790652	250	*	7	27.6991
chr14	70901980	70902099	120	*	6	27.687
chr5	69217101	69217159	59	*	6	27.6622
chrX	135974334	135974392	59	*	6	27.6606
chr1	155962105	155962204	100	*	7	-27.6251
chr12	639933	640361	429	*	6	27.5868
chr20	32069096	32069348	253	*	6	27.5643
chr15	100930278	100930421	144	*	6	27.554
chr7	156921832	156921983	152	*	6	27.5539
chr5	80183083	80183524	442	*	6	27.5491
chr2	128280987	128281454	468	*	6	27.5383
chr1	39049365	39049507	143	*	6	27.5363
chr7	102065822	102065935	114	*	6	27.5165
chr20	63795290	63795347	58	*	6	-27.495
chr19	34999506	34999566	61	*	6	27.4928
chr10	124611427	124611634	208	*	6	27.469
chr1	226349561	226349640	80	*	6	27.467
chr1	25557183	25557273	91	*	6	27.457
chr9	62897730	62897808	79	*	8	27.4353
chr3	188687510	188687843	334	*	6	27.4128
chr19	6039996	6040084	89	*	6	27.4023
chr7	100836608	100836728	121	*	6	27.3924
chr6	158057216	158057340	125	*	6	27.3911
chr19	648131	648185	55	*	7	27.3816
chr2	111366787	111366853	67	*	6	27.375
chr7	2758247	2758472	226	*	6	27.3443
chr21	36388971	36389068	98	*	7	27.3415
chr7	74213644	74213714	71	*	6	27.3348
chr17	77392753	77392904	152	*	6	27.3166
chr16	30004648	30004812	165	*	6	27.3135
chr3	192850643	192850752	110	*	7	27.2892
chr17	4376334	4376467	134	*	6	27.2804
chr13	51824876	51824931	56	*	6	27.2529
chr14	95371149	95371267	119	*	7	27.2338
chr22	17842723	17842782	60	*	6	-27.2197
chr14	105058993	105059195	203	*	6	27.2084
chr22	36462218	36462470	253	*	6	27.1741
chr8	113438504	113438617	114	*	9	27.1693
chr19	1996709	1996975	267	*	6	27.164
chr2	240621340	240621411	72	*	6	-27.1404
chr7	1073362	1073416	55	*	7	27.1315
chr17	77206350	77206735	386	*	6	27.1231
chr11	9462671	9462747	77	*	6	27.1204
chr5	152077131	152077201	71	*	6	27.1066
chr10	50660156	50660215	60	*	6	27.106
chr6	37551701	37552024	324	*	6	27.1041
chr14	35365511	35365654	144	*	6	27.0889
chr21	44907669	44907781	113	*	7	27.0645
chr22	25402998	25403183	186	*	7	27.0516
chr20	50817610	50817748	139	*	6	27.05
chr6	6610111	6610165	55	*	6	-27.0467
chr17	21064430	21064640	211	*	6	27.0278
chr21	8437004	8437076	73	*	6	-27.0163
chr17	40552205	40552278	74	*	7	26.9994
chr4	8202637	8202807	171	*	6	26.9921
chr19	14581384	14581551	168	*	8	26.8548
chr20	62285841	62285942	102	*	9	26.8321
chr14	65337351	65337902	552	*	6	26.8302
chr13	46162448	46162510	63	*	6	26.827
chr5	34499984	34500110	127	*	6	26.8141
chr1	2550204	2550295	92	*	6	-26.8069
chr19	49895738	49895868	131	*	6	26.8004
chr5	175872098	175872156	59	*	7	26.746
chr12	54959319	54959589	271	*	6	26.7309
chr1	143212104	143212179	76	*	6	-26.7022
chr12	121997115	121997239	125	*	6	26.7008
chr10	60353746	60354009	264	*	6	26.6874
chr6	116475797	116475880	84	*	6	-26.6846
chr7	4713648	4713791	144	*	8	26.6688
chr10	5691105	5691184	80	*	6	26.607
chr17	75152710	75152999	290	*	6	26.5927
chr2	201134170	201134405	236	*	6	26.4959
chr20	53071931	53072107	177	*	6	26.4941
chr19	2250676	2250753	78	*	9	26.4735
chr9	130019788	130020080	293	*	6	26.4716
chr17	80288887	80288983	97	*	6	26.4696
chr1	23595393	23595528	136	*	7	26.4661
chr6	167097448	167097614	167	*	6	26.412
chr13	40580764	40581034	271	*	6	26.4039
chr11	693695	693880	186	*	6	26.3909
chr12	124565338	124565393	56	*	6	26.3672
chr15	68790110	68790325	216	*	6	26.3665
chr22	46631000	46631080	81	*	7	26.3438
chr20	842088	842187	100	*	8	26.3223
chr10	101902401	101902752	352	*	6	26.3189
chr6	38100283	38100353	71	*	6	26.3104
chr20	35792344	35792478	135	*	7	26.2328
chr19	2064413	2064501	89	*	6	26.2269
chr1	9890136	9890674	539	*	6	26.1814
chr19	2169977	2170058	82	*	6	26.1735
chr11	1846947	1847058	112	*	6	26.1292
chr3	151389515	151390022	508	*	6	26.1184
chr22	18953294	18953403	110	*	6	-26.0774
chr8	29522410	29522565	156	*	6	26.0762
chr2	87634355	87634629	275	*	7	-26.0721
chr7	150375703	150376240	538	*	7	26.0676
chr21	25185851	25186079	229	*	6	26.0673
chr6	106101814	106102214	401	*	6	26.0616
chr1	207942582	207942715	134	*	7	26.0606
chr1	155536768	155536913	146	*	6	26.023
chr16	85329649	85329719	71	*	6	26.006
chr11	9597414	9597570	157	*	6	25.9878
chr18	10291101	10291229	129	*	6	25.9745
chr8	28190600	28190676	77	*	6	25.9143
chr9	34380243	34380295	53	*	7	25.9058
chr16	10875901	10875964	64	*	6	25.8907
chr9	99828794	99828858	65	*	8	25.8447
chr3	177344527	177344624	98	*	6	25.8301
chr16	81431667	81431821	155	*	7	25.8196
chr16	89324277	89324329	53	*	7	25.7973
chr10	104331330	104331432	103	*	7	25.7821
chr10	42100121	42100193	73	*	7	-25.7754
chr11	111028836	111028898	63	*	7	-25.7118
chr2	42755468	42755612	145	*	6	25.6722
chr11	67649909	67650170	262	*	6	25.6519
chr12	47389913	47390075	163	*	6	25.6481
chr22	44600594	44600654	61	*	6	-25.631
chr2	10329839	10329997	159	*	6	-25.6149
chr12	123358519	123358615	97	*	7	25.5964
chr11	61138862	61138964	103	*	6	25.5775
chr11	76234267	76234462	196	*	6	25.5585
chr1	26531283	26531502	220	*	6	25.5218
chr19	2250508	2250602	95	*	7	25.5203
chr1	3674443	3674541	99	*	7	25.5197
chr7	835310	835752	443	*	6	25.4938
chr15	90231488	90231614	127	*	6	-25.4782
chr13	48506207	48506278	72	*	6	25.4261
chr1	247332642	247332792	151	*	7	25.4219
chr22	37311214	37311356	143	*	6	25.4168
chr8	81089484	81089816	333	*	6	25.3726
chr17	55467184	55467482	299	*	6	25.3722
chr8	60054521	60055796	1276	*	7	25.2505
chr22	47091157	47091254	98	*	6	25.2442
chr12	104272035	104272205	171	*	6	25.2322
chr7	5528057	5528162	106	*	6	-25.2026
chr1	226109482	226109634	153	*	7	25.1538
chr4	185733927	185734071	145	*	6	25.1385
chr13	30330282	30330662	381	*	8	25.132
chr10	119701464	119701556	93	*	6	25.1248
chr14	22535286	22536919	1634	*	6	25.1167
chr5	17233850	17233991	142	*	6	25.1075
chr13	29483306	29483390	85	*	6	25.1027
chr7	4726616	4726763	148	*	6	25.0583
chr7	1026320	1026388	69	*	7	25.0466
chr4	10037158	10037396	239	*	6	24.9945
chr16	57139972	57140056	85	*	6	24.9832
chr12	57897036	57897094	59	*	7	24.9643
chr6	129173126	129173199	74	*	6	24.9563
chr19	48630724	48630812	89	*	6	24.9548
chr10	79241555	79241769	215	*	6	24.9514
chr22	42711902	42712140	239	*	6	24.949
chr22	24425118	24425168	51	*	6	24.9127
chr22	39414480	39414760	281	*	6	24.898
chr8	130059233	130059409	177	*	6	24.883
chr7	2071344	2071423	80	*	6	24.8715
chr4	53588	53640	53	*	6	24.8443
chr19	16268860	16268951	92	*	7	24.831
chr1	212030531	212030613	83	*	6	24.8199
chr19	6038092	6038251	160	*	6	24.8015
chr12	48903686	48903758	73	*	6	24.8002
chr19	1999918	2000059	142	*	6	24.7917
chr21	46560754	46560890	137	*	6	24.7842
chr2	11751724	11751808	85	*	6	24.7826
chr12	124884346	124884418	73	*	6	24.7319
chr16	88479527	88479579	53	*	6	-24.7302
chr8	143938343	143938476	134	*	6	24.7041
chr1	31928425	31928628	204	*	6	24.704
chr10	130301604	130301689	86	*	6	24.683
chr6	2899744	2899849	106	*	6	24.6758
chr6	155248205	155248309	105	*	7	24.6719
chr16	1029818	1029879	62	*	6	-24.5673
chr22	50532496	50532574	79	*	7	24.5526
chr6	31558174	31558259	86	*	7	24.5506
chr22	31343729	31344015	287	*	6	24.5479
chr2	11755110	11755209	100	*	7	24.5304
chr17	21317307	21317362	56	*	6	-24.5011
chr21	6436399	6436505	107	*	7	24.4998
chr19	34177775	34178021	247	*	6	24.4823
chr1	25033563	25033850	288	*	6	24.4241
chr20	50340144	50340342	199	*	6	24.4201
chr3	196123132	196123219	88	*	6	24.417
chr16	85860859	85860944	86	*	6	24.3973
chr19	16341228	16341310	83	*	6	24.372
chr19	2288047	2288259	213	*	6	24.3628
chr17	47714434	47714538	105	*	6	-24.3551
chr14	22554969	22555562	594	*	6	24.3226
chr21	8254026	8254100	75	*	6	-24.2809
chr12	124457998	124458137	140	*	6	24.2742
chr16	88970745	88970848	104	*	6	24.2688
chr8	29445809	29445869	61	*	6	24.2481
chr5	1608003	1608093	91	*	6	24.2466
chrY	19569179	19569888	710	*	6	24.239
chr17	32880215	32880279	65	*	6	24.2083
chr7	105534139	105534314	176	*	6	24.1538
chr2	127604534	127604600	67	*	6	24.1525
chr5	78983178	78983273	96	*	7	24.1438
chr10	72292184	72292385	202	*	6	24.1435
chr19	4474267	4474331	65	*	6	24.0925
chr18	54210902	54210972	71	*	7	24.0603
chr16	30460381	30460584	204	*	7	24.0583
chr12	9309960	9310128	169	*	7	-24.0429
chr22	42439333	42439468	136	*	7	24.035
chr12	26557010	26557572	563	*	6	24.0004
chr6	41537228	41537594	367	*	6	23.9742
chr8	140047363	140047423	61	*	7	23.9094
chr6	137399781	137399943	163	*	6	23.8807
chr3	10165769	10165823	55	*	6	-23.8729
chr19	2479922	2480017	96	*	6	23.8693
chr22	46687174	46687301	128	*	6	23.805
chr1	27890965	27891037	73	*	6	23.7613
chr17	73610047	73610267	221	*	6	23.6873
chr3	69091120	69091194	75	*	6	23.6586
chr6	436572	436632	61	*	6	23.6081
chr7	6754140	6754192	53	*	7	23.5999
chrX	135032680	135032751	72	*	6	23.5762
chr20	36571901	36572025	125	*	6	23.5029
chr18	80147654	80147725	72	*	6	23.4558
chr22	31290285	31290345	61	*	6	-23.4469
chr16	89983694	89983746	53	*	6	23.4125
chr3	31714625	31714720	96	*	6	23.41
chr15	31367760	31367823	64	*	6	-23.4095
chr1	205481955	205482062	108	*	6	23.3663
chr11	67647449	67647565	117	*	6	23.321
chr19	660871	660940	70	*	6	-23.2889
chr17	2710026	2710161	136	*	6	23.2853
chr6	5762926	5763037	112	*	6	23.2832
chr16	1457714	1457799	86	*	6	23.277
chr12	110345371	110345539	169	*	6	23.2073
chr1	1144776	1144842	67	*	7	23.1382
chr12	104272436	104272532	97	*	6	23.1088
chr12	26272037	26272107	71	*	6	23.0943
chr19	56765468	56765549	82	*	6	22.9827
chr20	63902878	63902966	89	*	6	-22.8974
chr12	56692622	56692685	64	*	6	22.8739
chr2	239280443	239280512	70	*	6	22.8396
chr1	230279631	230279703	73	*	6	22.8134
chr6	138719028	138719661	634	*	6	22.801
chr2	135948635	135948784	150	*	6	22.7601
chr7	130351009	130351089	81	*	6	22.7486
chr1	9627446	9627499	54	*	6	-22.6121
chr17	28055116	28055235	120	*	6	22.582
chr19	6831262	6831397	136	*	6	22.5651
chr19	14376038	14376140	103	*	6	22.4618
chr7	158871538	158871604	67	*	6	22.4324
chr14	68701760	68701867	108	*	6	22.3558
chr17	1783393	1783443	51	*	6	-22.3477
chr21	39285903	39286100	198	*	6	22.3418
chr19	35225261	35225339	79	*	6	22.2784
chr10	84171789	84171867	79	*	6	22.2244
chr2	241985160	241985294	135	*	6	-22.1744
chr19	50728651	50728711	61	*	6	22.133
chr7	1513535	1513592	58	*	6	22.0834
chr20	47483394	47483514	121	*	6	22.0629
chr2	239380853	239380905	53	*	6	-22.0311
chr10	11273257	11273319	63	*	6	22.0148
chr17	77141746	77141835	90	*	6	21.9748
chr9	2065607	2066477	871	*	6	21.8996
chr19	13211014	13211136	123	*	6	21.8801
chr18	6414367	6414421	55	*	7	21.8696
chr6	15023697	15023795	99	*	6	-21.8044
chr12	124926992	124927078	87	*	7	21.7642
chr11	86287587	86287920	334	*	6	21.7596
chr11	2416237	2416313	77	*	6	-21.7542
chr14	61714982	61715204	223	*	6	21.745
chr9	16869721	16869787	67	*	6	21.7327
chr21	36247710	36247867	158	*	6	21.6471
chr1	149699190	149699281	92	*	7	21.5701
chr10	119697568	119697670	103	*	6	21.5648
chr8	10732055	10732149	95	*	6	21.5243
chr1	234961796	234962218	423	*	6	21.463
chr16	87406890	87407099	210	*	6	21.4062
chr10	79139246	79139298	53	*	6	21.365
chr19	35249467	35249550	84	*	6	21.3582
chr19	14480271	14480336	66	*	6	21.3031
chrY	56734696	56734849	154	*	7	-21.2617
chr20	62622752	62622828	77	*	6	20.6006
chr4	42344405	42344477	73	*	6	20.4773
chr17	75315817	75315916	100	*	6	20.252
chr9	121286215	121286377	163	*	6	20.2411
chr10	102325545	102325759	215	*	6	20.0805
chr10	124602297	124602436	140	*	6	20.0378
chr20	62046036	62046164	129	*	7	19.8341
chr20	32709424	32709544	121	*	6	19.5509
chr2	10147180	10147246	67	*	6	19.4097
chr17	82247583	82247659	77	*	6	18.9991
chr9	130036917	130037001	85	*	6	18.9839
chr11	89980266	89980327	62	*	7	18.7197
chr17	3919196	3919263	68	*	6	18.647
chr8	100515333	100515683	351	*	6	18.4077
chr9	65258497	65258557	61	*	6	18.3885
chr1	125174701	125174767	67	*	6	-17.9206
chr6	167318914	167318999	86	*	6	-17.3755
chr5	17272639	17273157	519	*	6	16.9479
chr1	143234756	143234833	78	*	7	-12.9231
chr2	241109044	241109522	479	*	12	10.0252
chr8	66543879	66544363	485	*	6	-9.32608
[truncated: 1 more rows]

## Sheet: RADmeth
chr1	629609	629883	dmr:-9.90538:0.253296	9
chr1	631139	631437	dmr:-8.0026:0.388639	14
chr1	631615	631860	dmr:-10.8166:0.491703	10
chr1	632301	632508	dmr:-11.519:0.611541	12
chr1	632834	633099	dmr:-8.03572:0.340819	13
chr1	634127	634314	dmr:-11.1147:0.365148	7
chr1	840833	840925	dmr:-6.85276:0.79915	5
chr1	842132	842368	dmr:-2.18833:0.170988	9
chr1	1142993	1143229	dmr:-0.423508:0.0863834	14
chr1	1900140	1900279	dmr:-0.30721:0.0704732	5
chr1	1902045	1902139	dmr:-0.697014:0.110457	8
chr1	8494492	8494694	dmr:-0.673647:0.107374	10
chr1	8623814	8623943	dmr:7.63485:0.791567	5
chr1	9084922	9085113	dmr:-0.485101:0.0958796	7
chr1	9400104	9400281	dmr:-0.637481:0.126138	7
chr1	9416959	9417693	dmr:-1.01801:0.154643	25
chr1	9418725	9418870	dmr:-0.89772:0.177416	6
chr1	9420101	9420200	dmr:-0.527428:0.108714	6
chr1	9782863	9783158	dmr:-0.217816:0.0478272	12
chr1	10496024	10496203	dmr:0.415256:0.0553967	10
chr1	10594675	10594824	dmr:-0.527816:0.101043	7
chr1	10986450	10986591	dmr:-0.177608:0.0339116	9
chr1	11252871	11252978	dmr:-0.749974:0.0761806	5
chr1	12006306	12006561	dmr:-0.594172:0.105498	8
chr1	12038720	12038851	dmr:-0.164104:0.0251347	10
chr1	12050213	12050312	dmr:-1.17929:0.157416	5
chr1	12053396	12053584	dmr:-0.24284:0.0407214	9
chr1	12071624	12071725	dmr:-0.278892:0.0319332	5
chr1	12142834	12143332	dmr:-1.34992:0.278499	14
chr1	12146697	12147061	dmr:-0.754745:0.110059	10
chr1	15917452	15917539	dmr:-1.15493:0.221377	5
chr1	15949636	15949964	dmr:0.117009:0.0217714	16
chr1	16535188	16535650	dmr:-0.4949:0.0089725	32
chr1	16647406	16647591	dmr:-1.5836:0.025341	17
chr1	16647924	16648186	dmr:0.790199:0.060042	25
chr1	16699888	16700145	dmr:-0.0729439:0.014615	28
chr1	16859750	16859891	dmr:-0.103876:0.0217391	15
chr1	16875003	16875151	dmr:-0.283321:0.0498701	10
chr1	16978882	16979068	dmr:-0.70727:0.0880481	7
chr1	18952889	18952979	dmr:-1.53824:0.22938	6
chr1	19459792	19459893	dmr:-0.384612:0.071966	5
chr1	21182126	21182265	dmr:-0.700281:0.0908054	7
chr1	21322693	21322850	dmr:-0.589608:0.128024	6
chr1	21544653	21544816	dmr:-1.49995:0.278677	5
chr1	23581344	23581494	dmr:-0.302518:0.0582522	6
chr1	23598439	23598601	dmr:-1.55901:0.325059	5
chr1	24947056	24947284	dmr:-1.83151:0.369528	7
chr1	24949659	24949907	dmr:-0.815063:0.116263	6
chr1	24953030	24953644	dmr:-0.0802504:0.0160502	25
chr1	24954614	24954917	dmr:-0.554228:0.106633	13
chr1	24955938	24956197	dmr:-0.30442:0.050322	7
chr1	24958024	24958164	dmr:-0.951521:0.173387	7
chr1	24961399	24961631	dmr:-2.00125:0.399156	5
chr1	24961979	24963403	dmr:-0.395067:0.0760294	39
chr1	25021119	25021387	dmr:-0.512759:0.0894072	11
chr1	25026950	25027100	dmr:-0.464536:0.0861653	7
chr1	25557183	25557274	dmr:-0.744642:0.158049	6
chr1	25583914	25584172	dmr:-0.338014:0.0688339	10
chr1	25765828	25765995	dmr:-0.423267:0.0783807	7
chr1	27366983	27367197	dmr:-0.282993:0.0298425	10
chr1	27522859	27523325	dmr:-0.946958:0.192889	12
chr1	27575290	27575660	dmr:-0.108202:0.0218139	40
chr1	27864752	27864860	dmr:-1.26267:0.203633	5
chr1	27882222	27882442	dmr:-0.516875:0.0796671	12
chr1	27889919	27890267	dmr:-1.07095:0.196145	12
chr1	27890915	27891038	dmr:-0.250415:0.0446988	8
chr1	28089771	28089882	dmr:-2.05907:0.299062	6
chr1	28147231	28147567	dmr:-0.685089:0.12368	12
chr1	28520890	28520994	dmr:-0.360515:0.0659073	6
chr1	30752660	30753029	dmr:-0.683294:0.124116	13
chr1	31891687	31891776	dmr:-0.48582:0.104637	5
chr1	31923524	31923716	dmr:-0.267797:0.0415765	12
chr1	31925836	31926123	dmr:-0.497552:0.0999357	13
chr1	31933514	31933608	dmr:-0.544395:0.0696268	6
chr1	31934119	31934190	dmr:-0.810496:0.183855	5
chr1	35578284	35578454	dmr:-0.373697:0.0719889	12
chr1	37471755	37471884	dmr:-0.508885:0.100959	6
chr1	38047831	38047998	dmr:-0.137708:0.0289835	12
chr1	39048286	39048548	dmr:-0.276638:0.0287247	20
chr1	39049365	39049508	dmr:-0.656962:0.0862995	6
chr1	39049789	39049899	dmr:-0.275491:0.0291116	7
chr1	39104651	39104808	dmr:-0.992538:0.114703	5
chr1	39268891	39269052	dmr:-0.525177:0.083578	6
chr1	41014939	41015022	dmr:-1.31212:0.253519	5
chr1	41640184	41640320	dmr:-0.341937:0.0578949	7
chr1	42941029	42941301	dmr:-0.534517:0.100622	10
chr1	43834655	43834803	dmr:-1.60737:0.322327	6
chr1	45836975	45837077	dmr:-0.545723:0.112336	6
chr1	46305051	46305708	dmr:-0.0599636:0.00946686	36
chr1	46307002	46307085	dmr:-0.655878:0.116194	6
chr1	46325120	46325273	dmr:-0.219584:0.0386111	8
chr1	46330993	46331232	dmr:-1.13601:0.233901	11
chr1	52842871	52843296	dmr:-0.0463466:0.00228436	53
chr1	52843831	52844056	dmr:-0.244507:0.0397042	13
chr1	53317346	53317473	dmr:-1.2109:0.219665	6
chr1	53319681	53319919	dmr:-0.241604:0.0557454	7
chr1	53321960	53322077	dmr:-0.509312:0.10905	5
chr1	76268790	76268888	dmr:-0.685772:0.159706	5
chr1	77848044	77848137	dmr:-0.306433:0.0716027	6
chr1	87058919	87059054	dmr:-2.88614:0.125	5
chr1	89610208	89610602	dmr:-0.692133:0.10874	16
chr1	93643025	93643407	dmr:-0.621256:0.122411	13
chr1	107782659	107782753	dmr:-0.417874:0.0776472	5
chr1	110068729	110068770	dmr:-0.43217:0.0198817	7
chr1	110211853	110212131	dmr:-0.123286:0.0175961	39
chr1	110214979	110215412	dmr:-0.761473:0.136066	13
chr1	110235901	110235999	dmr:-0.407547:0.0880392	6
chr1	110859671	110859812	dmr:-0.377611:0.0396351	8
chr1	117061088	117061285	dmr:-0.0948236:0.0143547	14
chr1	120132072	120132256	dmr:6.72314:0.205556	5
chr1	120360220	120360395	dmr:-1.6679:0.341741	5
chr1	121008210	121008541	dmr:-1.31831:0.0182693	16
chr1	121010171	121010447	dmr:-2.27715:0.110583	16
chr1	121051418	121051588	dmr:-1.58115:0.0646679	19
chr1	121117940	121118066	dmr:-0.632222:0.12037	9
chr1	121365910	121366010	dmr:3.38728:0.135294	5
chr1	143268077	143268283	dmr:-1.11996:0.0999903	16
chr1	143904544	143904674	dmr:-1.77873:0.0722034	10
chr1	144914038	144914138	dmr:8.00376:0.456017	5
chr1	145168438	145169081	dmr:-0.368508:0.0295299	49
chr1	145169235	145169815	dmr:-2.35099:0.1973	35
chr1	145176941	145177043	dmr:-3.96891:0.389099	8
chr1	148048481	148048673	dmr:-3.00236:0.0603544	14
chr1	149693126	149693350	dmr:-3.24269:0.288451	8
chr1	149699999	149700139	dmr:-10.7306:0.264163	9
chr1	149700263	149700443	dmr:-2.36441:0.0269017	11
chr1	149712035	149712126	dmr:-0.971078:0.215582	5
chr1	150612413	150613017	dmr:-0.88542:0.159478	15
chr1	154408823	154408974	dmr:-1.51628:0.215567	5
chr1	154418547	154418728	dmr:-1.38748:0.2576	6
chr1	154941091	154941711	dmr:-1.31891:0.221071	9
chr1	155962105	155962205	dmr:0.318836:0.0233897	7
chr1	156126371	156126511	dmr:-3.22318:0.0647692	6
chr1	156156012	156156180	dmr:-3.10975:0.135265	5
chr1	158246991	158247129	dmr:-0.390893:0.0655628	6
chr1	169361554	169361673	dmr:-0.403183:0.0525988	6
chr1	173478221	173478340	dmr:-0.323188:0.0696538	5
chr1	174165180	174165446	dmr:-1.28144:0.257012	11
chr1	174170403	174170699	dmr:-0.161753:0.0344896	12
chr1	179035529	179035669	dmr:-0.406564:0.0529668	5
chr1	180279329	180279541	dmr:-0.739903:0.134698	10
chr1	184973417	184973489	dmr:4.4062:0.657532	5
chr1	185637710	185637891	dmr:-0.377838:0.0536112	6
chr1	200971359	200971619	dmr:-0.173318:0.0293972	12
chr1	201027656	201027746	dmr:-1.46587:0.265349	6
chr1	204515388	204515716	dmr:-0.108336:0.0153743	19
chr1	205276511	205276691	dmr:-1.62796:0.31382	5
chr1	206253044	206253183	dmr:-5.29858:0.235863	6
chr1	206384629	206384729	dmr:0.812082:0.153573	5
chr1	206728678	206728874	dmr:-0.476822:0.0969824	10
chr1	206741943	206742113	dmr:-0.883088:0.146833	5
chr1	207823657	207823764	dmr:0.203194:0.044077	11
chr1	212667856	212667977	dmr:-0.639842:0.128544	5
chr1	212691782	212691928	dmr:-1.69603:0.289165	5
chr1	212954639	212954784	dmr:-0.295725:0.0575712	6
chr1	220876562	220876639	dmr:-0.348352:0.081916	5
chr1	224147283	224147410	dmr:-0.53226:0.108509	6
chr1	225435255	225435375	dmr:-2.01356:0.348763	5
chr1	225442989	225443080	dmr:-1.02336:0.201414	5
chr1	226249890	226250031	dmr:-0.464936:0.0605138	5
chr1	226251202	226251377	dmr:-1.00088:0.16645	7
chr1	226349157	226349377	dmr:-1.40299:0.297309	9
chr1	226350242	226350531	dmr:-1.73358:0.0528831	9
chr1	226353721	226354273	dmr:-0.975158:0.173254	12
chr1	226355083	226355234	dmr:-0.530211:0.0605866	8
chr1	226664674	226664805	dmr:-1.14529:0.162094	7
chr1	226668315	226668412	dmr:-0.493328:0.0772572	5
chr1	226686572	226686624	dmr:-1.3085:0.268513	5
chr1	228485973	228486076	dmr:-0.146136:0.030024	9
chr1	228636097	228636353	dmr:1.10124:0.226047	24
chr1	230118674	230118790	dmr:-0.874444:0.189495	10
chr1	230122806	230123143	dmr:-1.12816:0.230049	9
chr1	230130818	230130917	dmr:-0.362996:0.0771142	5
chr1	231694770	231694939	dmr:-0.320451:0.0711517	7
chr1	232965624	232965994	dmr:-0.922861:0.155439	12
chr1	233295207	233295303	dmr:0.996385:0.117297	6
chr1	234768815	234768912	dmr:-0.57282:0.11533	6
chr1	234769085	234769270	dmr:-0.839466:0.121718	7
chr1	234773307	234773460	dmr:-0.195094:0.0418956	14
chr1	234841732	234841826	dmr:-0.565462:0.114752	5
chr1	234876227	234876481	dmr:-1.01192:0.176407	7
chr1	235010606	235010829	dmr:-1.80722:0.333193	6
chr1	235022436	235022648	dmr:-1.99496:0.364675	5
chr1	235048525	235048668	dmr:-0.269581:0.0548764	7
chr1	235050078	235050196	dmr:-0.711445:0.12925	6
chr1	235074120	235074271	dmr:-0.849641:0.164037	7
chr1	235077812	235077960	dmr:-0.825101:0.171069	11
chr1	236143903	236144335	dmr:-0.14975:0.0284934	18
chr1	236150380	236150753	dmr:-0.521887:0.0671141	15
chr1	236155476	236155649	dmr:-1.05211:0.119203	8
chr1	236159440	236159566	dmr:-0.426256:0.0596648	5
chr1	243101540	243101949	dmr:-0.674903:0.117898	42
chr1	243495161	243495249	dmr:-0.340762:0.0497552	5
chr1	244351816	244351919	dmr:-0.247833:0.0414412	9
chr1	247322575	247322701	dmr:-0.291138:0.0638527	6
chr2	3419516	3419623	dmr:-0.296615:0.0649268	6
chr2	8377152	8377235	dmr:-0.743268:0.162743	6
chr2	8536200	8536394	dmr:-0.584421:0.0860193	9
chr2	8541314	8541619	dmr:-2.01643:0.415757	8
chr2	8545528	8545667	dmr:-0.388676:0.0648201	7
chr2	9693293	9693403	dmr:-0.198014:0.0392664	7
chr2	10344103	10344305	dmr:-0.560361:0.120593	9
chr2	10373993	10374235	dmr:-0.749747:0.163088	10
chr2	11374867	11375163	dmr:-0.806217:0.157399	16
chr2	11748891	11748957	dmr:-2.7659:0.107625	5
chr2	11752923	11753074	dmr:-0.348013:0.0734292	6
chr2	11755373	11755457	dmr:-0.406302:0.0838982	5
chr2	11823161	11823376	dmr:-0.173255:0.0299876	12
chr2	11865878	11866025	dmr:-0.294479:0.0370818	9
chr2	12033298	12033558	dmr:-2.57634:0.490383	5
chr2	12046975	12047322	dmr:-2.95614:0.500961	9
chr2	12115816	12115996	dmr:-0.228539:0.036104	11
chr2	12324292	12324357	dmr:-0.707516:0.120317	5
chr2	24331062	24331233	dmr:-0.796389:0.139807	8
chr2	25302377	25302720	dmr:-1.08645:0.211217	12
chr2	26298255	26298626	dmr:-0.0760272:0.018298	18
chr2	28276456	28276591	dmr:-0.826831:0.159064	7
chr2	30366374	30366489	dmr:-0.276965:0.0650568	6
chr2	32375442	32375610	dmr:-0.305724:0.0486869	7
chr2	43049850	43050210	dmr:-0.296003:0.0591928	9
chr2	43163016	43163312	dmr:-0.409733:0.0938404	9
chr2	43210840	43211127	dmr:-2.09939:0.12082	7
chr2	43229854	43229975	dmr:0.722525:0.144158	8
chr2	43905631	43905780	dmr:-0.397806:0.0510243	8
chr2	46979590	46979827	dmr:-0.699245:0.13423	8
chr2	47310955	47311229	dmr:-0.547702:0.0632559	8
chr2	47313181	47313289	dmr:-1.11156:0.243316	5
chr2	47652496	47652596	dmr:-2.46026:0.495738	5
chr2	47658244	47658337	dmr:-0.448704:0.0971646	5
chr2	47695936	47696165	dmr:-0.865622:0.178174	6
chr2	47698247	47698629	dmr:-2.65094:0.475244	10
chr2	47725231	47725522	dmr:-1.56435:0.316832	8
chr2	47751998	47752202	dmr:-0.569191:0.105747	7
chr2	47752770	47752961	dmr:-0.512129:0.108963	8
chr2	58351252	58351349	dmr:-0.549299:0.125281	7
chr2	60994863	60995015	dmr:-1.16105:0.15214	6
chr2	64087249	64087327	dmr:-0.705516:0.107072	5
chr2	64784913	64785013	dmr:-0.42031:0.0921196	5
chr2	65366585	65366800	dmr:-0.317334:0.0697625	8
chr2	65383903	65384234	dmr:-1.6198:0.302424	10
chr2	70069996	70070134	dmr:-0.86473:0.196709	7
chr2	73983597	73983870	dmr:-0.513362:0.119117	17
chr2	74553045	74553235	dmr:-0.187401:0.034382	7
chr2	74555797	74556001	dmr:-0.319695:0.0717459	10
chr2	85434804	85434950	dmr:-0.385642:0.07107	5
chr2	85435162	85435359	dmr:-0.633567:0.138473	7
chr2	85579039	85579139	dmr:-0.562286:0.100798	5
chr2	86844934	86845009	dmr:-6.58718:0.463703	6
chr2	87456940	87457030	dmr:1.42899:0.055102	10
chr2	87458389	87458511	dmr:-0.365351:0.0674957	7
chr2	87469724	87469886	dmr:0.6214:0.0914705	6
chr2	87498863	87498955	dmr:17.4106:0.880514	7
chr2	96158503	96159118	dmr:-1.35596:0.247826	20
chr2	96163282	96163477	dmr:-1.03979:0.212816	7
chr2	96340535	96340680	dmr:-0.595595:0.104118	6
chr2	96341678	96341870	dmr:-0.197832:0.0310822	12
chr2	96528455	96528696	dmr:-9.8211:0.381658	9
chr2	96531131	96531485	dmr:-0.620264:0.107788	9
chr2	96531915	96532077	dmr:-0.759042:0.0943146	9
chr2	96888998	96889059	dmr:-0.802736:0.107836	5
chr2	97768789	97768892	dmr:-0.403676:0.058887	5
chr2	98538905	98538980	dmr:-0.235834:0.0475791	7
chr2	100243679	100243855	dmr:-0.713072:0.103577	6
chr2	100246369	100246497	dmr:-0.568526:0.0738899	8
chr2	100246728	100246953	dmr:-0.71564:0.138978	10
chr2	101727743	101727964	dmr:-0.188538:0.0371351	9
chr2	105747716	105747873	dmr:-1.12106:0.211357	7
chr2	106144979	106145359	dmr:-0.239438:0.0540621	18
chr2	106486658	106486847	dmr:-1.722:0.0485548	13
chr2	108611617	108611740	dmr:-0.849482:0.178924	6
chr2	111163070	111163356	dmr:-0.342507:0.0273815	12
chr2	111451881	111451973	dmr:13.1312:0.513483	7
chr2	111480325	111480487	dmr:0.691778:0.107697	5
chr2	111526231	111526350	dmr:8.12154:0.519757	6
chr2	127087601	127087773	dmr:-0.244972:0.053842	10
chr2	127504943	127505136	dmr:-0.361515:0.0549873	6
chr2	127604534	127604614	dmr:-0.238726:0.0514739	7
chr2	127830920	127831035	dmr:-0.448239:0.103631	7
chr2	128520888	128520991	dmr:-1.24596:0.111997	5
chr2	130337041	130337361	dmr:-0.134959:0.0301087	18
chr2	132336870	132336965	dmr:0.896628:0.201459	5
chr2	134713154	134713216	dmr:-0.545554:0.12711	5
chr2	136053444	136053611	dmr:-1.13891:0.225626	5
chr2	136244071	136244380	dmr:-0.847661:0.167381	9
chr2	144374896	144375023	dmr:-0.733408:0.129879	6
chr2	148046108	148046225	dmr:-0.506286:0.0990094	5
chr2	151670958	151671188	dmr:-0.577549:0.110678	8
chr2	156330090	156330309	dmr:-0.461114:0.104197	12
chr2	157874977	157875123	dmr:-0.348491:0.076072	7
chr2	168194179	168194407	dmr:-1.5355:0.295204	5
chr2	171930214	171930313	dmr:-1.19506:0.232278	5
chr2	173357922	173358195	dmr:-0.761923:0.112704	20
chr2	190206789	190206953	dmr:-0.845646:0.130716	8
chr2	190527721	190527802	dmr:-0.548962:0.0924864	5
chr2	190670342	190670515	dmr:-1.95614:0.381357	5
chr2	195516674	195516810	dmr:-0.211399:0.0457461	10
chr2	195563756	195564034	dmr:-0.46246:0.0760097	11
chr2	196273257	196273443	dmr:-0.321313:0.055897	9
chr2	197121445	197121513	dmr:1.53075:0.248977	5
chr2	200944685	200944839	dmr:-1.36481:0.278835	6
chr2	201261595	201261795	dmr:0.303942:0.0182794	9
chr2	202035485	202035884	dmr:-0.0472169:0.00569006	32
chr2	203581768	203581870	dmr:-0.60531:0.125716	5
chr2	207335076	207335218	dmr:-0.189814:0.0331961	8
chr2	216001911	216002453	dmr:-1.73462:0.294874	5
chr2	218331031	218331395	dmr:-1.64007:0.284005	10
chr2	224596824	224596931	dmr:-0.407352:0.0832132	6
chr2	224770159	224770316	dmr:-1.01569:0.155688	7
chr2	224922011	224922094	dmr:2.55532:0.414338	8
chr2	227456880	227457342	dmr:-1.48744:0.27109	11
chr2	227463657	227463851	dmr:-0.792214:0.14628	5
chr2	229900632	229900819	dmr:-0.680811:0.121895	7
chr2	230268384	230268504	dmr:-1.15373:0.184082	6
chr2	230657740	230658461	dmr:-1.72468:0.262699	18
chr2	230659620	230660489	dmr:-2.59534:0.203689	27
chr2	230665974	230666107	dmr:-0.519711:0.0798695	8
chr2	230680969	230681049	dmr:-0.289233:0.0375677	6
chr2	230870263	230870861	dmr:-0.978333:0.198113	19
chr2	230922991	230923157	dmr:-0.608777:0.129893	6
chr2	230927365	230927468	dmr:-0.454266:0.091129	5
chr2	230944799	230945024	dmr:-0.301603:0.0515905	11
chr2	230947891	230948023	dmr:-0.294575:0.068376	6
chr2	230949865	230950119	dmr:-0.45033:0.0709745	11
chr2	230975504	230975709	dmr:-0.206145:0.0381497	10
chr2	230976417	230976482	dmr:-0.69594:0.1135	5
chr2	230985495	230985682	dmr:-1.35751:0.166339	8
chr2	231388438	231388626	dmr:-0.110503:0.0246615	11
chr2	231675647	231675712	dmr:-0.460798:0.069111	5
chr2	231682585	231683103	dmr:-1.42573:0.251793	12
chr2	231714793	231714992	dmr:-0.270451:0.0511201	10
chr2	232386450	232386653	dmr:-0.148017:0.0269849	14
chr2	233355884	233356080	dmr:-0.776558:0.123528	6
chr2	233381125	233381257	dmr:-0.385074:0.0881116	9
chr2	233381961	233382166	dmr:-0.985966:0.184183	8
chr2	236553636	236553888	dmr:-0.505961:0.109192	7
chr2	237703092	237703269	dmr:-0.386398:0.0361705	6
chr2	238016615	238016698	dmr:-0.937998:0.16341	6
chr2	239249882	239250053	dmr:-0.357378:0.0565039	11
chr2	239264369	239264619	dmr:-0.39181:0.0807629	7
chr2	239380844	239380950	dmr:0.130038:0.0223695	10
chr2	241087540	241088050	dmr:-0.232349:0.0346266	21
chr2	241088908	241089010	dmr:-0.261243:0.0483773	6
chr2	241108985	241109500	dmr:-0.429885:0.0788496	13
chr2	241109603	241110107	dmr:-0.81575:0.151217	9
chr2	241112223	241112415	dmr:-0.482072:0.0532841	13
chr3	5021714	5021862	dmr:-2.46037:0.493018	8
chr3	5182972	5183143	dmr:-0.518907:0.107739	12
chr3	5184412	5185001	dmr:-1.63877:0.335566	12
chr3	13078009	13078156	dmr:-1.09035:0.208636	9
chr3	13078585	13078770	dmr:-0.433314:0.098567	5
chr3	13264398	13264482	dmr:-0.293846:0.0488182	5
chr3	14472657	14472793	dmr:-0.611064:0.134305	7
chr3	15269506	15269852	dmr:-0.233469:0.024537	21
chr3	15636087	15636319	dmr:-0.948623:0.2179	9
chr3	15647123	15647257	dmr:-1.58287:0.259266	8
chr3	16451164	16451301	dmr:-0.999284:0.116617	5
chr3	16506143	16506406	dmr:-0.360511:0.0289761	7
chr3	23763195	23763565	dmr:-0.314115:0.0393277	11
chr3	39150724	39150965	dmr:-1.57156:0.32052	6
chr3	45890952	45891205	dmr:-1.22559:0.219677	8
chr3	48187077	48187198	dmr:-1.23412:0.270272	6
chr3	48812568	48812729	dmr:0.442218:0.0606797	9
chr3	49946333	49946532	dmr:-0.382639:0.0598514	9
chr3	49947986	49948357	dmr:-2.14344:0.39998	9
chr3	52218686	52218773	dmr:3.6735:0.164059	5
chr3	52532493	52532680	dmr:-0.97816:0.132975	5
chr3	52846439	52846531	dmr:-0.378088:0.0340073	8
chr3	53168587	53169581	dmr:-0.578152:0.111552	28
chr3	53171020	53171281	dmr:-0.270679:0.0460038	8
chr3	53252916	53253061	dmr:-0.37629:0.0814182	6
chr3	56895194	56895276	dmr:-3.1041:0.0204444	5
chr3	59444021	59444133	dmr:-1.64315:0.373068	5
chr3	66466975	66467110	dmr:-0.96676:0.20399	5
chr3	66468657	66468776	dmr:-1.03076:0.212795	5
chr3	66473788	66474008	dmr:-0.476974:0.111079	7
chr3	69090934	69091195	dmr:-0.133618:0.0271918	12
chr3	70973181	70973327	dmr:-0.575373:0.119861	10
chr3	71564943	71565078	dmr:-0.670209:0.111645	8
chr3	111579569	111579651	dmr:-0.522158:0.113939	5
chr3	111591140	111591244	dmr:-0.759838:0.138571	6
chr3	111593117	111593339	dmr:-0.74944:0.146592	5
chr3	111593925	111594045	dmr:-1.54604:0.319083	5
chr3	112773859	112773999	dmr:2.97627:0.0560589	7
chr3	114384436	114384519	dmr:0.427868:0.094563	5
chr3	119552206	119552819	dmr:-0.502838:0.069655	26
chr3	122021863	122021961	dmr:-0.149324:0.0331948	9
chr3	122080306	122080482	dmr:-0.221916:0.0516211	7
chr3	122083310	122083446	dmr:-0.917634:0.169049	5
chr3	123112015	123112100	dmr:-0.35498:0.078572	6
chr3	125142486	125142766	dmr:-1.09678:0.233304	11
chr3	125257478	125257550	dmr:-0.32273:0.0533875	6
chr3	126956985	126957152	dmr:-0.445197:0.0821105	6
chr3	126995420	126995536	dmr:-0.76212:0.132915	6
chr3	127016068	127016275	dmr:-0.277855:0.0570247	8
chr3	127761055	127761235	dmr:-0.837532:0.13567	6
chr3	127763910	127764480	dmr:-0.668496:0.132015	10
chr3	127765493	127765770	dmr:-0.807528:0.184573	11
chr3	127843656	127843872	dmr:-0.640598:0.13024	5
chr3	133476913	133477040	dmr:-0.3365:0.0555114	5
chr3	133568486	133568615	dmr:-0.56655:0.0943934	5
chr3	134488335	134488436	dmr:-0.384625:0.0718227	6
chr3	141369567	141369708	dmr:-0.549143:0.0551367	6
chr3	141383635	141383893	dmr:-0.151038:0.0211449	10
chr3	141386172	141386432	dmr:-1.04977:0.213719	5
chr3	143084244	143084476	dmr:-0.35193:0.0695667	10
chr3	143118532	143118761	dmr:-0.281515:0.0523458	13
chr3	149247228	149247438	dmr:-2.52649:0.397098	5
chr3	150752465	150752564	dmr:-0.241342:0.0218665	6
chr3	152194330	152194422	dmr:-0.346651:0.0742697	10
chr3	177090681	177090810	dmr:-0.529137:0.101884	7
chr3	179266831	179267054	dmr:-0.160255:0.0214146	12
chr3	183535013	183535249	dmr:-0.593121:0.0950921	9
chr3	183543872	183544020	dmr:-0.316072:0.0624513	6
chr3	183549515	183549666	dmr:-0.479323:0.0966725	6
chr3	183575798	183575934	dmr:-0.572558:0.119924	8
chr3	183581054	183581912	dmr:-1.0436:0.196959	14
chr3	183585608	183586021	dmr:-1.96116:0.372963	12
chr3	186518454	186518666	dmr:-2.25862:0.398254	6
chr3	186539306	186539405	dmr:-2.03897:0.380935	5
chr3	186994678	186994814	dmr:-0.899126:0.177957	5
chr3	187945719	187946099	dmr:-1.55188:0.290681	5
chr3	188098061	188098174	dmr:-0.5041:0.106009	5
chr3	188133038	188133573	dmr:-1.33465:0.280761	6
chr3	188133841	188134040	dmr:-1.34467:0.221199	6
chr3	188241233	188241411	dmr:-3.76478:0.651922	6
chr3	188243443	188243560	dmr:-0.733056:0.109982	7
chr3	188244027	188244123	dmr:-0.738494:0.145173	5
chr3	188288221	188288393	dmr:-0.841242:0.107054	6
chr3	188293786	188293991	dmr:-1.50992:0.308792	6
chr3	188299339	188299435	dmr:-0.789124:0.134602	5
chr3	188317056	188317196	dmr:-1.73266:0.32648	5
chr3	188355286	188355376	dmr:-0.472106:0.0608482	5
chr3	188389501	188389602	dmr:-0.502026:0.0939506	5
chr3	195080900	195081154	dmr:-0.631825:0.141871	6
chr3	195133592	195133786	dmr:-1.2298:0.25364	12
chr3	195139205	195139431	dmr:-0.452447:0.0839785	6
chr3	195149519	195149606	dmr:-0.391732:0.0895858	5
chr3	195154566	195154707	dmr:-0.539939:0.115657	8
chr3	196079323	196079471	dmr:-1.48528:0.257265	6
chr3	196181070	196181174	dmr:-0.292769:0.0515589	7
chr3	196183147	196183405	dmr:-0.401054:0.0826946	13
chr3	197773785	197774207	dmr:-0.443723:0.085536	22
chr3	197834918	197835067	dmr:-0.410803:0.0727329	7
chr4	1219736	1219824	dmr:-0.641052:0.128728	5
chr4	1310981	1311430	dmr:0.608161:0.134521	33
chr4	2295506	2295611	dmr:-0.990368:0.162333	5
chr4	2800424	2800615	dmr:-0.286537:0.0536859	9
chr4	2804863	2805298	dmr:-0.596984:0.119366	17
chr4	2807073	2807228	dmr:-0.932484:0.18152	9
chr4	2832194	2832406	dmr:-0.525849:0.086621	12
chr4	2845217	2845374	dmr:0.71328:0.12191	12
chr4	2933124	2933293	dmr:-0.381028:0.0665226	5
chr4	2936055	2936132	dmr:-0.785366:0.180261	5
chr4	2936502	2936642	dmr:-0.52913:0.0924185	8
chr4	2937166	2937348	dmr:-0.54672:0.111118	8
chr4	2939589	2939691	dmr:-0.18041:0.032772	7
chr4	4333499	4333668	dmr:0.399493:0.0647233	9
chr4	5753917	5754070	dmr:-0.289066:0.0357705	8
chr4	6968885	6969563	dmr:-0.405221:0.0717701	16
chr4	8203714	8203899	dmr:-0.374721:0.0448997	7
chr4	8205425	8205681	dmr:-0.150518:0.0340777	12
chr4	8227215	8227623	dmr:-0.0609795:0.00914677	22
chr4	8230332	8230432	dmr:-0.633938:0.131855	5
chr4	8403874	8404306	dmr:-0.134343:0.0127913	18
chr4	9422162	9422413	dmr:3.61692:0.259321	6
chr4	25864190	25864393	dmr:-0.324495:0.0585005	11
chr4	25866165	25866258	dmr:-1.0163:0.221842	5
chr4	39361116	39361218	dmr:-1.15077:0.243838	5
chr4	42344405	42344478	dmr:-0.325325:0.0754103	6
chr4	42644577	42644720	dmr:-0.838033:0.109602	6
chr4	49103851	49104002	dmr:0.402413:0.296687	6
chr4	52702079	52702178	dmr:-0.436203:0.062534	6
chr4	56433717	56433819	dmr:-0.289177:0.0638673	7
chr4	70731598	70731900	dmr:-1.42888:0.271692	8
chr4	70863780	70863950	dmr:-0.421386:0.0721884	10
chr4	77587744	77587865	dmr:-0.925357:0.203357	8
chr4	80196729	80196911	dmr:-0.716545:0.133577	8
chr4	99848290	99848481	dmr:-0.202814:0.0357831	10
chr4	123478797	123478969	dmr:-0.474133:0.099814	6
chr4	140096162	140096435	dmr:-4.35285:0.159303	6
chr4	152689091	152689264	dmr:-0.968124:0.190713	10
chr4	153112046	153112178	dmr:-0.821406:0.183744	5
chr4	153493608	153493690	dmr:-0.325304:0.0524564	5
chr4	153573236	153573354	dmr:-0.76531:0.0938852	6
chr4	184274519	184274665	dmr:-0.36922:0.0663816	5
chr4	184387032	184387171	dmr:-0.83099:0.175939	7
chr4	184407093	184407196	dmr:-0.94327:0.206765	5
chr4	185205314	185205409	dmr:-1.17045:0.249106	8
chr4	190041406	190041580	dmr:-0.151245:0.0338211	15
chr4	190068555	190068707	dmr:-0.134816:0.0268995	20
chr5	628934	629050	dmr:-0.318693:0.0415938	6
chr5	1392890	1393005	dmr:-0.409874:0.0805328	5
chr5	1510268	1510479	dmr:-0.470654:0.0746832	11
chr5	1608003	1608094	dmr:-0.969615:0.181129	6
chr5	10595869	10596014	dmr:-0.61018:0.0856508	5
chr5	14147312	14147582	dmr:-0.377756:0.0730795	8
chr5	14258941	14259165	dmr:-0.190211:0.0305504	10
chr5	14271393	14271546	dmr:-0.972642:0.139628	5
chr5	14335423	14335523	dmr:-0.367152:0.0635966	5
chr5	14416167	14416242	dmr:-0.582664:0.0909934	5
chr5	14448313	14448552	dmr:-0.520593:0.103225	9
chr5	14667403	14667655	dmr:-0.793782:0.166107	6
chr5	14669164	14669361	dmr:-0.327608:0.0642076	9
chr5	14673044	14673226	dmr:-0.30007:0.0546155	6
chr5	14674497	14674704	dmr:-1.17564:0.220348	12
chr5	16784648	16784753	dmr:-0.308532:0.044762	6
chr5	17267573	17267730	dmr:-0.235822:0.0496292	10
chr5	17281564	17281659	dmr:-0.543748:0.10742	5
chr5	32126203	32126304	dmr:-0.341688:0.0264122	6
chr5	32206505	32206708	dmr:-1.35357:0.263391	6
chr5	56738053	56738276	dmr:-3.8385:0.570842	5
chr5	66608751	66608829	dmr:-1.31491:0.238345	5
chr5	68217655	68217670	dmr:-0.606864:0.0996794	5
chr5	74575972	74576074	dmr:-0.501984:0.0823404	5
chr5	75566265	75566357	dmr:-0.41006:0.0600226	5
chr5	78983041	78983274	dmr:-0.5285:0.0812498	13
chr5	80257740	80257931	dmr:-0.123101:0.0283645	11
chr5	96921996	96922293	dmr:-0.082533:0.0156419	23
chr5	116080475	116080556	dmr:-0.704936:0.106066	5
chr5	119030089	119030308	dmr:-0.547915:0.0844779	13
chr5	122698441	122698543	dmr:-0.781708:0.147322	5
chr5	131266439	131266710	dmr:0.880192:0.116797	13
chr5	133929991	133930109	dmr:-1.15325:0.211517	6
chr5	133932574	133932656	dmr:-0.74835:0.145255	5
chr5	133934034	133934188	dmr:-1.4524:0.205416	6
chr5	133975658	133975751	dmr:-1.01084:0.193338	5
chr5	134103570	134103816	dmr:-0.777103:0.120044	7
chr5	134104032	134104501	dmr:-0.774104:0.155942	11
chr5	134125183	134125348	dmr:-1.42079:0.286997	6
chr5	137847853	137847976	dmr:-0.576102:0.113249	5
chr5	138458410	138458621	dmr:-0.537416:0.0963986	9
chr5	139391875	139392215	dmr:-0.218131:0.0319068	18
chr5	139708847	139709308	dmr:-0.396583:0.0680862	19
chr5	139745525	139745838	dmr:-0.367651:0.0536907	14
chr5	141508537	141508641	dmr:-0.830645:0.167519	6
chr5	142357548	142357770	dmr:-0.700978:0.111711	9
chr5	143207251	143207397	dmr:-0.272164:0.0403381	8
chr5	143974031	143974265	dmr:-2.29908:0.395331	12
chr5	151077538	151077695	dmr:-0.293878:0.0577098	5
chr5	151216479	151216577	dmr:-0.69541:0.137554	7
chr5	151242837	151242934	dmr:-0.660546:0.128414	5
chr5	159415502	159415705	dmr:-0.69058:0.0999253	7
chr5	160469119	160469512	dmr:-3.00251:0.461648	15
chr5	160469684	160469880	dmr:-1.65168:0.349873	5
chr5	168528613	168528783	dmr:-0.316868:0.0344625	6
chr5	169654425	169654562	dmr:-0.68516:0.132377	7
chr5	169756204	169756338	dmr:-1.33283:0.0973602	5
chr5	170304496	170304617	dmr:-0.687439:0.0948224	8
chr5	170307735	170307855	dmr:-0.259385:0.0572912	6
chr5	172793067	172793222	dmr:-0.289817:0.064919	6
chr5	172870837	172871222	dmr:-0.734553:0.153256	11
chr5	172948047	172948173	dmr:-0.378632:0.0588818	5
chr5	173825375	173825493	dmr:-1.43218:0.288589	5
chr5	177332096	177332290	dmr:-0.484199:0.103565	19
chr5	179530088	179530186	dmr:-0.238255:0.0459248	6
chr5	179917492	179917620	dmr:0.268589:0.0422665	8
chr6	185520	185626	dmr:-0.46155:0.0801914	5
chr6	186359	186704	dmr:-0.777506:0.163522	9
chr6	190318	190460	dmr:-0.694974:0.130877	5
chr6	217838	217915	dmr:-0.571683:0.112165	6
chr6	229118	229220	dmr:-1.17806:0.221925	6
chr6	357755	358064	dmr:0.025588:0.0868644	10
chr6	384648	384805	dmr:-0.227211:0.0390934	7
chr6	484758	484977	dmr:-1.22188:0.186874	6
chr6	485814	485916	dmr:-0.354531:0.0659482	9
chr6	2857316	2857509	dmr:-0.855696:0.140702	7
chr6	2943733	2944146	dmr:-1.98089:0.366205	6
chr6	3749734	3749908	dmr:-0.284176:0.0639215	8
chr6	3803711	3803815	dmr:-0.300514:0.0545014	5
chr6	4352065	4352220	dmr:-0.354746:0.0773112	8
chr6	5749879	5749961	dmr:-0.403573:0.0875607	6
chr6	5762586	5762685	dmr:-0.957329:0.179203	7
chr6	11044579	11044742	dmr:-0.361785:0.0717929	25
chr6	11269897	11270084	dmr:-0.455088:0.0902598	5
chr6	11278137	11278289	dmr:-0.543243:0.106378	6
chr6	11291464	11291685	dmr:-0.557556:0.0931422	10
chr6	11711419	11711831	dmr:-1.19906:0.226571	15
chr6	13526989	13527165	dmr:-0.9743:0.133586	6
chr6	14071762	14071942	dmr:-2.29135:0.479551	6
chr6	15317558	15317828	dmr:-0.243282:0.0510033	9
chr6	15526540	15526764	dmr:-0.349061:0.0691724	11
chr6	16239736	16239896	dmr:-0.35007:0.0802573	7
chr6	16704598	16704684	dmr:-0.392232:0.0859016	5
chr6	18261294	18261363	dmr:-0.452725:0.0970355	6
chr6	26233323	26233503	dmr:-0.140917:0.0118431	14
chr6	29680494	29680847	dmr:-0.572581:0.0679842	23
chr6	30111362	30111427	dmr:0.159029:0.0328484	7
chr6	30892398	30892524	dmr:-0.17519:0.041773	8
chr6	31159505	31159751	dmr:-0.118982:0.0222619	12
chr6	31812321	31812463	dmr:-0.534674:0.120425	7
chr6	32531153	32531271	dmr:-4.35646:0.336443	5
chr6	32587104	32587331	dmr:-1.03043:0.182552	13
chr6	33010739	33010834	dmr:-0.424044:0.066297	5
chr6	34334009	34334109	dmr:-0.35657:0.0700228	5
chr6	34531510	34531803	dmr:-0.0562938:0.00978042	24
chr6	36591632	36591834	dmr:-2.15676:0.406535	5
chr6	37536758	37536857	dmr:-1.06664:0.23733	7
chr6	37551959	37552160	dmr:-0.271218:0.0477632	9
chr6	42023182	42023382	dmr:-1.12345:0.240358	7
chr6	42426589	42426786	dmr:-2.17919:0.376256	6
chr6	52360974	52361196	dmr:-0.470322:0.0621688	5
chr6	52994077	52994362	dmr:-0.495463:0.104218	15
chr6	71420785	71421005	dmr:-0.339454:0.0375795	25
chr6	73560096	73560219	dmr:-0.549323:0.109737	9
chr6	87252173	87252309	dmr:-0.421905:0.0710528	6
chr6	90073074	90073165	dmr:-0.714074:0.154657	7
chr6	105817350	105817443	dmr:-0.670203:0.128188	6
chr6	107716969	107717096	dmr:0.266044:0.0411323	7
chr6	110787830	110787933	dmr:-0.868237:0.128131	7
chr6	110880758	110880915	dmr:-0.8527:0.145799	6
chr6	113643970	113644196	dmr:-0.284136:0.0627691	8
chr6	129172820	129173200	dmr:-0.0987623:0.023454	26
chr6	134199385	134199538	dmr:-1.1762:0.18956	6
chr6	134212076	134212215	dmr:-0.259663:0.0484175	12
chr6	135174730	135174880	dmr:-0.634366:0.136681	7
chr6	144782923	144783012	dmr:-1.57561:0.328274	5
chr6	148917617	148918090	dmr:-1.6045:0.247056	13
chr6	149031833	149032222	dmr:-1.93029:0.399146	15
chr6	149320107	149320238	dmr:-0.354897:0.0782394	7
chr6	149496636	149497223	dmr:-0.495116:0.0960073	12
chr6	150652344	150652581	dmr:-0.284089:0.0517797	7
chr6	154685959	154686153	dmr:-1.82431:0.308893	6
chr6	155180171	155180282	dmr:-0.359608:0.0664048	6
chr6	156716146	156716301	dmr:-0.604523:0.102144	7
chr6	156767655	156767812	dmr:-0.338881:0.0660894	7
chr6	157456815	157456947	dmr:-0.405851:0.0807516	7
chr6	157460759	157460906	dmr:-0.74505:0.152876	6
chr6	157461776	157462020	dmr:-1.76322:0.339794	8
chr6	157615297	157615419	dmr:-0.96502:0.20338	6
chr6	158057216	158057437	dmr:-0.432931:0.0589088	10
chr6	158864857	158865189	dmr:-0.509372:0.0727372	11
chr6	159067328	159067559	dmr:-0.199924:0.046732	9
chr6	159904759	159904885	dmr:0.766948:0.153247	6
chr6	163708668	163708790	dmr:-0.274585:0.0645045	6
chr6	163709387	163709484	dmr:-0.453694:0.0904786	5
chr6	166463248	166463918	dmr:-0.916271:0.174115	24
chr6	170046873	170046915	dmr:-0.264762:0.0489872	5
chr7	31441	31504	dmr:-1.22701:0.232101	5
chr7	602882	603003	dmr:-0.487752:0.0998387	9
chr7	604961	605437	dmr:-0.657041:0.133583	24
chr7	818814	819025	dmr:-0.398787:0.066904	12
chr7	1073343	1073451	dmr:-0.132395:0.0319068	10
chr7	1104010	1104552	dmr:-0.8445:0.139041	17
chr7	1110898	1111071	dmr:-1.19369:0.126634	10
chr7	1511099	1511767	dmr:-0.368258:0.0635204	20
chr7	1513832	1514042	dmr:-0.911798:0.193196	12
chr7	1533656	1534222	dmr:-0.649264:0.081794	23
chr7	1842630	1842951	dmr:-0.331386:0.0579469	13
chr7	2056562	2056664	dmr:-0.356467:0.058776	8
chr7	2071272	2071593	dmr:-0.286156:0.0507163	17
chr7	2072870	2072986	dmr:-0.565244:0.109236	5
chr7	2073537	2073761	dmr:-0.760632:0.114094	13
chr7	2097887	2098125	dmr:-0.282737:0.0265268	16
chr7	2613968	2614100	dmr:-0.417676:0.0879155	8
chr7	2723502	2723634	dmr:-0.519643:0.109049	8
chr7	2736599	2736893	dmr:-0.0897867:0.0215187	15
chr7	4692417	4692615	dmr:-0.994303:0.174142	6
chr7	4700019	4700160	dmr:-0.23738:0.055234	6
chr7	4712539	4712660	dmr:-0.320907:0.068334	7
chr7	4713225	4713383	dmr:-0.170726:0.0403177	9
chr7	4720985	4721389	dmr:-0.522917:0.0591341	15
chr7	4722455	4722691	dmr:-0.398281:0.0678009	17
chr7	4726358	4726764	dmr:-0.151924:0.0242824	14
chr7	4731180	4731371	dmr:-0.461569:0.100976	8
chr7	4733926	4734024	dmr:-0.214383:0.0409517	6
chr7	4752681	4753127	dmr:-0.481337:0.0616789	12
chr7	5218122	5218210	dmr:-1.25739:0.252433	5
chr7	5333160	5333267	dmr:-0.635191:0.0918018	10
chr7	5333447	5333508	dmr:-0.533744:0.114608	5
chr7	5362548	5362908	dmr:-0.337383:0.0553612	19
chr7	5488175	5488327	dmr:-0.614396:0.126613	9
chr7	5527727	5527862	dmr:1.3011:0.0148936	10
chr7	6016687	6016830	dmr:-0.330112:0.0455125	6
chr7	12686532	12686727	dmr:0.608604:0.00228495	24
chr7	17147493	17147686	dmr:-1.12822:0.142597	7
chr7	36281054	36281234	dmr:-0.166827:0.0388989	11
chr7	37334314	37334420	dmr:-0.409455:0.0900773	6
chr7	37385743	37385895	dmr:-1.013:0.155115	6
chr7	44663597	44663801	dmr:-0.178993:0.0353861	9
chr7	47494683	47494771	dmr:-0.928606:0.102229	7
chr7	47636835	47637185	dmr:-0.53945:0.0964977	11
chr7	50167935	50167990	dmr:-4.75307:0.180958	6
chr7	50213346	50213604	dmr:-0.872674:0.186862	8
chr7	50336442	50336707	dmr:-0.972623:0.205693	10
chr7	50657383	50657528	dmr:-0.651726:0.127111	7
chr7	50659832	50659918	dmr:-0.389566:0.0842276	5
chr7	55552663	55552757	dmr:-0.231822:0.0540873	6
chr7	66746326	66746525	dmr:-0.299799:0.0545837	7
chr7	66751051	66751321	dmr:-0.772692:0.140973	13
chr7	69682913	69683091	dmr:-1.05871:0.136577	6
chr7	70005983	70006101	dmr:-0.61879:0.144503	5
chr7	72912693	72912948	dmr:-0.481087:0.102108	13
chr7	72969559	72969791	dmr:-4.83668:0.218133	22
chr7	73233329	73233425	dmr:-4.3291:0.145455	5
chr7	73706275	73706611	dmr:-0.6975:0.0878708	15
chr7	74212100	74212235	dmr:-1.74529:0.374494	7
chr7	74212756	74212979	dmr:-0.196486:0.043619	10
chr7	74213644	74213715	dmr:-0.951637:0.197566	6
chr7	74220312	74220490	dmr:-0.467623:0.103494	8
chr7	74268447	74268580	dmr:-1.96718:0.386315	6
chr7	98242227	98242338	dmr:-0.290372:0.0683167	6
chr7	98994349	98994441	dmr:-0.360032:0.0569013	6
chr7	100220559	100220786	dmr:0.444295:0.0930964	10
chr7	100542204	100542304	dmr:-0.21645:0.0516629	7
chr7	100836652	100836816	dmr:-0.497426:0.105025	7
chr7	101249840	101249963	dmr:-0.188812:0.0348609	8
chr7	101817908	101818125	dmr:-0.517477:0.0918505	10
chr7	101861020	101861175	dmr:-0.862628:0.179868	5
chr7	101865156	101865260	dmr:-1.06101:0.224191	5
chr7	101870899	101871014	dmr:-1.02996:0.217094	5
chr7	101912338	101912470	dmr:-0.282821:0.0509669	7
chr7	101941053	101941178	dmr:-0.321307:0.072141	6
chr7	102239907	102240106	dmr:-0.840269:0.170342	8
chr7	102300631	102301011	dmr:-0.0349859:0.00402922	54
chr7	102307831	102307963	dmr:-1.04961:0.192662	6
chr7	102312989	102313244	dmr:-0.240277:0.0546973	9
chr7	102321207	102321750	dmr:-0.230799:0.0402644	71
chr7	102418884	102419079	dmr:-0.41331:0.0816974	7
chr7	102592600	102592704	dmr:2.46629:0.110233	7
chr7	104951429	104951529	dmr:-0.481036:0.103218	5
chr7	105678397	105678496	dmr:-1.51701:0.287785	5
chr7	105690609	105690911	dmr:-0.601855:0.0627659	11
chr7	105810653	105810745	dmr:-0.274776:0.030231	7
chr7	106070039	106070236	dmr:-0.443587:0.0599444	7
chr7	106072378	106072581	dmr:-1.96451:0.341388	5
chr7	106155597	106155691	dmr:-1.22846:0.246003	6
chr7	114979582	114979718	dmr:-0.353965:0.0485713	6
chr7	116315389	116315490	dmr:-0.33273:0.0696232	5
chr7	128032940	128033113	dmr:-0.327436:0.0388288	13
chr7	128404171	128404327	dmr:-0.995136:0.161151	5
chr7	128408016	128408124	dmr:-0.601042:0.122121	5
chr7	129029889	129030014	dmr:-0.618832:0.088002	8
chr7	130148054	130148199	dmr:-2.08366:0.372713	7
chr7	130180611	130180665	dmr:-0.288985:0.0512327	6
chr7	135171766	135171930	dmr:-0.205196:0.0287759	10
chr7	135187199	135187276	dmr:-1.48459:0.288797	5
chr7	135188381	135188526	dmr:-0.254267:0.0414058	10
chr7	139771454	139771643	dmr:-0.714427:0.143956	7
chr7	150376529	150376770	dmr:-0.554901:0.0863547	7
chr7	150382683	150382865	dmr:-0.647317:0.124688	7
chr7	150430572	150430694	dmr:-0.681215:0.150297	6
chr7	150443761	150444107	dmr:-1.55589:0.322221	9
chr7	151089122	151089375	dmr:-1.57946:0.115459	10
chr7	155198518	155198845	dmr:-0.15475:0.0177957	12
chr7	157174488	157174614	dmr:-0.849743:0.163722	6
chr7	157254778	157255069	dmr:-0.590831:0.120231	17
chr7	157339782	157340020	dmr:-0.339985:0.0582156	14
chr8	1817934	1818120	dmr:0.486115:0.110607	11
chr8	6493686	6493845	dmr:-0.2635:0.0484784	7
chr8	7913629	7913740	dmr:0.790338:0.175754	5
chr8	8139456	8139585	dmr:-2.0782:0.0875	8
chr8	8203686	8203762	dmr:-0.583012:0.116722	5
chr8	8702595	8703094	dmr:-0.0170426:0.00393904	54
chr8	8743326	8743429	dmr:-0.441442:0.0990564	5
chr8	8808215	8808429	dmr:-0.566577:0.0523127	7
chr8	9040316	9040420	dmr:-0.411688:0.0859664	5
chr8	12526070	12526212	dmr:-3.71058:0.164332	9
chr8	21912267	21912367	dmr:0.286634:0.0461583	9
chr8	22405427	22405581	dmr:-0.344554:0.067331	5
chr8	22417100	22417187	dmr:-0.417328:0.0640322	5
chr8	22627775	22627879	dmr:-0.440197:0.0801783	6
chr8	22628155	22628337	dmr:-0.174756:0.041752	8
chr8	22690663	22691130	dmr:-0.174053:0.0255613	35
chr8	22703409	22704099	dmr:-0.02209:0.00477627	62
chr8	23336085	23336283	dmr:-1.13891:0.143632	9
chr8	23557284	23557332	dmr:-1.4249:0.294	5
chr8	24396384	24396507	dmr:-0.345533:0.0612957	6
chr8	26306201	26306433	dmr:-0.316377:0.0582434	7
chr8	26627903	26627965	dmr:-0.457546:0.0835618	5
chr8	29347593	29348261	dmr:-0.0522505:0.00782944	39
chr8	29522410	29522566	dmr:-0.248888:0.0254515	6
chr8	29526543	29526640	dmr:-2.26175:0.467009	5
chr8	37275221	37275356	dmr:-1.46526:0.281235	5
chr8	37883259	37883413	dmr:-0.67829:0.0826268	5
chr8	37894779	37894885	dmr:-0.60327:0.109906	5
chr8	37896107	37896302	dmr:-0.373:0.081915	7
chr8	38189067	38189225	dmr:-0.317529:0.0659641	7
chr8	38282396	38282469	dmr:-0.613308:0.116128	6
chr8	43143568	43143695	dmr:-1.3981:0.281297	6
chr8	49307200	49307637	dmr:0.258606:0.055019	18
chr8	54012242	54012344	dmr:-0.342374:0.075534	5
chr8	59109726	59109813	dmr:-0.516986:0.0976652	5
chr8	60021394	60021540	dmr:-0.396246:0.0607402	5
chr8	61712229	61712314	dmr:-0.657357:0.125835	6
chr8	81003951	81004197	dmr:-0.603547:0.124413	8
chr8	81074178	81074293	dmr:-0.304312:0.0462674	5
chr8	81104382	81104495	dmr:-2.67256:0.127513	5
chr8	81126428	81126559	dmr:-2.11811:0.405753	5
chr8	95114895	95114994	dmr:-0.692986:0.151447	7
chr8	97584375	97584448	dmr:-0.907606:0.198407	5
chr8	100410252	100410387	dmr:-0.978876:0.189688	5
chr8	102791171	102791498	dmr:-1.62368:0.330532	11
chr8	102977064	102977304	dmr:-0.87529:0.176159	7
chr8	109581828	109581919	dmr:-0.453788:0.044254	5
chr8	117915712	117915843	dmr:-0.735278:0.123436	6
chr8	124528242	124528469	dmr:-0.513258:0.102673	12
chr8	125506928	125507177	dmr:-0.780817:0.145422	7
chr8	127986169	127986428	dmr:-1.37879:0.244935	6
chr8	127987782	127988050	dmr:-0.567766:0.0965021	7
chr8	128001131	128001278	dmr:-8.58293:0.118772	7
chr8	128009744	128009950	dmr:-1.36874:0.213018	5
chr8	128078790	128078913	dmr:-0.461446:0.103047	5
chr8	128079763	128079976	dmr:-1.96165:0.407966	10
chr8	128106275	128106587	dmr:-1.73123:0.288494	8
chr8	128107203	128107483	dmr:-0.469274:0.0723135	11
chr8	128109069	128109277	dmr:-0.927492:0.176081	8
chr8	140047115	140047460	dmr:-0.11342:0.021905	23
chr8	140048873	140049092	dmr:-0.187842:0.0356885	10
chr8	140273267	140273427	dmr:-0.35424:0.069047	5
chr8	140515328	140515511	dmr:-1.30714:0.176656	8
chr8	140634190	140634464	dmr:-1.67615:0.0125644	21
chr8	140789388	140789638	dmr:-1.93158:0.302911	10
chr8	141087526	141087791	dmr:-1.3595:0.262197	8
chr8	141091785	141091928	dmr:-1.09155:0.139981	6
chr8	141109206	141109331	dmr:-0.358393:0.081576	6
chr8	141109413	141109594	dmr:-5.31727:0.117127	6
chr8	141110141	141110614	dmr:-1.75545:0.199721	19
chr8	141111150	141111385	dmr:-0.282014:0.0312994	10
chr8	141111635	141111928	dmr:-0.720524:0.111961	7
chr8	141112315	141113329	dmr:-0.847666:0.127333	29
chr8	141115388	141115485	dmr:-0.459963:0.0978883	6
chr8	141115893	141116127	dmr:-0.483449:0.0843387	7
chr8	141144138	141144250	dmr:-0.42784:0.0363172	5
chr8	141181914	141182032	dmr:-0.393817:0.0576007	7
chr8	141183845	141183919	dmr:-0.439946:0.0410506	5
chr8	141278344	141278521	dmr:0.0915873:0.0205819	15
chr8	141405770	141406102	dmr:-0.866273:0.146083	12
chr8	141415842	141416086	dmr:-0.602562:0.115832	10
chr8	141417017	141417231	dmr:-2.36685:0.014974	8
chr8	142277414	142277728	dmr:-0.521375:0.0696292	11
chr8	143167783	143168158	dmr:5.53907:0.319992	11
chr8	143369739	143369835	dmr:-0.153224:0.0232108	12
chr8	143524451	143524570	dmr:-0.276551:0.0333423	7
chr8	143928840	143928976	dmr:7.3353:0.21814	8
chr8	143929130	143929554	dmr:0.0674474:0.00980939	31
chr8	143938343	143938409	dmr:-0.497284:0.0851908	5
chr8	143950812	143951049	dmr:-0.102547:0.0214487	21
chr9	5920309	5920528	dmr:-1.29311:0.205889	6
chr9	6684132	6684377	dmr:-0.642858:0.135192	9
chr9	27022789	27022930	dmr:-0.563767:0.0998568	6
chr9	36935236	36935382	dmr:-0.591303:0.0995758	6
chr9	37028610	37028772	dmr:-0.312907:0.0350899	14
chr9	37336960	37337106	dmr:-0.579209:0.0673489	7
chr9	37365867	37366034	dmr:-1.74794:0.333934	6
chr9	37377581	37377764	dmr:-0.904193:0.165811	6
chr9	37386347	37386498	dmr:-0.797683:0.177491	6
chr9	37387820	37388028	dmr:-2.38577:0.431955	5
chr9	37396583	37396716	dmr:-0.360723:0.033217	6
chr9	37398874	37399007	dmr:-1.98396:0.31105	5
chr9	37403831	37404017	dmr:-1.75773:0.327521	7
chr9	37404701	37404818	dmr:-0.385317:0.0698835	6
chr9	37407332	37407433	dmr:-0.347267:0.0712015	6
chr9	37408436	37408653	dmr:-0.335887:0.0672002	9
chr9	37410516	37410783	dmr:-4.08695:0.465694	9
chr9	41073926	41074198	dmr:-0.337503:0.0625293	24
chr9	42422566	42422727	dmr:-1.72958:0.120943	12
chr9	68306422	68306544	dmr:-1.22836:0.0459184	14
chr9	81596213	81596391	dmr:-1.56366:0.302283	6
chr9	81622890	81623078	dmr:-1.43206:0.208778	7
chr9	86339169	86339513	dmr:-0.761971:0.151983	11
chr9	87938621	87938779	dmr:-1.8628:0.319089	7
chr9	89420535	89420647	dmr:-0.562088:0.10385	6
chr9	89422523	89422668	dmr:-1.13337:0.233929	11
chr9	89426136	89426221	dmr:-3.98157:0.079974	5
chr9	89433181	89433509	dmr:-0.557906:0.0847696	8
chr9	89435714	89435848	dmr:-0.32145:0.0705512	6
chr9	90505208	90505603	dmr:-0.364225:0.0736158	13
chr9	90799705	90799955	dmr:-0.596107:0.12386	11
chr9	92969151	92969287	dmr:0.621411:0.136925	7
chr9	93108284	93108642	dmr:-1.40292:0.264725	13
chr9	93110571	93110786	dmr:-1.99378:0.385892	13
chr9	93110959	93111589	dmr:-0.959694:0.161334	18
chr9	93111769	93112016	dmr:-1.02639:0.163361	9
chr9	93128034	93128213	dmr:-0.365:0.0795375	6
chr9	93133093	93133296	dmr:-0.211352:0.0322946	10
chr9	93139840	93139996	dmr:-0.52099:0.0775252	5
chr9	95063430	95063610	dmr:-0.156811:0.0234059	9
chr9	97988340	97988554	dmr:-0.713317:0.157072	7
chr9	98230650	98230846	dmr:-0.165485:0.0215674	11
chr9	109417253	109417364	dmr:-0.211904:0.0405982	5
chr9	110077468	110077599	dmr:-0.45393:0.0463084	5
chr9	110125878	110125982	dmr:-0.474626:0.0562714	5
chr9	113593967	113594499	dmr:-0.643399:0.116762	23
chr9	120905012	120905165	dmr:-0.754723:0.117389	6
chr9	120919252	120919434	dmr:-0.506182:0.113647	6
chr9	120923463	120924112	dmr:-1.60378:0.316579	12
chr9	121944224	121944337	dmr:-0.489983:0.0992767	7
chr9	123839053	123839258	dmr:-0.82606:0.142022	7
chr9	124136973	124137291	dmr:-0.364812:0.0520015	6
chr9	124257046	124257172	dmr:-0.799199:0.125397	7
chr9	126497895	126498148	dmr:-0.691355:0.134986	13
chr9	126811019	126811154	dmr:-1.17105:0.227272	5
chr9	126833674	126833790	dmr:-0.987939:0.144091	7
chr9	126838922	126839048	dmr:-1.30492:0.224998	8
chr9	128032909	128033028	dmr:-0.971013:0.189296	6
chr9	128125360	128125457	dmr:-0.434627:0.0941693	6
chr9	128192605	128193258	dmr:-0.10312:0.0170876	54
chr9	128703647	128703958	dmr:-0.0765394:0.0177676	18
chr9	129934728	129934874	dmr:-0.306371:0.0684206	7
chr9	129987601	129987791	dmr:-0.380803:0.073687	6
chr9	130006542	130006665	dmr:-1.02231:0.176288	5
chr9	130020268	130020500	dmr:-0.578617:0.124525	9
chr9	131228239	131228368	dmr:-0.395079:0.0798296	7
chr9	131240392	131240537	dmr:-0.354837:0.0630949	7
chr9	133057111	133057203	dmr:-0.262508:0.062608	5
chr9	133112210	133112363	dmr:-0.484846:0.110376	7
chr9	133954048	133954232	dmr:-0.547444:0.111117	10
chr9	134062095	134062392	dmr:-0.286446:0.0546243	12
chr9	134240500	134240596	dmr:-0.353377:0.0690155	6
chr9	134366370	134366551	dmr:-0.168501:0.0352148	11
chr9	134409463	134409652	dmr:-0.353874:0.0816942	10
chr9	136240660	136240826	dmr:-2.04544:0.338059	6
chr9	136241088	136241181	dmr:-0.288047:0.0441748	6
chr9	136509296	136509476	dmr:-0.419794:0.0747531	11
chr9	136525795	136525915	dmr:-0.792085:0.164774	8
chr9	136531206	136531315	dmr:-0.722288:0.089861	5
chr9	136748357	136748571	dmr:-2.02946:0.394135	8
chr9	136749107	136749355	dmr:-0.841804:0.190438	7
chr9	136901071	136901213	dmr:-0.415602:0.0865507	6
chr9	137031128	137031339	dmr:-0.496014:0.0815722	15
chr9	137031849	137031915	dmr:7.44853:0.373842	5
chr9	137032606	137032981	dmr:-1.13807:0.248754	11
chr9	137033194	137033952	dmr:-1.07042:0.178059	14
chr9	137281029	137281482	dmr:-0.0371424:0.00576883	54
chr9	137455320	137455715	dmr:-0.518509:0.0856786	19
chr9	137458091	137458284	dmr:-0.511599:0.103282	10
chr9	137761854	137762049	dmr:-1.31053:0.245168	9
chr9	138126587	138126786	dmr:-0.777558:0.145262	15
chr10	282806	282915	dmr:-1.31918:0.210615	5
chr10	329715	329860	dmr:-0.333046:0.047614	5
chr10	2949707	2949900	dmr:-0.201268:0.0394146	9
chr10	4066532	4066606	dmr:-1.40834:0.309454	5
chr10	4136972	4137272	dmr:-1.77311:0.26734	7
chr10	5626460	5626514	dmr:-0.388662:0.0818068	5
chr10	5646486	5646695	dmr:-0.852916:0.162143	10
chr10	5649259	5649437	dmr:-0.181957:0.0222921	9
chr10	5654468	5654594	dmr:-0.345078:0.077445	6
chr10	5654867	5655027	dmr:-0.223363:0.0400794	7
chr10	5656310	5656534	dmr:-0.870744:0.170584	11
chr10	5657875	5658073	dmr:-2.22171:0.463092	6
chr10	5659417	5659535	dmr:-0.306466:0.0474728	5
chr10	5691948	5692090	dmr:-1.17936:0.234858	6
chr10	6267526	6267824	dmr:-0.266342:0.0618765	11
chr10	6275482	6275654	dmr:-0.588868:0.0967162	6
chr10	6400468	6400564	dmr:-0.351358:0.071678	6
chr10	7475652	7475884	dmr:-0.317522:0.0606008	13
chr10	10870922	10871020	dmr:-0.497162:0.0815188	6
chr10	11276747	11276855	dmr:-0.287513:0.0532914	7
chr10	11450177	11450329	dmr:-0.242901:0.042726	7
chr10	11537149	11537382	dmr:-0.546139:0.0713748	8
chr10	12355668	12356081	dmr:-0.273871:0.0464662	13
chr10	12591595	12591757	dmr:-0.669791:0.103773	7
chr10	12781232	12781416	dmr:-0.947183:0.154538	8
chr10	15209317	15209389	dmr:0.591347:0.0658158	6
chr10	17028382	17028594	dmr:-0.361925:0.069198	11
chr10	22715029	22715225	dmr:-0.346949:0.0798405	11
chr10	30047508	30047725	dmr:-0.0879267:0.0126472	18
chr10	30447304	30447484	dmr:-1.05512:0.200863	6
chr10	30490754	30490856	dmr:-0.737123:0.164109	6
chr10	33116180	33116832	dmr:-0.932231:0.146723	13
chr10	47255265	47255380	dmr:-0.937422:0.187941	5
chr10	47763174	47763289	dmr:-0.163582:0.0267436	16
chr10	50388556	50388669	dmr:-0.60478:0.127166	5
chr10	60353910	60354010	dmr:-0.421482:0.0715512	5
chr10	61961485	61961578	dmr:-6.11922:0.097328	5
chr10	62049270	62049473	dmr:-0.145353:0.034717	9
chr10	62106479	62106619	dmr:-0.941216:0.171581	5
chr10	62186402	62186522	dmr:-5.54476:0.106424	5
chr10	63609101	63609582	dmr:-1.78632:0.314693	17
chr10	68599567	68599808	dmr:-1.49748:0.0601894	12
chr10	69087258	69087360	dmr:-0.693702:0.136718	5
chr10	69334524	69334856	dmr:-0.585917:0.110809	12
chr10	69337673	69337838	dmr:-0.356017:0.0383297	7
chr10	70482203	70482361	dmr:-0.963684:0.169417	5
chr10	71729231	71729567	dmr:-1.27942:0.27363	7
chr10	71737781	71737873	dmr:-0.65485:0.123432	5
chr10	73111320	73111524	dmr:-0.239073:0.0354083	9
chr10	73412068	73412335	dmr:-0.133543:0.0188686	16
chr10	73480483	73480594	dmr:-0.958174:0.182047	7
chr10	74750817	74750844	dmr:0.51026:0.0963984	5
chr10	77359252	77359384	dmr:-0.18652:0.037129	8
chr10	77493462	77493522	dmr:-0.283258:0.0482172	5
chr10	79264973	79265182	dmr:-0.853156:0.124377	9
chr10	79268503	79268662	dmr:-0.310296:0.0696681	7
chr10	80502252	80502424	dmr:-0.296906:0.0441682	5
chr10	87216213	87216371	dmr:3.55882:0.232527	11
chr10	87301544	87301662	dmr:1.24526:0.217871	12
chr10	96512420	96512629	dmr:-0.914438:0.009156	16
chr10	97200166	97200319	dmr:-0.290891:0.0327916	8
chr10	101061664	101061822	dmr:-0.580349:0.107173	9
chr10	101908693	101908883	dmr:-2.82298:0.526551	9
chr10	112814309	112814469	dmr:-1.11424:0.198704	7
chr10	113173950	113174084	dmr:-1.13872:0.205845	5
chr10	119226919	119227048	dmr:-0.402768:0.0579978	5
chr10	119315210	119315345	dmr:-1.71542:0.355134	5
chr10	119703669	119703796	dmr:-0.387687:0.058575	6
chr10	124095449	124095602	dmr:-1.39467:0.282029	6
chr10	124536352	124536452	dmr:-0.654166:0.117245	5
chr10	124539083	124539272	dmr:-4.37661:0.327839	5
chr10	124540843	124541254	dmr:-1.27355:0.179593	8
chr10	124541519	124541819	dmr:-0.949154:0.19574	11
chr10	124544562	124544972	dmr:-0.14092:0.0258904	20
chr10	124545141	124545346	dmr:-0.301465:0.0670613	8
chr10	124545550	124545910	dmr:-3.68629:0.266916	13
chr10	124546139	124546315	dmr:-0.390276:0.0837494	7
chr10	124547600	124547829	dmr:-0.201604:0.0357462	9
chr10	124548673	124548835	dmr:-0.496906:0.0729282	5
chr10	124549923	124550493	dmr:-1.0225:0.184933	19
chr10	124550873	124551094	dmr:-1.20619:0.140106	7
chr10	124551780	124551929	dmr:-0.665911:0.132968	8
chr10	124565991	124566093	dmr:-0.550504:0.125951	7
chr10	124588930	124589036	dmr:-0.283278:0.0635504	8
chr10	124597456	124598452	dmr:-1.88419:0.335993	25
chr10	124599531	124599835	dmr:-0.277779:0.0223989	8
chr10	124600570	124600888	dmr:-1.18535:0.238692	8
chr10	124602297	124602382	dmr:3.85828:0.174232	5
chr10	124604104	124604317	dmr:-0.558783:0.0923129	10
chr10	124604643	124604765	dmr:-0.652544:0.126583	5
chr10	124604920	124605204	dmr:-0.603145:0.112449	13
chr10	124606209	124606356	dmr:-0.462978:0.097834	8
chr10	124611427	124611508	dmr:-0.560314:0.100318	5
chr10	124613226	124613381	dmr:-0.564607:0.101573	9
chr10	124613870	124614091	dmr:-1.12655:0.205017	6
chr10	124614654	124615109	dmr:-0.671677:0.110055	21
chr10	124617448	124617801	dmr:-1.32316:0.197582	16
chr10	124618643	124619209	dmr:-0.861446:0.119309	23
chr10	124621666	124621967	dmr:-0.180729:0.0167458	12
chr10	124622212	124622452	dmr:-0.284515:0.0465294	11
chr10	124622964	124623119	dmr:-0.554494:0.0997813	8
chr10	124651683	124651871	dmr:1.06312:0.226571	9
chr10	124700356	124700603	dmr:0.687404:0.0681655	12
chr10	129474792	129474923	dmr:-0.289619:0.0638014	8
chr10	132400954	132401170	dmr:-0.291622:0.0511725	10
chr10	132411584	132412130	dmr:-0.617458:0.122492	23
chr10	132515009	132515145	dmr:-0.25757:0.0391297	8
chr10	132540049	132540272	dmr:-2.74669:0.431982	5
chr10	132540728	132540899	dmr:-0.972602:0.216325	11
chr10	132575618	132575776	dmr:-3.03868:0.0412558	10
chr10	132633289	132633591	dmr:-0.823048:0.178036	10
chr10	133640549	133640764	dmr:-1.79369:0.142082	28
chr11	693450	693730	dmr:-0.233592:0.0372793	11
chr11	1486029	1486356	dmr:0.802059:0.17099	19
chr11	2379569	2379798	dmr:-2.4792:0.504229	5
chr11	2383042	2383155	dmr:-2.80343:0.0511363	6
chr11	2386899	2387242	dmr:-0.445142:0.0656324	9
chr11	2388850	2388958	dmr:-1.80063:0.376293	5
chr11	2390067	2390343	dmr:-0.412637:0.0611449	10
chr11	2391382	2391551	dmr:-0.630295:0.134794	8
chr11	2392886	2393155	dmr:-1.23647:0.266301	8
chr11	2393264	2393410	dmr:-0.508266:0.0794511	9
chr11	2733880	2734017	dmr:-0.429998:0.0998286	8
chr11	2778722	2778893	dmr:-0.518238:0.103825	10
chr11	9209147	9209259	dmr:-0.485778:0.0978382	5
chr11	9462639	9462824	dmr:-0.113661:0.0274784	11
chr11	9575906	9576082	dmr:-0.851014:0.138985	7
chr11	9604415	9604731	dmr:-0.418914:0.0892989	11
chr11	9645512	9645643	dmr:-1.6041:0.287782	5
chr11	9660711	9660826	dmr:-0.698386:0.112145	5
chr11	10319876	10319937	dmr:-0.263144:0.0398096	5
chr11	12674363	12674461	dmr:-2.28264:0.0273665	14
chr11	14422464	14422673	dmr:-0.30131:0.0634057	10
chr11	16841605	16841712	dmr:-0.298743:0.0366339	7
chr11	33891522	33892170	dmr:-4.1876:0.545959	14
chr11	33895319	33895506	dmr:-0.768657:0.140843	6
chr11	33941908	33942363	dmr:-2.61613:0.436739	6
chr11	45209889	45210111	dmr:-0.103476:0.0223648	16
chr11	45210426	45210621	dmr:-0.35096:0.0586021	8
chr11	47915570	47915746	dmr:-7.49337:0.282473	7
chr11	57330234	57330339	dmr:-0.162985:0.0391082	8
chr11	60241046	60241181	dmr:-0.27956:0.0538276	10
chr11	61072808	61072866	dmr:-1.24251:0.259837	6
chr11	61091544	61091699	dmr:-0.970223:0.204908	6
chr11	61833884	61834027	dmr:-0.688468:0.139188	8
chr11	64213750	64213857	dmr:-0.93646:0.198682	6
chr11	64214863	64214955	dmr:-0.541204:0.093699	5
chr11	64215775	64215901	dmr:-0.850847:0.132808	6
chr11	64762076	64762171	dmr:1.32041:0.116932	6
chr11	64874218	64874690	dmr:0.646293:0.142212	17
chr11	64880452	64880505	dmr:-0.50593:0.110268	5
chr11	65355853	65356102	dmr:-0.511497:0.0813393	18
chr11	65492521	65492679	dmr:-1.4954:0.310667	5
chr11	65493612	65494170	dmr:-1.31858:0.241591	9
chr11	65494320	65494491	dmr:-1.89757:0.379953	5
chr11	66128744	66128926	dmr:-0.852418:0.163488	8
chr11	66317351	66317576	dmr:-1.32774:0.0164103	10
chr11	67355513	67355587	dmr:-0.618936:0.087251	5
chr11	67406795	67406938	dmr:0.347546:0.0607514	12
chr11	67470786	67471071	dmr:-0.84389:0.177191	6
chr11	67645897	67646096	dmr:-0.253861:0.0440902	8
chr11	68291577	68291719	dmr:-0.175056:0.0333212	13
chr11	69053537	69053645	dmr:-0.374602:0.0693343	6
chr11	69156141	69156333	dmr:-0.155071:0.0358554	7
chr11	69649190	69649353	dmr:-0.221782:0.0304121	9
chr11	70360373	70360505	dmr:-0.911927:0.116885	6
chr11	71463900	71464005	dmr:-0.324054:0.0248264	5
chr11	73994126	73994261	dmr:-0.443568:0.0930618	5
chr11	74754501	74754807	dmr:-0.438481:0.0993664	14
chr11	75350868	75351070	dmr:-0.305572:0.06126	6
chr11	82929376	82929576	dmr:-0.822627:0.131886	11
chr11	118217350	118217493	dmr:-0.98736:0.198387	5
chr11	118882767	118882962	dmr:-1.32656:0.208908	5
chr11	119720380	119720534	dmr:-0.34373:0.0657856	8
chr11	120794092	120794289	dmr:0.659114:0.131794	7
chr11	121463765	121464143	dmr:1.99609:0.415951	5
chr11	121465818	121465891	dmr:-0.966448:0.20856	5
chr11	121567531	121567788	dmr:-2.37691:0.109886	7
chr11	121576729	121576862	dmr:-1.1485:0.223889	6
chr11	121588767	121588944	dmr:-1.18019:0.246007	6
chr11	126183096	126183245	dmr:-4.37026:0.17738	5
chr11	126356765	126356872	dmr:-0.829561:0.184774	7
chr11	128289142	128289237	dmr:-2.22945:0.442266	5
chr11	128451767	128452088	dmr:-0.276804:0.0452821	23
chr11	129923288	129923331	dmr:0.24783:0.0304933	6
chr11	129972278	129972372	dmr:-2.30564:0.376379	6
chr11	130189649	130189922	dmr:-0.147984:0.0257967	24
chr11	134372636	134372696	dmr:-0.49641:0.0964662	5
chr12	665020	665305	dmr:-1.2677:0.239801	5
chr12	668885	669062	dmr:-0.677288:0.134384	8
chr12	1553293	1553361	dmr:-0.311403:0.056632	6
chr12	4132661	4132774	dmr:-1.08892:0.225636	5
chr12	4140784	4140944	dmr:-0.609018:0.0735512	6
chr12	6956445	6956677	dmr:0.158009:0.0188141	14
chr12	8417664	8417765	dmr:6.28746:0.207009	5
chr12	9717138	9717320	dmr:-1.84409:0.327141	12
chr12	11855656	11855739	dmr:-5.75863:0.173842	6
chr12	24199001	24199148	dmr:-0.688478:0.135046	6
chr12	24485427	24485526	dmr:-0.432286:0.0588348	5
chr12	24704492	24704768	dmr:-0.668018:0.107111	9
chr12	24946620	24946803	dmr:-1.03884:0.239913	7
chr12	24951318	24951504	dmr:-0.916728:0.197605	8
chr12	25023018	25023114	dmr:-0.833022:0.124022	5
chr12	25364419	25364522	dmr:-0.383474:0.045486	7
chr12	26319546	26319774	dmr:-1.62942:0.313237	5
chr12	27744924	27745068	dmr:-3.04033:0.446006	6
chr12	31297279	31297723	dmr:-0.313391:0.0655422	17
chr12	31810803	31810905	dmr:-0.339703:0.0733154	8
chr12	31811733	31811877	dmr:-1.20094:0.207681	5
chr12	31957109	31957340	dmr:-0.55865:0.107868	8
chr12	47717574	47717797	dmr:-1.18109:0.199703	9
chr12	47806414	47806558	dmr:-0.55991:0.0510412	5
chr12	48152037	48152146	dmr:-0.262023:0.0567399	10
chr12	49257648	49257742	dmr:0.377268:0.049982	5
chr12	49701687	49701797	dmr:-0.363534:0.0607696	5
chr12	49749579	49749756	dmr:-0.185592:0.0443549	8
chr12	51952763	51952865	dmr:-3.05372:0.110227	5
chr12	54277451	54277581	dmr:-0.333192:0.0705692	5
chr12	57085984	57086258	dmr:-0.135278:0.104778	11
chr12	57843919	57844012	dmr:-0.279183:0.041921	7
chr12	66618884	66619032	dmr:-1.94266:0.368127	6
chr12	93625453	93625519	dmr:-1.82461:0.272973	5
chr12	96104759	96104923	dmr:-0.991982:0.144993	5
chr12	96187876	96187972	dmr:-2.03652:0.378102	5
chr12	96210397	96210971	dmr:-0.771561:0.102735	19
chr12	96212787	96212861	dmr:-1.02129:0.189559	5
chr12	96214242	96214410	dmr:-0.706686:0.145146	8
chr12	104741656	104741928	dmr:-0.552517:0.0824979	11
chr12	110580814	110580997	dmr:-0.482676:0.0951254	5
chr12	110615062	110615195	dmr:-0.56344:0.121329	5
chr12	110641677	110641840	dmr:-2.10858:0.411769	6
chr12	110660998	110661145	dmr:-0.211895:0.0304841	8
chr12	110667492	110667587	dmr:-0.472074:0.0771418	5
chr12	111993083	111993233	dmr:-0.429178:0.0714656	5
chr12	112045743	112046114	dmr:-2.70476:0.425151	5
chr12	112083208	112083506	dmr:-0.979146:0.158795	7
chr12	112084505	112084683	dmr:-0.403354:0.074142	8
chr12	113055747	113055832	dmr:-0.338955:0.0673338	6
chr12	113065313	113065688	dmr:0.789757:0.0750264	21
chr12	113077264	113078014	dmr:-0.0561582:0.00847417	89
chr12	113093203	113093380	dmr:-0.202823:0.0197389	14
chr12	113171775	113171916	dmr:-0.606751:0.110009	8
chr12	113231858	113231950	dmr:-0.845644:0.163231	5
chr12	116540389	116540444	dmr:-0.942058:0.204223	5
chr12	117031019	117031211	dmr:-0.556192:0.09157	5
chr12	117083336	117083417	dmr:-0.298554:0.0545216	5
chr12	117143000	117143191	dmr:-0.219154:0.0444596	7
chr12	118205227	118205316	dmr:-0.529576:0.0459454	5
chr12	120668313	120668459	dmr:-0.225951:0.0308839	8
chr12	121258596	121259107	dmr:-0.399663:0.0488752	14
chr12	121259276	121259441	dmr:-0.748881:0.125278	7
chr12	121433242	121433388	dmr:-0.719519:0.144314	8
chr12	122008494	122008751	dmr:-1.05283:0.171787	13
chr12	122010310	122010439	dmr:-0.657063:0.103399	7
chr12	122025173	122025672	dmr:-0.548251:0.0907892	23
chr12	122026193	122026394	dmr:-1.92399:0.336749	6
chr12	122027472	122027996	dmr:-1.08542:0.211391	15
chr12	122028218	122028347	dmr:-1.12478:0.258518	7
chr12	122029488	122030565	dmr:-0.498303:0.107922	37
chr12	122400425	122400487	dmr:-1.50069:0.264911	5
chr12	122403809	122404404	dmr:-0.766367:0.144943	18
chr12	124380347	124380585	dmr:-0.768168:0.149079	12
chr12	124380614	124380751	dmr:-0.501178:0.116892	6
chr12	124457976	124458147	dmr:-0.147998:0.0357968	8
chr12	124481235	124481331	dmr:-0.806392:0.159088	6
chr12	124498449	124498577	dmr:-0.137935:0.0329654	7
chr12	124506266	124506448	dmr:-0.159353:0.0321355	16
chr12	124518628	124518936	dmr:-0.391369:0.0718186	21
chr12	124521528	124521629	dmr:-0.711144:0.102553	5
chr12	124527968	124528184	dmr:-0.283394:0.0465989	8
chr12	124548899	124549023	dmr:-0.744969:0.150562	9
chr12	124778871	124779030	dmr:-0.635731:0.119297	7
chr12	124861552	124861723	dmr:-0.574584:0.114962	9
chr12	124880448	124880544	dmr:-0.25116:0.0572518	5
chr12	124883756	124883839	dmr:-0.514828:0.101338	5
chr12	124885517	124885642	dmr:-1.06924:0.205327	6
chr12	125114836	125115079	dmr:-0.0901355:0.0169829	22
chr12	130813849	130814364	dmr:-0.699827:0.12359	22
chr12	130815373	130815471	dmr:-0.198582:0.0316445	8
chr12	131626884	131627187	dmr:11.0392:0.412728	13
chr12	131627220	131627425	dmr:5.74791:0.271018	8
chr12	131760986	131761122	dmr:-0.232935:0.0379987	8
chr12	131771428	131771812	dmr:-0.705577:0.0921199	14
chr12	132431721	132431840	dmr:-0.923589:0.178264	9
chr12	132452267	132452395	dmr:-1.22575:0.250292	6
chr12	132465415	132465563	dmr:-0.843675:0.185977	6
chr12	132524537	132524639	dmr:-0.948094:0.15868	5
chr13	19775222	19775347	dmr:-0.412486:0.0851956	5
chr13	21050714	21050772	dmr:-0.41732:0.066415	6
chr13	25170515	25170858	dmr:-0.03353:0.00444262	48
chr13	27149854	27149978	dmr:-0.594314:0.086937	5
chr13	27175840	27176073	dmr:-0.46617:0.065425	8
chr13	28033429	28033537	dmr:-1.95588:0.388854	5
chr13	29483255	29483439	dmr:-0.149619:0.0162726	11
chr13	30340183	30340401	dmr:-0.382382:0.0632133	6
chr13	30355541	30356038	dmr:-0.712578:0.160426	11
chr13	30446863	30446944	dmr:-0.566928:0.104961	5
chr13	30734224	30734315	dmr:-0.589012:0.119128	5
chr13	40390790	40390921	dmr:-0.779802:0.0954567	6
chr13	40430530	40430745	dmr:-1.02341:0.212193	6
chr13	40483933	40484035	dmr:-0.262629:0.0306296	7
chr13	40580938	40581035	dmr:-0.504566:0.0615512	5
chr13	46571411	46571512	dmr:-0.407445:0.0484948	6
chr13	46619294	46619402	dmr:-1.11156:0.17653	6
chr13	46720301	46720394	dmr:-0.378035:0.0758143	6
chr13	48506183	48506299	dmr:-0.270399:0.0582578	9
chr13	73944807	73945362	dmr:-1.85718:0.36854	10
chr13	99042410	99042495	dmr:-0.714792:0.040793	5
chr13	99085083	99085542	dmr:-0.120549:0.0243139	23
chr13	99148487	99148582	dmr:-0.495067:0.0585973	6
chr13	99231537	99231663	dmr:-0.44425:0.0946345	6
chr13	99232898	99233206	dmr:-1.86877:0.316297	5
chr13	99312476	99312629	dmr:-1.69643:0.30966	5
chr13	99353833	99354044	dmr:-2.38158:0.408727	6
chr13	99357411	99357941	dmr:-1.3033:0.201677	6
chr13	99421395	99421524	dmr:-0.37951:0.0764906	8
chr13	99546970	99547156	dmr:-1.85931:0.301809	7
chr13	109161042	109161124	dmr:-0.69963:0.148679	5
chr13	110512539	110512703	dmr:-0.180431:0.03935	9
chr13	110519273	110519402	dmr:-0.525621:0.0695297	7
chr13	110523275	110523418	dmr:-1.32916:0.235995	6
chr13	111186757	111187003	dmr:-4.72963:0.257888	10
chr13	111188030	111188188	dmr:-0.762493:0.1606	6
chr13	111200028	111200096	dmr:-1.0579:0.184556	5
chr13	113162164	113162249	dmr:11.7062:0.673747	5
chr13	114026114	114026270	dmr:-0.29642:0.0494277	7
chr13	114115514	114115687	dmr:0.159662:0.0340555	10
chr14	20435017	20435118	dmr:-0.273595:0.0461382	6
chr14	22226622	22226707	dmr:1.75053:0.144121	6
chr14	22502535	22502776	dmr:-1.8773:0.366086	7
chr14	22519578	22519721	dmr:-0.360362:0.0840306	5
chr14	22524218	22524357	dmr:-1.05611:0.221538	5
chr14	22884860	22885081	dmr:-0.961485:0.200702	6
chr14	23119100	23119201	dmr:-0.261728:0.0556562	5
chr14	23969390	23969532	dmr:0.327335:0.0610576	10
chr14	24427853	24427930	dmr:-0.437652:0.0918962	6
chr14	35287880	35287949	dmr:-3.04954:0.0380282	5
chr14	35332365	35332532	dmr:-0.633294:0.123306	11
chr14	35400936	35400998	dmr:-0.8003:0.122199	5
chr14	50792660	50792837	dmr:-0.218952:0.0395908	12
chr14	50793069	50793457	dmr:-1.96956:0.308801	5
chr14	50795320	50795489	dmr:-1.40508:0.150867	6
chr14	50795839	50795991	dmr:-1.31813:0.164113	7
chr14	52016869	52017006	dmr:-1.05919:0.164085	5
chr14	54772710	54772864	dmr:-0.647095:0.0719625	6
chr14	59361654	59361805	dmr:-1.12886:0.246977	5
chr14	61477841	61478007	dmr:-1.0823:0.231841	5
chr14	61661080	61661178	dmr:-1.11945:0.220084	5
chr14	61701753	61701943	dmr:-1.37683:0.266591	7
chr14	61715779	61715926	dmr:-0.53013:0.113522	5
chr14	65225521	65225724	dmr:-1.66536:0.292217	5
chr14	68491899	68491996	dmr:-0.638126:0.126926	5
chr14	68624686	68624773	dmr:-0.3818:0.0859122	5
chr14	68652145	68652242	dmr:-0.407613:0.0688145	6
chr14	68701782	68701868	dmr:-0.366632:0.0753344	5
chr14	70901980	70902100	dmr:-0.312655:0.05407	6
chr14	74942654	74942853	dmr:-0.358545:0.0547171	11
chr14	75334639	75335394	dmr:-0.406476:0.0912983	21
chr14	75521429	75521556	dmr:-1.12522:0.225904	6
chr14	75547779	75547978	dmr:-1.19954:0.19332	5
chr14	76922714	76922846	dmr:-3.20138:0.17669	7
chr14	77037913	77038061	dmr:-4.87659:0.181252	7
chr14	84088458	84088467	dmr:3.56723:0.0991788	5
chr14	89291142	89291307	dmr:-0.415888:0.0729528	5
chr14	89296659	89296739	dmr:-0.34037:0.0720333	6
chr14	89306557	89306747	dmr:-0.466734:0.093238	9
chr14	89309826	89310074	dmr:-1.92892:0.314564	8
chr14	89333151	89333405	dmr:-0.256168:0.040812	10
chr14	89564362	89564583	dmr:-0.931803:0.193284	6
chr14	89621353	89621482	dmr:-0.736578:0.149608	5
chr14	91349340	91349476	dmr:-1.11203:0.255955	5
chr14	92557047	92557136	dmr:-0.282296:0.0459484	7
chr14	92587065	92587140	dmr:-0.943476:0.144592	5
chr14	93066429	93066562	dmr:1.08099:0.223439	10
chr14	93082262	93082399	dmr:0.409188:0.0578947	6
chr14	93114273	93114514	dmr:0.463636:0.103306	11
chr14	93946189	93946276	dmr:-0.856788:0.187559	5
chr14	95472703	95472874	dmr:-0.44538:0.0495372	5
chr14	95480830	95481018	dmr:-0.513054:0.0563266	7
chr14	95483208	95483375	dmr:-1.73555:0.274087	8
chr14	95497538	95497686	dmr:-0.972042:0.196016	6
chr14	95500830	95500932	dmr:-0.670257:0.121419	7
chr14	95502556	95502714	dmr:-0.652747:0.083922	7
chr14	95505038	95505186	dmr:-0.749133:0.125324	9
chr14	95514572	95514878	dmr:-0.266126:0.0587609	12
chr14	100428893	100429047	dmr:-0.420297:0.0929005	6
chr14	101820368	101820474	dmr:3.58452:0.210487	5
chr14	102201537	102201770	dmr:-1.04271:0.225545	10
chr14	102558453	102558532	dmr:-1.35111:0.241953	5
chr14	102573194	102573311	dmr:-0.467873:0.0506864	7
chr14	102764964	102765110	dmr:-0.263804:0.0485756	9
chr14	103640421	103640612	dmr:-0.16609:0.0360353	12
chr14	103692441	103692547	dmr:-1.42346:0.261387	8
chr14	103764850	103765040	dmr:-0.275398:0.0375868	12
chr14	104656049	104656199	dmr:-0.311928:0.0522939	8
chr14	105059078	105059196	dmr:-0.381426:0.0887302	5
chr14	105059567	105059733	dmr:-0.630541:0.128979	8
chr14	105063109	105063217	dmr:-0.203052:0.0238504	8
chr14	105269460	105269630	dmr:-0.738546:0.152867	7
chr14	105576181	105576299	dmr:-0.461764:0.103943	5
chr14	105882195	105882364	dmr:0.366399:0.0778509	8
chr14	105928428	105928564	dmr:9.39712:0.384894	8
chr14	106399238	106399473	dmr:-2.10151:0.401668	12
chr14	106479604	106479926	dmr:-5.27785:0.133609	11
chr14	106480564	106480740	dmr:-1.49862:0.0888885	10
chr15	20775921	20776238	dmr:-0.201376:0.0381315	39
chr15	22571719	22571907	dmr:-0.251568:0.0546218	10
chr15	22844528	22844711	dmr:-1.10115:0.223846	7
chr15	28738486	28738688	dmr:4.99528:0.225365	7
chr15	31230156	31230431	dmr:-0.261667:0.0455971	10
chr15	31235358	31235807	dmr:-0.666423:0.101494	12
chr15	31236328	31236510	dmr:-0.569695:0.120404	10
chr15	31265827	31266013	dmr:-3.18774:0.121159	6
chr15	31300976	31301404	dmr:-2.01185:0.368591	12
chr15	31302407	31302756	dmr:-0.469805:0.10541	13
chr15	33898005	33898144	dmr:-0.450576:0.101711	5
chr15	38077978	38078134	dmr:-1.66516:0.296162	5
chr15	40053564	40053678	dmr:-0.572783:0.112092	6
chr15	40053890	40054057	dmr:-0.449912:0.101513	5
chr15	40335087	40335302	dmr:-0.320329:0.0496519	11
chr15	40770745	40770846	dmr:-0.682448:0.125714	5
chr15	43773401	43773588	dmr:-0.569566:0.0616709	9
chr15	43828933	43829050	dmr:-0.999564:0.1914	7
chr15	52011104	52011196	dmr:-0.639318:0.12265	5
chr15	58720469	58720592	dmr:0.866685:0.171892	8
chr15	59395173	59395363	dmr:-0.863244:0.155719	5
chr15	60797629	60797781	dmr:-0.858193:0.173934	6
chr15	65810548	65810645	dmr:-0.50165:0.0994454	7
chr15	66388969	66389165	dmr:-0.248967:0.0528678	9
chr15	67150147	67150251	dmr:0.267491:0.0488884	7
chr15	68208746	68209063	dmr:-0.854075:0.152989	11
chr15	68630288	68630412	dmr:-0.438883:0.0726863	6
chr15	68790232	68790338	dmr:-0.312138:0.0714947	6
chr15	70266458	70266576	dmr:-0.405237:0.0885651	9
chr15	74386370	74386424	dmr:-0.650528:0.0347488	5
chr15	74394995	74395837	dmr:-1.00951:0.180639	20
chr15	74462523	74462596	dmr:-0.295687:0.0649952	6
chr15	75090402	75090534	dmr:-0.481664:0.0922804	5
chr15	78978287	78978382	dmr:-0.456606:0.101338	5
chr15	80032217	80032554	dmr:-0.613353:0.0857486	16
chr15	80034323	80034610	dmr:-1.02156:0.167314	8
chr15	80066712	80066846	dmr:-0.536326:0.0783371	7
chr15	80068434	80068672	dmr:-0.48018:0.0907746	13
chr15	84609954	84610098	dmr:-1.20079:0.180212	10
chr15	85319085	85319180	dmr:-0.787378:0.120277	6
chr15	85526985	85527080	dmr:-0.492237:0.0883793	6
chr15	89186642	89186933	dmr:-0.194501:0.0251814	9
chr15	90100534	90100762	dmr:-2.25055:0.445681	8
chr15	90212858	90212988	dmr:-0.213153:0.0296431	9
chr15	90597129	90597358	dmr:-2.12562:0.400443	5
chr15	90880164	90880210	dmr:-0.36216:0.0729195	6
chr15	90915934	90916033	dmr:-0.264371:0.0290557	7
chr15	99307910	99308014	dmr:-1.44368:0.291148	5
chr15	99369432	99369511	dmr:-0.933236:0.173796	5
chr15	99476551	99476798	dmr:-1.05156:0.225291	9
chr15	99501785	99501880	dmr:-1.11043:0.211467	6
chr15	100930188	100930309	dmr:-0.23435:0.0484443	6
chr15	100933637	100933737	dmr:-0.59835:0.116827	5
chr15	100942758	100943007	dmr:-1.91048:0.32101	10
chr15	101199359	101199517	dmr:-0.648641:0.12457	10
chr15	101200250	101200402	dmr:-0.297764:0.0561901	9
chr15	101675180	101675301	dmr:-1.25967:0.284383	5
chr16	296945	297058	dmr:-0.474295:0.078739	8
chr16	721753	721925	dmr:0.204892:0.0471743	18
chr16	963965	964173	dmr:-0.161382:0.033044	13
chr16	1390416	1390604	dmr:-0.152076:0.0253634	17
chr16	1488785	1488920	dmr:-0.348254:0.0819892	8
chr16	1545511	1545632	dmr:-0.31827:0.0391757	6
chr16	2005715	2005838	dmr:-0.131056:0.0320267	8
chr16	2560469	2560611	dmr:5.33793:0.291919	6
chr16	2935459	2935721	dmr:-0.361017:0.0566736	14
chr16	3479793	3479924	dmr:-0.192298:0.034591	6
chr16	3580746	3580983	dmr:-0.253245:0.0568346	8
chr16	3589539	3589856	dmr:-0.102206:0.0221781	18
chr16	3963577	3963699	dmr:-3.46291:0.171818	6
chr16	4362628	4362935	dmr:-0.820567:0.129502	15
chr16	4800272	4800534	dmr:-0.201491:0.0414237	10
chr16	8942981	8943431	dmr:-0.615573:0.0944124	9
chr16	8947562	8947632	dmr:-1.06316:0.218248	5
chr16	8952897	8953247	dmr:-0.121841:0.0246007	15
chr16	8954365	8954514	dmr:-0.389106:0.0506669	7
chr16	8961147	8961449	dmr:-0.755197:0.144734	16
chr16	10299320	10299457	dmr:-0.83953:0.127108	5
chr16	10791693	10791769	dmr:-1.1404:0.116069	5
chr16	10803112	10803315	dmr:-0.542853:0.10557	9
chr16	10820144	10820320	dmr:-0.39736:0.0804738	6
chr16	10831243	10831723	dmr:-1.68154:0.287071	7
chr16	10866758	10866860	dmr:-1.06936:0.101044	5
chr16	10875886	10876043	dmr:-0.257204:0.0525605	8
chr16	10984660	10984868	dmr:-2.09648:0.401598	5
chr16	10991634	10991789	dmr:-0.268876:0.0453056	7
chr16	11051067	11051155	dmr:-0.291828:0.040819	5
chr16	11099565	11099752	dmr:-0.309502:0.0708855	6
chr16	11100272	11100387	dmr:-1.0666:0.230942	5
chr16	11173157	11173277	dmr:-0.428876:0.073432	5
chr16	11175272	11175351	dmr:-0.696832:0.116208	5
chr16	11182371	11182687	dmr:-0.474847:0.0478824	15
chr16	11248707	11248946	dmr:-0.249366:0.0350736	12
chr16	11252635	11252785	dmr:-2.14323:0.346508	5
chr16	11356133	11356244	dmr:-2.24797:0.308843	5
chr16	11598466	11598690	dmr:-0.459495:0.0811255	13
chr16	11614881	11614978	dmr:-0.41439:0.0843852	5
chr16	11799927	11800018	dmr:-0.364524:0.0852076	5
chr16	12002510	12002673	dmr:-3.89287:0.189574	6
chr16	12330266	12330382	dmr:-1.42158:0.279055	6
chr16	12747891	12748035	dmr:-0.90379:0.148878	5
chr16	14837422	14837501	dmr:-12.3736:0.609401	5
chr16	14989412	14989910	dmr:-0.426001:0.077563	46
chr16	15261407	15261472	dmr:-5.037:0.274307	5
chr16	17222888	17223030	dmr:-0.28965:0.051737	6
chr16	21265647	21265722	dmr:-1.2591:0.215445	5
chr16	21358248	21358589	dmr:0.272775:0.0482703	17
chr16	21521013	21521108	dmr:-0.687612:0.143919	8
chr16	21552786	21552861	dmr:-0.26853:0.055893	6
chr16	27227064	27227161	dmr:-0.66041:0.108965	5
chr16	27297838	27297971	dmr:-0.797962:0.136883	6
chr16	27315303	27315479	dmr:-1.41659:0.207735	5
chr16	27317546	27317649	dmr:-0.432302:0.0522998	5
chr16	27375069	27375165	dmr:-0.857677:0.380528	6
chr16	27424663	27425021	dmr:-1.39393:0.180286	8
chr16	27429600	27430376	dmr:-0.527486:0.102559	25
chr16	27431310	27431638	dmr:-4.45336:0.457089	9
chr16	27431815	27431991	dmr:-0.357847:0.0431897	6
chr16	27452547	27452999	dmr:-0.205949:0.0470813	14
chr16	29295243	29295347	dmr:-0.413363:0.0831246	7
chr16	29318550	29318653	dmr:-1.37729:0.291663	6
chr16	29629106	29629265	dmr:-0.646082:0.0822276	5
chr16	30182483	30182688	dmr:-0.800105:0.1776	8
chr16	30215702	30215815	dmr:4.95934:0.135	5
chr16	30460007	30460086	dmr:-0.43414:0.0986631	9
chr16	32202543	32202565	dmr:-7.25114:0.261316	5
chr16	47600882	47601052	dmr:-0.933528:0.179052	8
chr16	50167696	50167802	dmr:-0.965712:0.176188	5
chr16	50263948	50264220	dmr:-5.06347:0.161128	7
chr16	56929996	56930083	dmr:-3.58917:0.621105	5
chr16	57410811	57410938	dmr:-0.28474:0.0655417	6
chr16	57540745	57540952	dmr:-0.306415:0.0398457	8
chr16	58474281	58474458	dmr:0.55838:0.12531	9
chr16	66522656	66522995	dmr:-0.202433:0.0363318	12
chr16	66549141	66549270	dmr:-1.01029:0.0920574	10
chr16	66553015	66553139	dmr:0.284719:0.0149671	11
chr16	67674366	67674429	dmr:-0.868438:0.171682	6
chr16	67674803	67674943	dmr:-0.367922:0.051948	5
chr16	68258138	68258358	dmr:-2.03516:0.0152284	8
chr16	70429262	70429410	dmr:-0.518872:0.0849714	5
chr16	70476025	70476164	dmr:-0.19054:0.0397834	10
chr16	70521240	70521567	dmr:-0.626028:0.0994697	14
chr16	74303866	74304033	dmr:-0.307384:0.0428678	8
chr16	74936600	74936774	dmr:-0.283975:0.0444817	6
chr16	74969662	74969802	dmr:-0.449798:0.0862348	5
chr16	75073942	75074229	dmr:-0.205087:0.0417404	9
chr16	75109254	75109741	dmr:-0.703064:0.130693	20
chr16	75110723	75110965	dmr:-0.12334:0.0298354	10
chr16	78778317	78778424	dmr:-0.540748:0.114166	5
chr16	81610161	81610331	dmr:-0.548873:0.0736464	12
chr16	84085046	84085168	dmr:-0.385556:0.0809599	7
chr16	84087112	84087296	dmr:-1.06592:0.220665	8
chr16	84505400	84505806	dmr:-0.273981:0.0419523	21
chr16	85312963	85313134	dmr:-0.620455:0.140783	6
chr16	85313300	85314718	dmr:-0.632575:0.123426	33
chr16	85614590	85614736	dmr:-0.120017:0.0280051	11
chr16	85906513	85906703	dmr:-0.124781:0.0235538	11
chr16	85928479	85928750	dmr:-0.638625:0.121193	8
chr16	85955161	85955527	dmr:-1.25459:0.188124	12
chr16	85982243	85982500	dmr:-1.18467:0.203276	12
chr16	85984944	85985103	dmr:-0.301707:0.0677776	7
chr16	87380685	87380817	dmr:-0.424652:0.0967142	5
chr16	87414806	87414909	dmr:-0.429686:0.076128	5
chr16	87674226	87674328	dmr:-0.28744:0.0209374	9
chr16	87697886	87698272	dmr:-0.551529:0.0939029	16
chr16	87703047	87703205	dmr:-0.194383:0.0203672	12
chr16	87703409	87703599	dmr:-0.528093:0.111791	7
chr16	87805006	87805095	dmr:-0.732988:0.140682	6
chr16	87833833	87833947	dmr:-0.289455:0.039468	8
chr16	87866272	87866591	dmr:-0.574398:0.121614	10
chr16	88077347	88077694	dmr:-0.182874:0.043111	8
chr16	88482284	88482418	dmr:-0.33806:0.0567142	6
chr16	88523367	88523538	dmr:-0.608291:0.117496	11
chr16	88636118	88636197	dmr:-0.377227:0.0676328	6
chr16	88684467	88684778	dmr:-0.274777:0.0500639	15
chr16	88781620	88781784	dmr:-0.48292:0.027625	6
chr16	88782313	88782404	dmr:-0.330608:0.0546705	6
chr16	88782624	88782934	dmr:-0.660114:0.139333	9
chr16	88783797	88784058	dmr:-0.819479:0.0885404	19
chr16	88978010	88978360	dmr:-0.341984:0.056462	16
chr16	88981269	88981408	dmr:-1.00784:0.197878	6
chr16	88981685	88981830	dmr:-0.27719:0.06343	6
chr16	88986975	88987363	dmr:-0.9192:0.173816	12
chr16	88989545	88989736	dmr:-0.395777:0.0916618	12
chr16	89525611	89525769	dmr:-0.31196:0.065476	7
chr16	89608607	89608741	dmr:1.2251:0.242836	6
chr16	89761375	89761576	dmr:4.49192:0.0588893	6
chr16	89793158	89793313	dmr:0.932178:0.107272	11
chr16	89814668	89814834	dmr:-0.391126:0.0638011	8
chr16	89909014	89909088	dmr:-0.412679:0.0780979	7
chr16	90082582	90082686	dmr:-1.26815:0.0397445	11
chr17	1039744	1039898	dmr:-0.338437:0.0741717	11
chr17	1110902	1111213	dmr:-0.624495:0.108422	12
chr17	1207573	1207645	dmr:-0.300092:0.0716614	5
chr17	1473631	1473723	dmr:-0.360512:0.0487042	5
chr17	1497944	1498112	dmr:-0.246461:0.0369702	14
chr17	1544022	1544423	dmr:-0.259597:0.0341632	12
chr17	1576563	1576734	dmr:-0.241748:0.0514611	9
chr17	1605107	1605273	dmr:-0.25719:0.0427654	9
chr17	1605887	1605954	dmr:-0.41135:0.085084	6
chr17	1606147	1606246	dmr:-0.256271:0.0552209	8
chr17	1606589	1607098	dmr:-1.12421:0.20616	27
chr17	1645449	1645815	dmr:-0.718596:0.130444	18
chr17	2790908	2791003	dmr:-1.09607:0.240347	9
chr17	2858930	2859331	dmr:-0.449946:0.0977862	10
chr17	2935682	2935984	dmr:-0.502864:0.0794139	16
chr17	3008734	3008911	dmr:-0.123267:0.0160484	12
chr17	3809566	3809694	dmr:-1.50908:0.211705	6
chr17	3888324	3888578	dmr:-0.380189:0.0707015	15
chr17	3968959	3969125	dmr:-0.212102:0.0381714	8
chr17	3969438	3969773	dmr:-1.59778:0.302861	8
chr17	3974425	3974594	dmr:-1.44086:0.272278	6
chr17	4215419	4215576	dmr:0.762029:0.0784934	7
chr17	4369169	4369489	dmr:-0.653513:0.112446	12
chr17	4395506	4395771	dmr:-0.543064:0.0815007	10
chr17	5200907	5201293	dmr:-1.14442:0.200132	12
chr17	5212558	5212621	dmr:-0.635608:0.0995668	5
chr17	5241476	5241720	dmr:-0.699915:0.150469	8
chr17	17484803	17484869	dmr:-0.469616:0.104817	5
chr17	17691389	17691505	dmr:-0.317704:0.0705428	5
chr17	17693594	17693920	dmr:-0.635587:0.111627	15
chr17	17758658	17758774	dmr:-0.573416:0.0920481	8
chr17	18181559	18181783	dmr:-0.728206:0.133109	5
chr17	18220469	18220580	dmr:-0.26553:0.0564568	5
chr17	18923327	18923405	dmr:-0.520434:0.0504833	7
chr17	19384759	19384819	dmr:-0.34895:0.0818952	5
chr17	27475451	27475638	dmr:-0.848502:0.12531	9
chr17	28718284	28718383	dmr:-0.384928:0.0844768	6
chr17	28892389	28892488	dmr:-0.850725:0.131376	6
chr17	30669067	30669259	dmr:-3.07546:0.0935877	10
chr17	31536575	31536734	dmr:-0.933028:0.168038	5
chr17	37491289	37491396	dmr:-0.402155:0.0816132	6
chr17	38867138	38867437	dmr:-0.151532:0.0271368	13
chr17	39677803	39677897	dmr:-0.691672:0.152123	6
chr17	39916343	39916440	dmr:-0.39342:0.0535946	5
chr17	40072355	40072534	dmr:-1.10646:0.240099	7
chr17	40339004	40339134	dmr:-0.382147:0.0841553	6
chr17	40531082	40531230	dmr:-1.2662:0.244189	5
chr17	40549748	40549852	dmr:-0.279147:0.0652853	6
chr17	40557011	40557403	dmr:-0.655331:0.122446	14
chr17	40602854	40603287	dmr:-1.85682:0.391313	13
chr17	42289394	42289496	dmr:-0.391409:0.016487	8
chr17	42289717	42290190	dmr:-1.29816:0.220021	10
chr17	42314004	42314193	dmr:-1.03067:0.138891	7
chr17	42337400	42337581	dmr:-0.167608:0.0389052	10
chr17	42362710	42362815	dmr:-1.2237:0.222552	5
chr17	42378224	42378395	dmr:-0.495796:0.0927916	7
chr17	42380092	42380186	dmr:-0.797228:0.0736784	5
chr17	44352335	44352482	dmr:0.180677:0.0395834	10
chr17	44356409	44356583	dmr:-0.494178:0.110519	8
chr17	47280545	47280657	dmr:-0.285663:0.0489921	7
chr17	48839022	48839169	dmr:-0.825621:0.155588	7
chr17	50904525	50904630	dmr:-0.293791:0.0471826	7
chr17	55577933	55578046	dmr:-0.93477:0.166497	6
chr17	57004174	57004259	dmr:-2.0658:0.190984	5
chr17	57259970	57260356	dmr:-1.5956:0.285222	8
chr17	57276672	57276899	dmr:-0.209033:0.0492821	7
chr17	57422257	57422415	dmr:-0.451302:0.097548	5
chr17	57422661	57422824	dmr:-0.503292:0.100901	5
chr17	57437936	57438286	dmr:-1.35625:0.266501	9
chr17	57464814	57464959	dmr:-0.410244:0.0837933	7
chr17	57471625	57471719	dmr:-0.547508:0.110034	5
chr17	58992402	58992676	dmr:-0.332002:0.0656871	11
chr17	59324331	59324502	dmr:-1.26779:0.248792	5
chr17	59752001	59752247	dmr:-0.75939:0.160969	10
chr17	63447731	63447917	dmr:-0.647684:0.12853	7
chr17	63913079	63913227	dmr:-0.235656:0.0529089	7
chr17	63947793	63947947	dmr:-0.430858:0.0791066	9
chr17	63950411	63950556	dmr:-0.47802:0.0904801	7
chr17	67455489	67455732	dmr:-0.229176:0.0485973	9
chr17	74740357	74740404	dmr:-0.384302:0.0751326	5
chr17	74786069	74786170	dmr:-0.437804:0.0754112	5
chr17	75314321	75314587	dmr:-1.02854:0.206874	9
chr17	75755684	75755877	dmr:-0.571275:0.125843	13
chr17	76275416	76275538	dmr:-0.515802:0.027178	6
chr17	76275705	76275930	dmr:-0.255403:0.0509494	11
chr17	77139699	77139889	dmr:-0.310189:0.0665964	11
chr17	77144773	77145064	dmr:-1.24177:0.251646	12
chr17	77365738	77365894	dmr:-0.437103:0.0957928	6
chr17	78159291	78159670	dmr:-1.10625:0.212401	11
chr17	78358191	78358683	dmr:-0.0927014:0.0170217	22
chr17	78390157	78390517	dmr:-0.591645:0.116304	10
chr17	78391508	78391639	dmr:-1.03664:0.209057	5
chr17	78412994	78413275	dmr:-1.3253:0.282573	10
chr17	78804886	78805054	dmr:-0.680076:0.0992021	9
chr17	78839742	78839812	dmr:1.08455:0.0985446	7
chr17	78883866	78884104	dmr:-0.482062:0.0897437	11
chr17	81250832	81251034	dmr:-1.3111:0.178005	7
chr17	82632286	82632457	dmr:-0.643288:0.114536	6
chr17	82888728	82888870	dmr:-0.402991:0.0548109	8
chr17	82908080	82908364	dmr:-0.358343:0.0801212	15
chr17	82967287	82967604	dmr:-0.422507:0.0872928	11
chr18	8757529	8757655	dmr:-1.49498:0.246828	6
chr18	8949291	8949451	dmr:-0.361028:0.077864	5
chr18	10262676	10262844	dmr:-0.641063:0.144237	7
chr18	10284815	10284909	dmr:-0.6967:0.0919836	5
chr18	10296600	10296841	dmr:-0.754241:0.148754	9
chr18	10483898	10484094	dmr:-0.29982:0.0682656	5
chr18	12421253	12421386	dmr:-0.89161:0.178276	7
chr18	13284714	13284851	dmr:-0.137213:0.0311653	9
chr18	13448179	13448302	dmr:1.01689:0.181174	7
chr18	13457437	13457718	dmr:-0.516231:0.0971682	9
chr18	13462290	13462382	dmr:-0.338708:0.059088	5
chr18	23144017	23144144	dmr:-0.331497:0.062414	6
chr18	23192462	23192561	dmr:-0.349082:0.08137	5
chr18	23495723	23496026	dmr:-1.00714:0.19085	11
chr18	23770653	23770748	dmr:-0.287995:0.0470617	8
chr18	24017410	24017607	dmr:-0.992076:0.164005	7
chr18	24018922	24019175	dmr:-0.349477:0.0448914	8
chr18	48778806	48778863	dmr:-0.975626:0.1429	5
chr18	48781251	48781579	dmr:-0.358565:0.0650943	20
chr18	48802657	48802780	dmr:-0.481196:0.0961702	5
chr18	48833217	48833382	dmr:-0.66434:0.143928	7
chr18	48935597	48935905	dmr:-0.712929:0.100717	10
chr18	48936937	48937232	dmr:-1.41233:0.294769	10
chr18	49053896	49053994	dmr:-0.296872:0.0692288	6
chr18	54216793	54217127	dmr:-1.85213:0.270093	9
chr18	54219831	54220097	dmr:-0.617845:0.132768	12
chr18	54221631	54221748	dmr:-0.280327:0.0447348	6
chr18	58541168	58541349	dmr:-0.759236:0.128965	5
chr18	58662952	58663070	dmr:-1.50095:0.199106	5
chr18	58669727	58669934	dmr:-2.00611:0.395518	7
chr18	58961447	58961575	dmr:-0.396268:0.0877958	6
chr18	58981329	58981490	dmr:-0.712275:0.142624	6
chr18	59062779	59063004	dmr:-0.245653:0.040626	11
chr18	63152871	63152944	dmr:-1.20754:0.253417	5
chr18	63950142	63950403	dmr:-0.641526:0.12912	10
chr18	76820393	76820660	dmr:-0.250178:0.0487425	17
chr18	76989503	76989691	dmr:-0.207291:0.0452436	9
chr18	77069879	77070030	dmr:-1.88955:0.324919	5
chr18	77072006	77072155	dmr:-1.73745:0.313991	6
chr18	77072752	77072844	dmr:-1.78935:0.343153	5
chr18	79275584	79275804	dmr:-0.784613:0.131439	7
chr18	79436412	79436650	dmr:-0.10104:0.0213705	22
chr18	79545925	79546049	dmr:-0.219779:0.0428269	9
chr18	79853597	79853731	dmr:-0.21995:0.050893	6
chr19	582951	583050	dmr:-0.251491:0.0239946	7
chr19	611883	612195	dmr:-0.306753:0.0438057	15
chr19	641881	642082	dmr:-0.157752:0.0327244	8
chr19	836534	836772	dmr:-0.0890637:0.0212679	16
chr19	923731	923880	dmr:-0.879687:0.144341	6
chr19	928330	928511	dmr:-0.905018:0.152976	6
chr19	950436	950632	dmr:-0.862494:0.158474	8
chr19	950979	951285	dmr:-0.467921:0.0753965	11
chr19	954447	954887	dmr:-0.337215:0.067442	25
chr19	955154	955392	dmr:-0.270527:0.0545328	13
chr19	1130116	1130374	dmr:-0.254308:0.0287628	12
chr19	1184282	1184500	dmr:-0.438291:0.0654838	11
chr19	1190587	1190663	dmr:-0.464068:0.065156	5
chr19	1646809	1647074	dmr:-0.928261:0.193077	10
chr19	1649965	1650266	dmr:-0.599418:0.0978355	14
chr19	1858105	1858199	dmr:-0.332193:0.0760687	6
chr19	2064364	2064556	dmr:-0.15234:0.0319119	9
chr19	2091911	2091979	dmr:-0.876854:0.183441	5
chr19	2093218	2093422	dmr:-0.325517:0.0621293	9
chr19	2165971	2166378	dmr:-0.693265:0.113565	19
chr19	2166493	2166573	dmr:-0.455452:0.0813954	5
chr19	2166994	2167592	dmr:-1.13582:0.22924	25
chr19	2169442	2170784	dmr:-0.500422:0.089298	41
chr19	2260362	2260504	dmr:-0.3379:0.077904	6
chr19	2423668	2423849	dmr:-0.317322:0.0738107	6
chr19	2537743	2537894	dmr:-0.312302:0.0697966	5
chr19	2633301	2633428	dmr:-0.194815:0.0457731	8
chr19	2694957	2695102	dmr:-0.71004:0.127526	5
chr19	2696555	2696690	dmr:-0.181472:0.0413767	11
chr19	2711615	2711747	dmr:-0.459156:0.101727	5
chr19	3060418	3060552	dmr:0.49198:0.0405663	7
chr19	3066285	3066547	dmr:-0.157988:0.0229933	12
chr19	3067650	3067873	dmr:-0.54815:0.101517	8
chr19	3118389	3118517	dmr:-0.286534:0.0606952	8
chr19	3343997	3344254	dmr:-0.158063:0.0368236	11
chr19	3428259	3428409	dmr:-0.295349:0.0593944	7
chr19	4474237	4474510	dmr:-0.133276:0.0298319	14
chr19	4720328	4720404	dmr:-0.442766:0.0927256	5
chr19	4841285	4841436	dmr:-0.804093:0.156508	7
chr19	4897191	4897237	dmr:-0.578476:0.0923646	5
chr19	4911307	4911631	dmr:-0.743949:0.0818376	13
chr19	5126504	5126758	dmr:-1.21456:0.231937	13
chr19	6039893	6040374	dmr:-0.067773:0.0130354	27
chr19	6519720	6519773	dmr:-0.499:0.0805542	5
chr19	6544043	6544180	dmr:-0.150442:0.0356824	9
chr19	7387353	7387492	dmr:-0.216924:0.0463074	10
chr19	7709771	7710102	dmr:-1.18045:0.203623	11
chr19	10199347	10199453	dmr:-0.753792:0.149848	5
chr19	10234721	10234939	dmr:-1.11115:0.224343	6
chr19	10243204	10243333	dmr:-1.33406:0.225888	7
chr19	10244037	10244211	dmr:-0.501003:0.0722246	9
chr19	10273218	10273525	dmr:-0.401585:0.0637969	15
chr19	10273739	10274191	dmr:-0.407732:0.0786806	16
chr19	10323398	10323572	dmr:-0.295092:0.0548758	14
chr19	10411598	10411705	dmr:-0.598819:0.0968426	7
chr19	10615459	10615569	dmr:1.52805:0.321186	9
chr19	10639133	10639278	dmr:1.25987:0.222515	8
chr19	10707163	10707264	dmr:-0.589556:0.125247	5
chr19	10758691	10758799	dmr:-0.444756:0.0992772	5
chr19	10764030	10764121	dmr:-0.61728:0.12352	5
chr19	10873708	10873935	dmr:-0.656629:0.112082	11
chr19	11047139	11047271	dmr:-0.544:0.05358	5
chr19	11050413	11050541	dmr:-0.354102:0.0828742	5
chr19	12784427	12784579	dmr:-0.562017:0.0971236	7
chr19	12787693	12788034	dmr:-0.509402:0.104097	11
chr19	12794815	12795094	dmr:-0.359961:0.0574483	7
chr19	12937168	12937242	dmr:-0.298585:0.0689015	6
chr19	13844515	13844780	dmr:-0.310722:0.031212	6
chr19	14401360	14401456	dmr:-1.11019:0.197668	5
chr19	16083098	16083313	dmr:-0.3976:0.0860759	9
chr19	16258590	16258887	dmr:-0.70696:0.0970454	18
chr19	16269831	16269926	dmr:-0.582264:0.101216	5
chr19	16326943	16327253	dmr:0.373099:0.0205174	35
chr19	16341679	16341827	dmr:-0.264746:0.0333641	11
chr19	16400927	16401272	dmr:-0.887495:0.164783	19
chr19	18170272	18170352	dmr:2.04999:0.300254	6
chr19	18187531	18187782	dmr:-0.285898:0.0652357	6
chr19	18233170	18233335	dmr:-0.197602:0.0118728	18
chr19	18698937	18699070	dmr:-0.77677:0.155319	5
chr19	18843587	18843650	dmr:-0.389046:0.0845226	5
chr19	19067390	19067457	dmr:-1.21921:0.255665	5
chr19	19136314	19136459	dmr:-0.999646:0.188418	7
chr19	19153618	19153806	dmr:-2.56741:0.462422	6
chr19	19157573	19157835	dmr:-2.30781:0.460946	8
chr19	19158911	19159327	dmr:-0.889487:0.169743	10
chr19	19165327	19166085	dmr:-0.854929:0.125763	8
chr19	19168403	19168719	dmr:-1.12249:0.21498	10
chr19	19172217	19172315	dmr:-2.26887:0.404696	5
chr19	19442944	19443070	dmr:-0.411451:0.072902	8
chr19	19463797	19464068	dmr:-1.54015:0.33729	9
chr19	19470958	19471147	dmr:-0.315996:0.0695509	7
chr19	19540169	19540459	dmr:-0.130818:0.0288644	44
chr19	19594782	19595012	dmr:-0.711034:0.078777	8
chr19	34192616	34192936	dmr:-0.808714:0.128838	12
chr19	34999383	34999650	dmr:-0.744281:0.156379	14
chr19	35704381	35704533	dmr:-0.07147:0.0173869	16
chr19	37334567	37334692	dmr:-1.34371:0.0203635	10
chr19	37921217	37921320	dmr:-0.230816:0.0537174	8
chr19	38771268	38771465	dmr:-4.21009:0.287261	11
chr19	39507355	39507592	dmr:-0.511375:0.00258311	28
chr19	39507836	39508005	dmr:-0.164075:0.0361348	11
chr19	40580248	40580412	dmr:-0.572143:0.103833	9
chr19	40677917	40678053	dmr:-0.32638:0.0477625	6
chr19	41550437	41550640	dmr:2.23364:0.175381	14
chr19	41551347	41551450	dmr:0.845662:0.183339	5
chr19	41565490	41565610	dmr:-0.347505:0.0744529	8
chr19	41939886	41939986	dmr:-0.245021:0.0506764	9
chr19	42252377	42252514	dmr:-0.582331:0.109921	7
chr19	42281187	42281805	dmr:-0.766641:0.114469	24
chr19	42286777	42286872	dmr:-0.432664:0.0973656	5
chr19	43564855	43565011	dmr:-0.198653:0.0468044	8
chr19	43755934	43756078	dmr:-0.324292:0.0687274	8
chr19	43768228	43768329	dmr:-0.259752:0.052873	5
chr19	44751269	44751430	dmr:-0.735828:0.098476	6
chr19	45018272	45018391	dmr:-0.801419:0.160127	7
chr19	45107856	45108016	dmr:-0.748358:0.14986	5
chr19	45116164	45116301	dmr:-0.405674:0.0743918	5
chr19	45166603	45166712	dmr:-0.762326:0.14271	5
chr19	45472780	45472922	dmr:-0.246788:0.047399	9
chr19	46731584	46731865	dmr:-0.198191:0.0480138	12
chr19	47748899	47749131	dmr:-0.238014:0.0543952	9
chr19	48798588	48798872	dmr:-0.192255:0.0289899	15
chr19	48964165	48964358	dmr:-0.437958:0.0747002	10
chr19	49783643	49783869	dmr:-0.436808:0.0704743	9
chr19	49894151	49894412	dmr:-0.488781:0.0586425	16
chr19	49894886	49895200	dmr:-1.00812:0.131096	11
chr19	49902987	49903082	dmr:-0.454174:0.102732	5
chr19	49903286	49903572	dmr:-0.676302:0.139343	12
chr19	49912191	49912412	dmr:-0.655635:0.118063	11
chr19	49913502	49913630	dmr:-0.531003:0.0844083	10
chr19	50005609	50005841	dmr:-0.252887:0.0513417	11
chr19	54203530	54203664	dmr:-0.341318:0.070471	6
chr19	54288313	54288495	dmr:-1.52353:0.289685	11
chr19	54361927	54362149	dmr:3.84355:0.353913	7
chr19	54507079	54507173	dmr:6.11336:0.242424	5
chr19	56108069	56108248	dmr:-0.601111:0.125275	7
chr19	56109615	56109682	dmr:-0.263767:0.036717	7
chr19	58327848	58327999	dmr:-0.191748:0.0451673	9
chr20	837083	837242	dmr:-0.678779:0.113358	7
chr20	842161	842356	dmr:-0.219251:0.0465157	23
chr20	1842427	1842527	dmr:-0.44647:0.0759083	6
chr20	3067686	3067849	dmr:-0.731701:0.168401	9
chr20	4943795	4943921	dmr:-0.982258:0.167341	6
chr20	4972617	4972778	dmr:-1.28316:0.254127	8
chr20	5803732	5804175	dmr:-1.85337:0.340512	13
chr20	5911462	5911560	dmr:-0.930271:0.00487012	14
chr20	17615412	17615575	dmr:-0.333741:0.0614367	8
chr20	17771449	17771506	dmr:-0.318878:0.059093	5
chr20	19759268	19759362	dmr:-0.322691:0.0409631	7
chr20	19823847	19823988	dmr:-0.37257:0.0765392	12
chr20	30812478	30812577	dmr:0.950222:0.152372	5
chr20	30895922	30895976	dmr:-1.06667:0.174967	6
chr20	31704248	31704352	dmr:-1.32143:0.268481	5
chr20	32337420	32337607	dmr:-0.392958:0.07541	5
chr20	32338026	32338212	dmr:-1.71301:0.233964	7
chr20	32360966	32361173	dmr:-0.617198:0.11536	9
chr20	32361365	32361495	dmr:-0.36696:0.069952	5
chr20	32361787	32361895	dmr:-0.19937:0.039123	7
chr20	32527580	32527785	dmr:-2.53725:0.155966	10
chr20	33780446	33780565	dmr:-0.525017:0.0523082	6
chr20	34719312	34719403	dmr:-0.32926:0.0635497	6
chr20	36848195	36848429	dmr:-1.98383:0.347543	5
chr20	38066098	38066235	dmr:-1.14023:0.216831	7
chr20	38066678	38066813	dmr:-1.26575:0.219587	10
chr20	38067583	38067760	dmr:-2.39674:0.392518	5
chr20	38080588	38080745	dmr:-0.348791:0.0622239	7
chr20	43731649	43731773	dmr:-0.605186:0.122248	5
chr20	46551617	46551672	dmr:-0.387416:0.0752314	5
chr20	47360624	47360946	dmr:-0.13491:0.0255924	16
chr20	47435408	47435584	dmr:-0.471414:0.0782324	5
chr20	47494788	47494997	dmr:-1.25555:0.243249	9
chr20	48703426	48703559	dmr:-0.270047:0.0624513	7
chr20	49917083	49917249	dmr:-0.177954:0.0322285	10
chr20	49958334	49958545	dmr:-0.655514:0.0911474	11
chr20	50561369	50561577	dmr:-0.581444:0.122852	8
chr20	50561818	50562009	dmr:-0.244509:0.046298	8
chr20	50817565	50817784	dmr:-0.249019:0.0470578	10
chr20	51463664	51463795	dmr:-0.29002:0.0488952	5
chr20	51479401	51479575	dmr:-1.00122:0.188891	8
chr20	51532668	51532830	dmr:-0.700154:0.142725	8
chr20	53247614	53247764	dmr:-0.22873:0.0358653	8
chr20	53570303	53570504	dmr:-0.421801:0.0748976	9
chr20	53659049	53659306	dmr:-0.251864:0.0473815	11
chr20	53683009	53683138	dmr:-0.458177:0.072549	6
chr20	53712321	53712503	dmr:-1.09178:0.161129	7
chr20	53753567	53753833	dmr:-1.06883:0.151802	6
chr20	53908766	53909015	dmr:-1.30249:0.259581	9
chr20	53927368	53927613	dmr:-0.909651:0.188546	8
chr20	57685121	57685305	dmr:-1.01521:0.191583	8
chr20	58457349	58457531	dmr:-0.506109:0.065855	7
chr20	62292274	62292456	dmr:3.29205:0.459982	9
chr20	62617912	62618171	dmr:-3.0923:0.075001	11
chr20	63150254	63150353	dmr:0.271144:0.0586064	7
chr20	63551373	63551509	dmr:-0.332829:0.0719636	7
chr20	63588285	63588465	dmr:-0.26704:0.0610017	7
chr20	63795290	63795415	dmr:0.138216:0.0325969	12
chr20	64112423	64112578	dmr:-0.588599:0.124466	8
chr21	5115712	5115845	dmr:0.498111:0.0648148	9
chr21	5116346	5116421	dmr:4.41458:0.166666	5
chr21	29115968	29116162	dmr:-1.8253:0.327516	8
chr21	31663256	31663353	dmr:-0.865815:0.140803	6
chr21	34886050	34886300	dmr:-0.532809:0.118673	18
chr21	34968856	34969087	dmr:-1.47872:0.286206	5
chr21	36388971	36389069	dmr:-0.265261:0.0535769	7
chr21	41832782	41833153	dmr:-0.180871:0.0208595	10
chr21	41833879	41834007	dmr:-0.857596:0.17766	7
chr21	41834382	41834615	dmr:-1.48468:0.260199	10
chr21	41835497	41835652	dmr:-0.400434:0.0823259	14
chr21	41836256	41837291	dmr:-0.274959:0.052263	35
chr21	41837907	41838070	dmr:-0.758841:0.147897	7
chr21	41861930	41862478	dmr:-0.418235:0.0623503	23
chr21	41862880	41862982	dmr:-0.510736:0.097803	7
chr21	41869279	41869435	dmr:-0.330555:0.066988	8
chr21	41870426	41870516	dmr:-0.667431:0.119003	7
chr21	41874710	41874812	dmr:-1.29772:0.267527	5
chr21	41876306	41876571	dmr:-0.824046:0.140942	8
chr21	41877423	41877556	dmr:-0.513754:0.106287	5
chr21	42263018	42263075	dmr:-0.77753:0.171357	5
chr21	42263859	42263943	dmr:-0.259692:0.0622258	5
chr21	42269247	42269847	dmr:-0.577488:0.119191	17
chr21	42278658	42278828	dmr:-0.269969:0.0259681	7
chr21	42526518	42526679	dmr:-0.72277:0.154911	5
chr21	42527368	42527650	dmr:-0.91113:0.17702	10
chr21	42557572	42557695	dmr:-0.764853:0.108179	6
chr21	42746167	42746264	dmr:-0.521717:0.12374	6
chr21	42925693	42925806	dmr:-0.96392:0.194742	5
chr21	43353407	43353606	dmr:-0.139582:0.0273711	13
chr21	43360843	43361014	dmr:-0.234947:0.0474998	11
chr21	43410696	43410806	dmr:0.774201:0.124206	7
chr21	43457934	43458112	dmr:0.495103:0.0946692	8
chr21	43459177	43459250	dmr:1.82779:0.170044	7
chr21	43494823	43495050	dmr:4.00462:0.185203	9
chr21	43725931	43726000	dmr:-1.0605:0.23101	5
chr21	43749546	43749809	dmr:-0.315426:0.0649145	8
chr21	43804049	43804161	dmr:-0.7356:0.155974	8
chr21	43959732	43960002	dmr:-0.48036:0.0990986	20
chr21	44295193	44295423	dmr:-0.535681:0.099643	10
chr21	44295779	44295871	dmr:-1.4296:0.20963	6
chr21	44929112	44929216	dmr:-2.0586:0.34798	5
chr21	44946303	44946527	dmr:-0.175711:0.0306528	13
chr21	44966822	44967015	dmr:-0.458266:0.0886705	8
chr21	45876772	45876996	dmr:-0.16768:0.0151862	14
chr22	17768037	17768275	dmr:-0.336367:0.0752463	7
chr22	17768669	17768915	dmr:-0.180433:0.0235133	15
chr22	17770837	17771043	dmr:-0.967267:0.153417	6
chr22	18065371	18065502	dmr:-1.15563:0.159979	7
chr22	19917029	19917184	dmr:-0.295825:0.068917	6
chr22	20037032	20037308	dmr:-0.410295:0.0801122	10
chr22	20038210	20038381	dmr:-0.238389:0.04515	7
chr22	20137978	20138106	dmr:-0.143044:0.0324973	10
chr22	21942594	21942773	dmr:-0.33208:0.073328	7
chr22	22245226	22245413	dmr:-0.562537:0.0966149	10
chr22	23208623	23208810	dmr:-0.733065:0.141182	10
chr22	23208956	23209088	dmr:-0.477426:0.0926312	8
chr22	23212939	23213163	dmr:-0.321197:0.0704226	7
chr22	24273788	24273862	dmr:-0.56268:0.111904	5
chr22	24429017	24429113	dmr:-0.456496:0.0960808	5
chr22	29310684	29310765	dmr:1.25166:0.227851	5
chr22	29415220	29415354	dmr:0.276433:0.0627758	6
chr22	31220818	31220913	dmr:-0.485494:0.0723307	7
chr22	37120428	37120584	dmr:-1.30694:0.249198	5
chr22	38758693	38758842	dmr:-0.548297:0.0805398	9
chr22	39366907	39367154	dmr:-0.473866:0.0784082	11
chr22	39368427	39368540	dmr:-0.577184:0.130376	7
chr22	39443269	39443459	dmr:-1.36287:0.238614	7
chr22	41070918	41071117	dmr:-0.980506:0.191714	5
chr22	41474743	41474895	dmr:-1.10118:0.189369	7
chr22	41475616	41475855	dmr:-0.449029:0.0784894	9
chr22	41504084	41504131	dmr:-0.473184:0.0940744	5
chr22	42296626	42296815	dmr:-0.966767:0.0882299	7
chr22	42664639	42664738	dmr:-1.59508:0.294232	5
chr22	42896590	42896736	dmr:-1.37736:0.264639	5
chr22	44145692	44145820	dmr:-0.450406:0.093909	7
chr22	44681946	44682085	dmr:-0.33143:0.067142	5
chr22	46228484	46228595	dmr:-0.358896:0.0603066	5
chr22	46349499	46349653	dmr:-0.497797:0.0961104	7
chr22	46421380	46421539	dmr:2.15414:0.263417	8
chr22	46581608	46581806	dmr:-0.809518:0.174425	5
chr22	46582296	46582418	dmr:-0.413999:0.0871153	7
chr22	46588985	46589108	dmr:-0.23969:0.053895	8
chr22	46592019	46592129	dmr:-0.493028:0.103897	6
chr22	46618191	46618322	dmr:-0.808373:0.145662	7
chr22	46650023	46650209	dmr:-0.370097:0.0667316	8
chr22	46651454	46651595	dmr:-0.68152:0.143903	9
chr22	46674929	46675331	dmr:-0.61035:0.11254	13
chr22	46678577	46678731	dmr:-0.365258:0.071552	5
chr22	46690239	46690525	dmr:-1.27203:0.17668	16
chr22	46702720	46703027	dmr:-0.117722:0.0168686	16
chr22	46736274	46736430	dmr:-0.900402:0.169781	5
chr22	48099353	48099937	dmr:-0.961769:0.160988	16
chr22	49658462	49658558	dmr:-0.736006:0.152608	5
chr22	49825614	49825789	dmr:-1.79197:0.365188	5
chr22	49937298	49937472	dmr:-1.03469:0.208362	8
chr22	49943912	49944025	dmr:-0.540719:0.105945	7
chr22	49959262	49959479	dmr:-0.677067:0.14623	10
chr22	49966914	49967078	dmr:-0.69396:0.149655	8
chr22	50188529	50188570	dmr:-0.342125:0.0508512	6
chr22	50189286	50189603	dmr:-0.521138:0.0427538	12
chr22	50293290	50293891	dmr:-0.896823:0.0670369	38
chr22	50296261	50296516	dmr:-1.48038:0.204355	9
chr22	50301464	50301558	dmr:-0.533179:0.104139	7
chr22	50302486	50302584	dmr:-0.489532:0.086615	5
chr22	50303300	50303636	dmr:-1.97715:0.209645	10
chr22	50304949	50305305	dmr:-0.406703:0.0755108	13
chr22	50309836	50309969	dmr:-2.03992:0.390212	5
chr22	50540494	50540586	dmr:-0.453532:0.071325	9
chrX	1469657	1469948	dmr:-1.08087:0.120576	13
chrX	1470237	1470372	dmr:-1.58013:0.333716	5
chrX	1492834	1492963	dmr:-0.755842:0.146766	5
chrX	1521799	1521852	dmr:2.87154:0.0631578	5
chrX	1528442	1528532	dmr:-0.560786:0.0718532	5
chrX	1547188	1547308	dmr:-0.413394:0.0829252	5
chrX	1554803	1554947	dmr:0.111896:0.0269343	10
chrX	1586337	1586487	dmr:-0.466237:0.0857077	8
chrX	2694417	2694551	dmr:-0.474983:0.0860327	7
chrX	2716590	2716712	dmr:-0.414248:0.084801	5
chrX	7060606	7060757	dmr:-1.20527:0.138411	6
chrX	9980633	9980732	dmr:-0.459126:0.0854244	5
chrX	13053625	13053740	dmr:-0.526744:0.0854513	9
chrX	41606472	41606543	dmr:-0.58364:0.124528	5
chrX	47513078	47513320	dmr:-1.9943:0.0690461	27
chrX	47513528	47513643	dmr:-0.719606:0.0188678	18
chrX	55489631	55489733	dmr:-4.59426:0.0779758	8
chrX	102214912	102215120	dmr:8.67707:0.193219	9
chrX	118824090	118824254	dmr:-12.1816:0.489413	9
chrX	119237151	119237441	dmr:-10.6404:0.288568	15
chrX	119694747	119694890	dmr:-0.617669:0.113261	8
chrX	120468757	120468889	dmr:-5.67054:0.180836	8
chrX	149537574	149537726	dmr:2.08164:0.0586079	7
chrX	154390270	154390373	dmr:-2.59276:0.0951149	14
chrY	9640699	9640772	dmr:-0.643774:0.1125	5

## Sheet: dmrseq
seqnames	start	end	width	strand	L	area	beta	stat	pval	qval	index.start	index.end	index.width
chr10	124597533	124598406	874	*	22	9.31609	1.14637	35.2216	2.61742e-06	0.0291332	15947625	15947646	22
chr5	160469119	160469879	761	*	21	11.2932	1.33368	34.8303	2.61742e-06	0.0291332	8893666	8893686	21
chr13	113161954	113162794	841	*	28	14.4221	-1.42166	-29.0488	2.61742e-06	0.0291332	19522130	19522157	28
chr12	131626748	131627666	919	*	37	20.1473	-1.48882	-28.6449	2.61742e-06	0.0291332	18671795	18671831	37
chr6	149029791	149032436	2646	*	33	15.3315	1.15592	26.2637	2.61742e-06	0.0291332	10367525	10367557	33
chr3	92297050	92297247	198	*	5	3.92481	2.27713	25.8792	2.61742e-06	0.0291332	5299606	5299610	5
chr1	145168294	145169721	1428	*	89	39.9233	0.888568	24.7703	5.23483e-06	0.0388442	1377493	1377581	89
chr2	230657978	230660488	2511	*	52	18.9852	1.00592	24.7281	5.23483e-06	0.0388442	4317490	4317541	52
chr10	124543944	124550528	6585	*	172	59.0749	0.890929	24.5117	5.23483e-06	0.0388442	15946516	15946687	172
chr18	18105654	18105877	224	*	5	1.67029	-1.20639	-23.6391	7.85225e-06	0.0410243	23741906	23741910	5
chr1	144913525	144914812	1288	*	13	7.5001	-1.79365	-21.9708	1.30871e-05	0.0410243	1375647	1375659	13
chr21	43444082	43444256	175	*	10	3.26515	2.78852	21.853	1.30871e-05	0.0410243	26402345	26402354	10
chr11	33890589	33893083	2495	*	30	15.4135	1.29536	21.2806	1.57045e-05	0.0410243	16425309	16425338	30
chr3	188241312	188242088	777	*	10	6.06269	1.82631	21.2291	1.83219e-05	0.0410243	6038060	6038069	10
chr8	128064813	128066676	1864	*	12	5.7025	1.48287	21.0951	2.09393e-05	0.0410243	13302678	13302689	12
chr17	40602641	40603216	576	*	16	5.61737	1.01054	20.839	2.09393e-05	0.0410243	22935155	22935170	16
chr10	133640406	133640876	471	*	54	24.7738	1.22783	20.6398	2.35568e-05	0.0410243	16097004	16097057	54
chr8	141112768	141114065	1298	*	26	8.21524	1.09015	19.8956	2.35568e-05	0.0410243	13417030	13417055	26
chr15	31235503	31236792	1290	*	30	14.0408	1.1004	19.8068	2.35568e-05	0.0410243	20537297	20537326	30
chr16	27427297	27432507	5211	*	83	31.7456	0.97498	19.5717	2.61742e-05	0.0410243	21681308	21681390	83
chr19	19166018	19169498	3481	*	53	23.5782	1.13176	19.4602	2.61742e-05	0.0410243	24737708	24737760	53
chr2	96528332	96529060	729	*	14	5.6142	1.32338	19.4525	2.61742e-05	0.0410243	3232109	3232122	14
chr15	90100110	90100924	815	*	12	5.29639	1.04392	19.2187	2.61742e-05	0.0410243	21139135	21139146	12
chr8	143167477	143168327	851	*	25	9.1804	-1.166	-18.9625	2.61742e-05	0.0410243	13461137	13461161	25
chr1	43834655	43836157	1503	*	19	7.60412	0.972172	18.8968	2.61742e-05	0.0410243	688591	688609	19
chr2	230870027	230871085	1059	*	24	6.58435	0.729339	18.8743	2.61742e-05	0.0410243	4320387	4320410	24
chr14	22507677	22511278	3602	*	37	22.003	1.30956	18.8161	2.87916e-05	0.0410243	19590122	19590158	37
chr6	168679086	168679327	242	*	7	0.727922	0.665528	18.6916	2.87916e-05	0.0410243	10594414	10594420	7
chr8	81094966	81104930	9965	*	64	22.1182	0.885355	18.6538	2.87916e-05	0.0410243	12962556	12962619	64
chr16	85312737	85314717	1981	*	46	12.5263	0.730729	18.5267	2.87916e-05	0.0410243	22248969	22249014	46
chr10	132539665	132540818	1154	*	23	9.03139	0.950461	18.3989	3.40264e-05	0.0410243	16064888	16064910	23
chr3	141380557	141389169	8613	*	76	27.0982	0.887339	18.3908	3.40264e-05	0.0410243	5681257	5681332	76
chr3	5184412	5186252	1841	*	22	8.8153	1.07802	18.3249	3.40264e-05	0.0410243	4545183	4545204	22
chr2	111162565	111163990	1426	*	22	6.79549	0.963065	17.9209	3.66438e-05	0.0410243	3378191	3378212	22
chr19	2169814	2170884	1071	*	36	9.09519	0.749769	17.6886	3.92613e-05	0.0410243	24355864	24355899	36
chr17	82908080	82908722	643	*	22	5.57626	0.741528	17.6533	3.92613e-05	0.0410243	23551939	23551960	22
chr9	97985970	97992441	6472	*	65	16.9859	0.780813	17.5594	4.18787e-05	0.0410243	14211186	14211250	65
chr18	58669727	58670349	623	*	12	5.73812	1.35449	17.4983	4.44961e-05	0.0410243	24060986	24060997	12
chr1	145176465	145177042	578	*	19	10.9159	2.30982	17.4374	4.44961e-05	0.0410243	1377705	1377723	19
chr17	42289656	42290765	1110	*	14	5.52695	1.11823	17.4255	4.44961e-05	0.0410243	22958090	22958103	14
chr1	149699054	149700348	1295	*	39	15.2558	0.972309	17.4033	4.44961e-05	0.0410243	1417835	1417873	39
chr8	49307099	49307636	538	*	20	8.3586	-0.965486	-17.3905	4.44961e-05	0.0410243	12724361	12724380	20
chr1	110212329	110215819	3491	*	36	8.56117	0.694789	17.3588	4.44961e-05	0.0410243	1200049	1200084	36
chr7	50213094	50213949	856	*	15	4.91802	0.804938	17.3193	4.44961e-05	0.0410243	11150894	11150908	15
chr10	132411685	132412291	607	*	22	5.98478	0.731601	17.2914	4.44961e-05	0.0410243	16061504	16061525	22
chr3	126994839	126995976	1138	*	22	9.0214	1.19494	17.1813	4.71135e-05	0.0410243	5545823	5545844	22
chr10	40256468	40256662	195	*	5	0.696472	-0.564553	-17.0451	4.71135e-05	0.0410243	15163956	15163960	5
chr2	173356579	173360044	3466	*	60	17.0663	0.702089	17.0192	4.97309e-05	0.0410243	3871545	3871604	60
chr2	109980242	109980284	43	*	5	0.82678	0.947252	16.9758	4.97309e-05	0.0410243	3368746	3368750	5
chr8	128009263	128010072	810	*	7	1.80515	0.713868	16.8971	4.97309e-05	0.0410243	13302116	13302122	7
chr6	148917617	148918357	741	*	17	4.53069	0.946669	16.8883	4.97309e-05	0.0410243	10366432	10366448	17
chr1	15949648	15949963	316	*	15	2.46732	-0.706593	-16.8767	4.97309e-05	0.0410243	297365	297379	15
chr7	74268069	74268767	699	*	15	4.89556	0.841744	16.8471	5.23483e-05	0.0410243	11400093	11400107	15
chr1	39106615	39111135	4521	*	34	7.27774	0.696443	16.8334	5.23483e-05	0.0410243	630217	630250	34
chr17	1645054	1645990	937	*	25	8.59651	0.931178	16.7785	5.23483e-05	0.0410243	22411740	22411764	25
chr12	113076960	113077962	1003	*	88	16.7051	0.51185	16.7398	5.49658e-05	0.0410243	18410923	18411010	88
chr2	231682670	231683102	433	*	11	3.40591	0.816988	16.7171	5.49658e-05	0.0410243	4333682	4333692	11
chr16	11099638	11100965	1328	*	17	6.01413	0.885404	16.6239	5.49658e-05	0.0410243	21488507	21488523	17
chr11	65492218	65495245	3028	*	43	18.2964	1.04802	16.5316	5.49658e-05	0.0410243	16733382	16733424	43
chr2	96530185	96531398	1214	*	23	9.10415	1.00981	16.4991	5.49658e-05	0.0410243	3232137	3232159	23
chr17	40556955	40557619	665	*	18	5.24579	0.714135	16.4307	5.75832e-05	0.0410243	22934734	22934751	18
chr6	166463248	166463917	670	*	24	7.45426	0.962048	16.4253	5.75832e-05	0.0410243	10556148	10556171	24
chr20	32337521	32338211	691	*	13	4.70863	1.13341	16.3518	6.2818e-05	0.0410243	25631744	25631756	13
chr7	102494304	102494454	151	*	10	2.69292	0.866293	16.3382	6.54354e-05	0.0410243	11666039	11666048	10
chr21	41832901	41834532	1632	*	38	13.2683	1.12503	16.296	6.80529e-05	0.0410243	26372630	26372667	38
chr9	37028423	37028899	477	*	20	2.7974	0.560516	16.2481	6.80529e-05	0.0410243	13807672	13807691	20
chr3	111592887	111594044	1158	*	18	9.05631	1.10488	16.236	6.80529e-05	0.0410243	5420448	5420465	18
chr16	75109344	75110865	1522	*	35	12.1185	1.02149	16.1579	7.06703e-05	0.0410243	22123590	22123624	35
chr1	53316063	53317472	1410	*	23	6.71394	0.733668	16.116	7.06703e-05	0.0410243	787288	787310	23
chr21	29115814	29117286	1473	*	13	5.17545	1.1033	16.0975	7.06703e-05	0.0410243	26229989	26230001	13
chr10	124617659	124618974	1316	*	37	11.0953	0.788872	16.0973	7.06703e-05	0.0410243	15948185	15948221	37
chr9	113593927	113594626	700	*	26	6.80349	0.670948	16.0908	7.06703e-05	0.0410243	14342307	14342332	26
chr20	57481706	57482694	989	*	17	5.36623	1.0384	16.0445	7.59051e-05	0.0410243	25945029	25945045	17
chr2	86738281	86739032	752	*	12	8.21728	2.08435	16.0399	7.59051e-05	0.0410243	3147207	3147218	12
chrY	5102237	5104204	1968	*	6	1.72559	-0.981417	-16.0288	7.59051e-05	0.0410243	28299137	28299142	6
chr8	142277302	142277773	472	*	14	2.41667	0.567464	15.9865	7.59051e-05	0.0410243	13441757	13441770	14
chr1	24960503	24964207	3705	*	69	19.1925	0.643032	15.9465	7.59051e-05	0.0410243	435264	435332	69
chr17	57258618	57261101	2484	*	27	13.5694	1.18555	15.9425	7.59051e-05	0.0410243	23142818	23142844	27
chr7	1110949	1111493	545	*	11	1.83174	0.670083	15.94	7.59051e-05	0.0410243	10662304	10662314	11
chr1	121009771	121010462	692	*	47	10.3945	1.01059	15.9051	7.85225e-05	0.0410243	1292326	1292372	47
chr1	206252320	206253389	1070	*	13	7.45586	1.90205	15.8755	7.85225e-05	0.0410243	1911831	1911843	13
chr2	24722067	24724438	2372	*	14	6.80398	1.16825	15.8673	8.11399e-05	0.0410243	2593592	2593605	14
chr9	37401370	37412631	11262	*	169	59.709	1.18689	15.8523	8.37574e-05	0.0410243	13811380	13811548	169
chr16	88782331	88782973	643	*	16	3.52928	1.13568	15.8308	8.37574e-05	0.0410243	22330515	22330530	16
chr7	1533435	1534195	761	*	26	6.51345	0.686799	15.8208	8.37574e-05	0.0410243	10676109	10676134	26
chr11	45209934	45210620	687	*	29	6.21959	0.659652	15.8149	8.37574e-05	0.0410243	16510701	16510729	29
chr1	154940348	154941710	1363	*	14	5.74885	1.197	15.8143	8.37574e-05	0.0410243	1484058	1484071	14
chr1	10594675	10595722	1048	*	15	4.29581	0.789265	15.7933	8.37574e-05	0.0410243	216487	216501	15
chr10	101907916	101908909	994	*	14	6.80874	1.31714	15.7915	8.37574e-05	0.0410243	15720393	15720406	14
chr8	127999757	128000983	1227	*	11	4.13548	1.14733	15.7868	8.37574e-05	0.0410243	13302031	13302041	11
chr14	50792615	50795488	2874	*	47	17.4732	1.04221	15.7597	8.37574e-05	0.0410243	19803643	19803689	47
chr2	65383576	65384354	779	*	17	7.13943	1.08167	15.7538	8.37574e-05	0.0410243	2967122	2967138	17
chr1	16534667	16536408	1742	*	118	14.4997	0.566974	15.6781	8.37574e-05	0.0410243	308035	308152	118
chr8	141109330	141111533	2204	*	56	18.0405	0.952742	15.6642	8.37574e-05	0.0410243	13416946	13417001	56
chr6	2943778	2944945	1168	*	9	3.01338	1.04075	15.6365	8.37574e-05	0.0410243	9174347	9174355	9
chr15	21975636	21976745	1110	*	6	2.20252	-1.40032	-15.5796	8.89922e-05	0.0410243	20434598	20434603	6
chr3	39149950	39151375	1426	*	13	5.12378	1.04878	15.554	8.89922e-05	0.0410243	4833006	4833018	13
chr7	74212100	74213971	1872	*	41	19.3912	1.05206	15.5277	8.89922e-05	0.0410243	11398884	11398924	41
chr12	124861096	124862906	1811	*	27	7.50206	0.946142	15.432	9.16096e-05	0.0410243	18584241	18584267	27
chr3	186518058	186518907	850	*	10	3.64275	1.10771	15.4297	9.16096e-05	0.0410243	6020999	6021008	10
chr9	89420243	89422924	2682	*	46	12.7352	0.68667	15.4167	9.16096e-05	0.0410243	14106925	14106970	46
chr5	14258373	14259432	1060	*	19	5.37973	0.743415	15.4152	9.16096e-05	0.0410243	7800936	7800954	19
chr11	53756547	53756894	348	*	7	1.65831	0.873741	15.3957	9.16096e-05	0.0410243	16593077	16593083	7
chr12	47835033	47836538	1506	*	19	9.19472	1.26959	15.3651	9.16096e-05	0.0410243	17846730	17846748	19
chr2	156329749	156330829	1081	*	33	6.3299	0.605064	15.3047	9.4227e-05	0.0410243	3743940	3743972	33
chr2	127087342	127088792	1451	*	34	6.87001	0.554978	15.2989	9.4227e-05	0.0410243	3518164	3518197	34
chr6	42022891	42023822	932	*	16	6.59087	1.10076	15.2841	9.4227e-05	0.0410243	9613535	9613550	16
chr3	112117377	112127513	10137	*	70	19.0984	0.836543	15.2632	9.4227e-05	0.0410243	5424366	5424435	70
chr7	92830203	92832076	1874	*	20	8.2016	0.862606	15.2561	9.4227e-05	0.0410243	11546012	11546031	20
chr9	137032911	137034089	1179	*	23	7.82108	0.90905	15.2169	9.4227e-05	0.0410243	14699405	14699427	23
chr13	99084050	99085613	1564	*	37	6.78955	0.505538	15.1926	9.68444e-05	0.0410243	19368607	19368643	37
chr7	1510881	1511703	823	*	27	5.23008	0.646591	15.1901	9.68444e-05	0.0410243	10675388	10675414	27
chr10	124540898	124542059	1162	*	27	7.16554	0.678483	15.1699	9.68444e-05	0.0410243	15946446	15946472	27
chr11	2388555	2389674	1120	*	24	10.6208	1.0578	15.0953	9.68444e-05	0.0410243	16161563	16161586	24
chr17	57437936	57438761	826	*	14	5.23468	0.901177	15.0436	9.68444e-05	0.0410243	23145071	23145084	14
chr14	59360723	59363686	2964	*	25	8.40398	0.833893	15.0093	9.94619e-05	0.0410243	19878197	19878221	25
chr9	126837926	126840272	2347	*	38	8.49156	0.64928	14.9494	9.94619e-05	0.0410243	14475781	14475818	38
chr14	22521784	22527193	5410	*	36	14.0028	1.04441	14.9447	9.94619e-05	0.0410243	19590255	19590290	36
chr15	21653615	21653858	244	*	6	4.77815	-1.98071	-14.9433	9.94619e-05	0.0410243	20433673	20433678	6
chr16	88523367	88523815	449	*	20	3.61572	0.638241	14.9246	9.94619e-05	0.0410243	22321838	22321857	20
chr4	40302256	40304378	2123	*	17	8.89582	1.35135	14.8992	9.94619e-05	0.0410243	6562192	6562208	17
chr22	46690330	46690844	515	*	14	3.2157	0.956519	14.8984	9.94619e-05	0.0410243	26977250	26977263	14
chr1	31922542	31924044	1503	*	43	9.73842	0.54433	14.8759	9.94619e-05	0.0410243	537982	538024	43
chr2	96340641	96342562	1922	*	25	8.40398	0.797636	14.8688	9.94619e-05	0.0410243	3229797	3229821	25
chr21	34882932	34886581	3650	*	55	20.7458	0.879338	14.8574	9.94619e-05	0.0410243	26291483	26291537	55
chr1	228622424	228622853	430	*	36	7.46286	0.543811	14.8512	9.94619e-05	0.0410243	2117824	2117859	36
chr2	28274802	28276814	2013	*	28	6.3681	0.741266	14.8472	9.94619e-05	0.0410243	2643639	2643666	28
chr9	129933993	129935226	1234	*	16	5.50329	0.794239	14.8458	9.94619e-05	0.0410243	14536755	14536770	16
chr3	125153803	125154654	852	*	12	3.85726	0.867251	14.8453	9.94619e-05	0.0410243	5523253	5523264	12
chr7	106068886	106071226	2341	*	29	6.26251	0.66872	14.8432	9.94619e-05	0.0410243	11699388	11699416	29
chr5	14671546	14675658	4113	*	48	12.8126	0.81999	14.8374	9.94619e-05	0.0410243	7806366	7806413	48
chr2	105747521	105748257	737	*	12	2.57166	0.632287	14.827	9.94619e-05	0.0410243	3326703	3326714	12
chr1	841857	842367	511	*	15	5.85738	2.00751	14.8186	9.94619e-05	0.0410243	7228	7242	15
chr19	38790854	38791549	696	*	30	6.28172	0.919465	14.7848	9.94619e-05	0.0410243	24959615	24959644	30
chr22	23212587	23213103	517	*	9	2.4059	0.746333	14.7533	9.94619e-05	0.0410243	26607171	26607179	9
chr14	106478708	106480943	2236	*	56	24.6941	1.136	14.7405	0.000102079	0.0410243	20404891	20404946	56
chrY	6520234	6520689	456	*	27	8.75508	-0.920386	-14.7332	0.000102079	0.0410243	28306658	28306684	27
chr22	22245326	22246564	1239	*	23	7.40576	0.874592	14.733	0.000104697	0.0410243	26595999	26596021	23
chr3	72816032	72821687	5656	*	31	7.36025	0.780747	14.7265	0.000104697	0.0410243	5167073	5167103	31
chr3	122078412	122092107	13696	*	116	30.2753	0.658499	14.6979	0.000107314	0.0410243	5493234	5493349	116
chr7	75395126	75396028	903	*	72	15.8895	0.715599	14.6852	0.000107314	0.0410243	11418600	11418671	72
chr22	48099353	48100271	919	*	17	6.05599	0.807244	14.6622	0.000107314	0.0410243	26999833	26999849	17
chr16	10820144	10821267	1124	*	16	6.0419	1.02873	14.6507	0.000107314	0.0410243	21484459	21484474	16
chr14	106475815	106476654	840	*	11	3.2314	0.785038	14.6359	0.000107314	0.0410243	20404879	20404889	11
chr8	81071968	81078026	6059	*	38	5.53053	0.445496	14.6318	0.000107314	0.0410243	12962371	12962408	38
chrX	102214832	102215755	924	*	14	5.79796	-1.07767	-14.6023	0.000107314	0.0410243	27869276	27869289	14
chr18	10296353	10297134	782	*	29	6.67581	0.74125	14.6008	0.000107314	0.0410243	23661472	23661500	29
chr10	79264709	79266160	1452	*	23	5.79039	0.681515	14.5925	0.000107314	0.0410243	15510461	15510483	23
chr3	188316606	188317380	775	*	9	3.82221	1.10242	14.5567	0.000107314	0.0410243	6038758	6038766	9
chr10	61973883	61975543	1661	*	15	5.59547	1.22758	14.5502	0.000107314	0.0410243	15339027	15339041	15
chr2	136244041	136244879	839	*	13	3.29669	0.930929	14.532	0.000107314	0.0410243	3617972	3617984	13
chr10	132632997	132633590	594	*	13	3.95279	0.767469	14.5316	0.000107314	0.0410243	16067137	16067149	13
chr11	103881918	103884056	2139	*	12	5.24335	1.14942	14.5242	0.000107314	0.0410243	17099988	17099999	12
chr15	59292082	59296573	4492	*	47	9.3481	0.716955	14.5071	0.000107314	0.0410243	20798110	20798156	47
chr13	16739883	16740415	533	*	11	3.87432	1.11824	14.49	0.000112549	0.0410243	18725224	18725234	11
chr9	37395879	37400889	5011	*	62	17.3208	1.06577	14.4833	0.000112549	0.0410243	13811312	13811373	62
chr8	61711771	61712840	1070	*	18	6.87998	0.839935	14.4679	0.000112549	0.0410243	12822127	12822144	18
chr10	68599493	68599983	491	*	14	1.96383	0.560223	14.4671	0.000112549	0.0410243	15388288	15388301	14
chr16	27423733	27425807	2075	*	30	6.26542	0.664792	14.4663	0.000112549	0.0410243	21681270	21681299	30
chr19	19135971	19136604	634	*	11	5.36434	1.2657	14.4646	0.000112549	0.0410243	24737075	24737085	11
chr2	8542319	8543055	737	*	6	2.53204	1.45618	14.4615	0.000112549	0.0410243	2437061	2437066	6
chr11	76233520	76234403	884	*	14	4.20884	0.98822	14.454	0.000112549	0.0410243	16906613	16906626	14
chr9	87937519	87939028	1510	*	39	16.7894	1.06767	14.4488	0.000112549	0.0410243	14089919	14089957	39
chr4	8227285	8227658	374	*	20	2.2538	0.450953	14.4319	0.000115166	0.0410243	6311915	6311934	20
chr1	93642839	93645451	2613	*	29	11.2683	0.99759	14.4281	0.000115166	0.0410243	1086246	1086274	29
chr2	82886893	82887026	134	*	6	0.90902	-2.33298	-14.4264	0.000115166	0.0410243	3110256	3110261	6
chr8	81107448	81110656	3209	*	19	8.23472	1.00498	14.4212	0.000115166	0.0410243	12962643	12962661	19
chr8	59107061	59117373	10313	*	69	23.2998	0.741938	14.3968	0.000115166	0.0410243	12802698	12802766	69
chr7	44475197	44476261	1065	*	13	4.87527	1.02666	14.3878	0.000115166	0.0410243	11097997	11098009	13
chr1	234876283	234877029	747	*	9	2.48926	0.902063	14.3864	0.000115166	0.0410243	2185549	2185557	9
chr3	50585721	50588412	2692	*	26	6.113	0.780406	14.3554	0.000117784	0.0410243	4965737	4965762	26
chr6	11711331	11712110	780	*	20	8.32627	0.978831	14.3512	0.000117784	0.0410243	9272839	9272858	20
chr1	156154727	156156623	1897	*	24	6.50884	0.819266	14.3418	0.000117784	0.0410243	1505707	1505730	24
chr1	24951581	24959236	7656	*	132	35.8824	0.766666	14.335	0.000117784	0.0410243	435107	435238	132
chr1	206383785	206385305	1521	*	15	7.71525	-1.48293	-14.3237	0.000120401	0.0410243	1912875	1912889	15
chr19	927753	928554	802	*	20	4.50582	0.638436	14.3235	0.000120401	0.0410243	24306678	24306697	20
chr16	3589452	3589916	465	*	27	3.04639	0.561945	14.3155	0.000120401	0.0410243	21386702	21386728	27
chr18	58540892	58543377	2486	*	31	6.24242	0.699198	14.3032	0.000120401	0.0410243	24059672	24059702	31
chr10	33116246	33116921	676	*	13	4.27111	0.871518	14.2958	0.000120401	0.0410243	15097110	15097122	13
chr5	159104036	159104559	524	*	34	5.12243	0.391995	14.2876	0.000120401	0.0410243	8880181	8880214	34
chr1	16547801	16548338	538	*	45	9.01753	0.715868	14.2762	0.000120401	0.0410243	308349	308393	45
chr1	228635889	228636585	697	*	66	29.5359	-1.02658	-14.2595	0.000120401	0.0410243	2118221	2118286	66
chr16	8960621	8961694	1074	*	24	8.20932	0.770463	14.2544	0.000120401	0.0410243	21462686	21462709	24
chr19	49893942	49896167	2226	*	53	14.4066	0.815951	14.2215	0.000120401	0.0410243	25169586	25169638	53
chr16	85943405	85944781	1377	*	9	2.72004	0.897052	14.1927	0.000120401	0.0410243	22264664	22264672	9
chr9	120920013	120924760	4748	*	51	19.2131	1.00783	14.1552	0.000120401	0.0410243	14399381	14399431	51
chr7	50336253	50337569	1317	*	33	9.80388	0.580123	14.1549	0.000120401	0.0410243	11152004	11152036	33
chr20	47359345	47360974	1630	*	31	8.73695	0.758816	14.1244	0.000120401	0.0410243	25815915	25815945	31
chr1	23598212	23599596	1385	*	15	6.00778	0.955304	14.1173	0.000120401	0.0410243	414018	414032	15
chr12	96204112	96211238	7127	*	90	22.3062	0.762427	14.1121	0.000120401	0.0410243	18244227	18244316	90
chr1	9084922	9085764	843	*	14	4.32394	0.814179	14.1095	0.000120401	0.0410243	188179	188192	14
chr10	5656310	5659211	2902	*	40	15.2336	1.08554	14.0964	0.000120401	0.0410243	14810828	14810867	40
chr19	12787492	12788330	839	*	17	4.18881	0.911465	14.0824	0.000120401	0.0410243	24601556	24601572	17
chr8	12525726	12526356	631	*	15	8.50791	1.41423	14.0645	0.000120401	0.0410243	12371952	12371966	15
chr2	65379989	65382546	2558	*	22	6.94398	0.877562	14.0484	0.000120401	0.0410243	2967080	2967101	22
chr16	8954365	8955488	1124	*	27	5.6593	0.647133	14.0427	0.000120401	0.0410243	21462584	21462610	27
chr2	151670434	151671214	781	*	16	5.83537	0.869377	14.007	0.000123019	0.0417033	3713899	3713914	16
chr9	83699524	83703861	4338	*	32	10.4689	0.890262	13.9892	0.000125636	0.0423755	14049669	14049700	32
chr12	124380111	124380750	640	*	26	6.87728	0.532233	13.9657	0.000130871	0.0439193	18573640	18573665	26
chr8	141130349	141131076	728	*	16	5.33545	0.795007	13.9619	0.000136106	0.0448014	13417484	13417499	16
chr14	22502535	22503632	1098	*	10	3.74009	1.05029	13.9472	0.000141341	0.0448014	19590073	19590082	10
chr17	17693436	17694071	636	*	21	4.62525	0.759389	13.9382	0.000141341	0.0448014	22656559	22656579	21
chr1	160655853	160658265	2413	*	20	8.31406	1.07193	13.9365	0.000141341	0.0448014	1549036	1549055	20
chr22	24428549	24429641	1093	*	19	4.88197	0.807468	13.9272	0.000141341	0.0448014	26627213	26627231	19
chr3	72444759	72445800	1042	*	11	4.52973	1.14724	13.9208	0.000141341	0.0448014	5163126	5163136	11
chrX	62193690	62193941	252	*	7	1.20605	-1.10662	-13.9208	0.000141341	0.0448014	27609887	27609893	7
chr2	25302008	25302943	936	*	18	5.22945	0.744437	13.8808	0.000143958	0.0448014	2603088	2603105	18
chr15	20775921	20776237	317	*	39	22.4099	1.31983	13.8767	0.000143958	0.0448014	20428020	20428058	39
chr2	218329668	218334616	4949	*	73	25.8131	0.93529	13.8563	0.000143958	0.0448014	4206670	4206742	73
chr7	106052574	106053927	1354	*	10	3.55739	0.994347	13.8369	0.000143958	0.0448014	11699178	11699187	10
chr22	21942594	21943133	540	*	13	3.42655	0.660979	13.8337	0.000143958	0.0448014	26592385	26592397	13
chr22	17770460	17771192	733	*	22	4.19245	0.58469	13.8316	0.000143958	0.0448014	26519506	26519527	22
chr9	41073633	41074760	1128	*	91	22.6705	0.553322	13.8086	0.000143958	0.0448014	13844294	13844384	91
chr10	69334158	69334897	740	*	18	4.14429	0.628262	13.7936	0.000143958	0.0448014	15398513	15398530	18
chr19	10272177	10274190	2014	*	50	13.212	0.698513	13.6848	0.000149193	0.0448014	24547503	24547552	50
chr6	42426589	42427025	437	*	9	3.02683	1.00781	13.6789	0.000149193	0.0448014	9619173	9619181	9
chr3	119551508	119554225	2718	*	52	15.4833	0.800486	13.6663	0.000149193	0.0448014	5474051	5474102	52
chr2	111442751	111443393	643	*	9	3.80828	1.38227	13.6591	0.000149193	0.0448014	3380855	3380863	9
chr6	57905050	57906141	1092	*	7	0.977221	-0.61711	-13.6551	0.000149193	0.0448014	9741961	9741967	7
chr10	96307918	96309994	2077	*	19	4.87834	0.595286	13.6448	0.00015181	0.0448014	15650884	15650902	19
chr8	9742247	9742670	424	*	6	2.1338	1.37472	13.6364	0.00015181	0.0448014	12334441	12334446	6
chr2	73983381	73983869	489	*	21	6.81167	0.686631	13.6338	0.00015181	0.0448014	3047935	3047955	21
chr16	88986844	88987394	551	*	20	6.09477	1.06012	13.6054	0.000154428	0.0448014	22338202	22338221	20
chr21	13675946	13676042	97	*	13	1.58406	0.670898	13.5946	0.000154428	0.0448014	26122977	26122989	13
chr2	127089977	127090912	936	*	22	5.13044	0.642472	13.5761	0.000157045	0.0448014	3518213	3518234	22
chr8	128077598	128084574	6977	*	60	20.5271	1.0204	13.5638	0.000157045	0.0448014	13302792	13302851	60
chr1	201024581	201028218	3638	*	34	11.3982	0.85616	13.5597	0.000157045	0.0448014	1846320	1846353	34
chr2	108625478	108630447	4970	*	43	8.29202	0.631012	13.5277	0.000157045	0.0448014	3352482	3352524	43
chr3	125147564	125148438	875	*	10	3.75193	1.28933	13.5223	0.000157045	0.0448014	5523171	5523180	10
chr3	119560300	119562445	2146	*	23	10.4602	1.15874	13.5041	0.000159662	0.0448014	5474149	5474171	23
chr7	69682670	69683667	998	*	18	3.62597	0.672122	13.4838	0.000159662	0.0448014	11340870	11340887	18
chr1	9416321	9420963	4643	*	95	36.5122	1.00956	13.4541	0.000159662	0.0448014	195133	195227	95
chr6	36591385	36592090	706	*	15	6.03222	1.18283	13.447	0.000159662	0.0448014	9554434	9554448	15
chr11	102447792	102451397	3606	*	25	9.12258	1.00818	13.4433	0.000159662	0.0448014	17090308	17090332	25
chr2	85434440	85435259	820	*	14	4.62535	0.792578	13.4395	0.000159662	0.0448014	3131001	3131014	14
chr12	122025363	122031415	6053	*	152	53.6463	0.880049	13.4378	0.000159662	0.0448014	18530258	18530409	152
chr7	74290863	74293141	2279	*	36	4.6602	0.428671	13.4358	0.000159662	0.0448014	11400674	11400709	36
chr13	97454645	97456865	2221	*	8	2.47027	1.1131	13.4285	0.000159662	0.0448014	19349236	19349243	8
chr2	105327438	105328498	1061	*	7	1.12029	0.623567	13.3923	0.000164897	0.0456565	3321871	3321877	7
chr21	43492044	43492104	61	*	5	2.34077	1.25446	13.3905	0.000164897	0.0456565	26402620	26402624	5
chr13	99353490	99354140	651	*	11	5.58952	1.14067	13.3884	0.000164897	0.0456565	19371981	19371991	11
chr14	50824749	50827075	2327	*	20	4.87698	0.719851	13.3529	0.000170132	0.0456565	19804034	19804053	20
chr14	22493862	22495814	1953	*	12	5.76116	1.19474	13.351	0.00017275	0.0456565	19589990	19590001	12
chr8	132908680	132910485	1806	*	11	2.4421	0.572562	13.3292	0.000175367	0.0456565	13338110	13338120	11
chr11	9602139	9602851	713	*	13	2.66419	0.764097	13.3265	0.000175367	0.0456565	16240307	16240319	13
chr7	102613518	102614125	608	*	11	5.73576	-1.18552	-13.3181	0.000177984	0.0456565	11667621	11667631	11
chr1	27522859	27523463	605	*	13	2.17067	0.746109	13.3116	0.000177984	0.0456565	477026	477038	13
chr2	42793797	42797416	3620	*	38	8.92828	0.594587	13.3021	0.000177984	0.0456565	2773817	2773854	38
chr19	19594941	19596489	1549	*	20	7.15405	0.893273	13.2974	0.000177984	0.0456565	24747447	24747466	20
chr19	49783519	49783996	478	*	11	2.11065	0.640201	13.2844	0.000180602	0.0456565	25166119	25166129	11
chr9	93110697	93112015	1319	*	37	18.3748	1.23764	13.2694	0.000180602	0.0456565	14148981	14149017	37
chr2	227456623	227457299	677	*	10	3.81292	1.36089	13.25	0.000180602	0.0456565	4290948	4290957	10
chr19	19161631	19164686	3056	*	57	11.7895	0.563507	13.2447	0.000180602	0.0456565	24737637	24737693	57
chr10	12355296	12356157	862	*	26	6.39895	0.779356	13.2446	0.000180602	0.0456565	14886577	14886602	26
chr14	61697866	61707141	9276	*	56	16.7591	0.707474	13.244	0.000180602	0.0456565	19897735	19897790	56
chr15	74390788	74391743	956	*	15	4.64199	0.783401	13.2376	0.000180602	0.0456565	20965526	20965540	15
chr8	81125900	81126791	892	*	9	3.37947	1.04301	13.2363	0.000180602	0.0456565	12962863	12962871	9
chr8	141115170	141117724	2555	*	55	23.779	1.33904	13.2335	0.000180602	0.0456565	13417067	13417121	55
chr15	21888866	21890341	1476	*	111	34.1007	0.661892	13.2258	0.000180602	0.0456565	20434138	20434248	111
chr6	154826469	154827984	1516	*	17	4.06293	0.713007	13.2195	0.000180602	0.0456565	10426449	10426465	17
chr4	190068555	190068899	345	*	42	6.18387	0.462797	13.2107	0.000180602	0.0456565	7629296	7629337	42
chr3	48186547	48187309	763	*	10	1.62788	0.817892	13.2089	0.000180602	0.0456565	4923448	4923457	10
chr16	8952981	8953774	794	*	45	8.48687	0.553415	13.2071	0.000180602	0.0456565	21462503	21462547	45
chr11	78227714	78228444	731	*	10	4.76145	1.37273	13.1999	0.000180602	0.0456565	16929761	16929770	10
chr11	9575789	9577309	1521	*	19	4.85735	0.790578	13.1638	0.000183219	0.0456565	16240009	16240027	19
chr9	44152476	44152557	82	*	5	0.98962	1.07299	13.1396	0.000183219	0.0456565	13870235	13870239	5
chr2	236553113	236554041	929	*	16	4.47827	0.72505	13.1362	0.000183219	0.0456565	4401823	4401838	16
chr6	58740802	58741032	231	*	5	0.819612	1.83259	13.136	0.000183219	0.0456565	9747141	9747145	5
chr14	95207746	95208698	953	*	15	2.67181	0.495051	13.1289	0.000185837	0.0459657	20220605	20220619	15
chr12	24704290	24705455	1166	*	13	3.25414	0.845166	13.1154	0.000185837	0.0459657	17658484	17658496	13
chr14	105058943	105060222	1280	*	34	7.19218	0.617227	13.1038	0.000193689	0.0472085	20377049	20377082	34
chr1	180278946	180279593	648	*	13	2.72252	0.680794	13.103	0.000193689	0.0472085	1705876	1705888	13
chr16	2602003	2602726	724	*	14	5.02501	0.907528	13.0685	0.000193689	0.0472085	21362722	21362735	14
chr6	13523437	13524413	977	*	13	2.959	0.596091	13.0674	0.000193689	0.0472085	9289872	9289884	13
chr10	6207329	6208143	815	*	10	1.43723	0.685398	13.0453	0.000198924	0.0483081	14820131	14820140	10
chr12	24999282	25001722	2441	*	14	4.77658	1.00286	12.991	0.000204159	0.0483487	17661076	17661089	14
chr5	139744957	139745837	881	*	19	5.9673	0.848033	12.9874	0.000204159	0.0483487	8706426	8706444	19
chr10	70353804	70354862	1059	*	8	2.91154	1.10303	12.9675	0.000204159	0.0483487	15411519	15411526	8
chr4	2932790	2933615	826	*	22	3.53083	0.44674	12.9644	0.000204159	0.0483487	6220055	6220076	22
chr12	27744319	27745675	1357	*	15	6.49467	1.14728	12.9619	0.000204159	0.0483487	17683770	17683784	15
chr9	5447950	5449663	1714	*	12	4.78101	0.963423	12.9616	0.000204159	0.0483487	13564736	13564747	12
chr6	158481428	158482443	1016	*	17	8.38831	1.12262	12.961	0.000204159	0.0483487	10468281	10468297	17
chr11	1978619	1979323	705	*	21	5.53298	-0.970693	-12.9413	0.000206776	0.0483873	16153638	16153658	21
chr22	31555215	31555911	697	*	6	2.499	1.31316	12.9339	0.000206776	0.0483873	26722418	26722423	6
chr3	108035607	108035942	336	*	5	1.14656	1.0505	12.9291	0.000209393	0.0483873	5397945	5397949	5
chr4	139964120	139969021	4902	*	31	7.07067	0.646397	12.9138	0.000209393	0.0483873	7231775	7231805	31
chr11	67990622	67991620	999	*	79	16.7225	0.485293	12.9097	0.000209393	0.0483873	16785423	16785501	79
chr9	128192565	128193257	693	*	56	11.8119	0.708946	12.9049	0.000209393	0.0483873	14498993	14499048	56
chr9	134365899	134366639	741	*	27	5.2376	0.52906	12.9035	0.000209393	0.0483873	14627093	14627119	27
chr16	11251372	11254179	2808	*	36	13.9568	0.882907	12.8901	0.000212011	0.0487535	21490975	21491010	36
chr6	186086	186703	618	*	12	2.35253	0.716132	12.8745	0.000214628	0.0487535	9137264	9137275	12
chr3	16410900	16420339	9440	*	60	16.506	0.712186	12.8695	0.000214628	0.0487535	4667768	4667827	60
chr2	43162976	43163511	536	*	12	2.19355	0.616653	12.8691	0.000214628	0.0487535	2778936	2778947	12
chr12	54959319	54959793	475	*	9	2.23192	0.717413	12.8538	0.000214628	0.0487535	17944845	17944853	9
chr5	140109434	140111675	2242	*	28	5.64281	0.438047	12.8415	0.000217246	0.0488747	8711031	8711058	28
chr12	124506191	124506800	610	*	29	7.21888	0.637037	12.8149	0.00022248	0.0488747	18576913	18576941	29
chr20	49865996	49869099	3104	*	35	11.0359	0.888388	12.8119	0.00022248	0.0488747	25851211	25851245	35
chr2	218476507	218477190	684	*	10	6.07387	1.6118	12.8074	0.00022248	0.0488747	4209446	4209455	10
chr19	8296868	8297287	420	*	8	3.00979	-1.16085	-12.8072	0.00022248	0.0488747	24514087	24514094	8
chr15	80066712	80066875	164	*	8	1.72827	0.714308	12.8023	0.00022248	0.0488747	21036196	21036203	8
chr3	121998650	122001853	3204	*	22	8.20188	0.944007	12.7852	0.00022248	0.0488747	5492641	5492662	22
[truncated: 1,699 more rows]
