# Supplementary material for: Calling differentially methylated regions from whole genome bisulphite sequencing with DMRcate
Source: Nucleic Acids Res. 2021 Jul 28;49(19):e109. doi: 10.1093/nar/gkab637 (PMC8565305; doi:10.1093/nar/gkab637)
Supplement: gkab637_Supplemental_Files [file gkab637_supplemental_files.zip › Supplementary_Table_6.xlsx]

## Sheet: mcl_vs_cll_dmrs
	seqnames	start	end	width	strand	no.cpgs	min_smoothed_fdr	Stouffer	HMFDR	Fisher	maxdiff	meandiff	overlapping.genes
1	chr11	69643745	69648272	4528	*	161	0	1	0.0559629	3.50774e-08	-6.13889	-3.19566	CCND1, RF00493
2	chr14	39442265	39443176	912	*	20	0	5.85527e-07	0.0281171	7.40126e-07	8.78874	6.31999	AL049828.1
3	chr7	91005805	91006150	346	*	10	1.91238e-248	3.52128e-07	0.0243332	1.84445e-06	9.22873	6.99916	CDK14
4	chr7	40029152	40030078	927	*	31	0	2.44068e-06	0.0543416	2.40238e-06	7.6041	4.7552	CDK13
5	chr1	101239041	101240478	1438	*	57	0	1	0.102952	4.6223e-06	-7.36548	-5.23077	RF00019, RF00424, RF00017, RF00092, RF00026, RF00410, RF00136, RF02271, RF00432, S1PR1, RF00402, RF01210, RF00012, RF00003, RF00004, RF00100, RF00601, RF00066, RF00272, RF00568, RF00096, RF00599, RF00156, RF00564, RF00322, RF00406, RF00561, RF01225, RF00108
6	chr7	55484849	55486120	1272	*	35	0	3.62519e-06	0.0459938	1.03326e-05	8.65987	5.56551	VOPP1
7	chr16	3731543	3732803	1261	*	39	0	1	0.0284895	1.38923e-05	8.45762	5.00816	CREBBP
8	chr6	42035189	42035866	678	*	23	0	1	0.0324979	1.6133e-05	7.90513	4.70138	RF00218, RF02219, RF00393, CCND3, RF00045
9	chr16	11699439	11700133	695	*	13	8.98537e-246	1.82737e-06	0.0439007	1.79432e-05	9.45581	6.65541	TXNDC11
10	chr16	69166232	69166756	525	*	8	3.89627e-257	1.20822e-06	0.0332232	2.13156e-05	8.82865	6.93281	UTP4
11	chr5	177002427	177003011	585	*	18	5.62243e-254	4.67944e-07	0.0590333	2.21563e-05	-7.147	-5.4744	UIMC1
12	chr17	20473250	20473978	729	*	16	6.80041e-269	9.6382e-05	0.0168415	2.96067e-05	7.40812	4.43294	NA
13	chr3	56759208	56759535	328	*	14	9.20159e-217	0.000200796	0.0364529	7.62263e-05	8.30854	5.39351	RF00264, RF00591, RF01699, RF00438, RF01241, RF01161, RF01848, ARHGEF3, RF00425
14	chr21	45551681	45552206	526	*	21	1.31776e-262	7.08951e-07	0.10121	9.72133e-05	-6.8705	-5.39269	SLC19A1
15	chr9	137692942	137693233	292	*	10	9.29754e-233	0.00117023	0.028598	0.000660626	8.09037	5.47185	AL590627.2, EHMT1
16	chr16	15705124	15706045	922	*	24	1.97143556200512e-318	0.00129155	0.0232136	0.000678293	8.64575	4.3401	NDE1, MYH11
17	chr5	54518332	54520121	1790	*	117	0	1	0.135978	0.000682962	8.36239	3.92038	SNX18, RF00407, RF00285, RF00443, RF00263, RF00191, RF00279
18	chr2	33480530	33481041	512	*	7	7.52285e-248	0.000379664	0.0178788	0.000814048	7.01699	5.43877	RASGRP3, RF00090, RF01233, RF00001, RF00157, RF00093, RF00602, RF00340, RF00072, RF00554, RF00275, RF00416, RF00560, RF00408, RF00006
19	chr4	182903060	182903990	931	*	22	0	0.0254369	0.0155809	0.00135113	9.59332	4.14415	DCTD
20	chr5	47253167	47253882	716	*	15	0	1	0.0071587	0.00323277	6.40159	0.442227	RF00407, RF00285, RF00443, RF00263, RF00191, RF00279
21	chr11	69653530	69655249	1720	*	84	0	4.1902e-06	0.166601	0.00408131	-6.40108	-3.73273	CCND1, RF00493, LTO1
22	chr22	46289322	46289498	177	*	9	4.62041e-214	0.0061317	0.068568	0.0126329	-7.32642	-5.46376	TTC38
23	chr9	135587322	135587901	580	*	19	1.54188e-247	0.161239	0.0355902	0.0290457	5.17663	-0.0113624	NA
24	chr19	49337685	49339244	1560	*	78	1.18407e-301	0.0171492	0.240066	0.234602	-7.10531	-4.38428	CD37, AC011450.1
25	chr17	3689222	3690128	907	*	49	5.12642e-264	0.347365	0.170958	0.32617	-7.26334	-3.63791	P2RX5-TAX1BP3, P2RX5
26	chr7	2524891	2526239	1349	*	68	2.06307386986446e-317	1	0.19925	0.37634	-6.47261	-3.23702	LFNG
27	chr16	1445039	1445834	796	*	43	1.5896e-244	1	0.24693	0.543651	-6.54354	-4.03573	AL031600.3, CLCN7
28	chr10	116849205	116849761	557	*	41	8.61044e-229	0.293407	0.302094	0.663777	6.43868	3.25579	ENO4, HSPA12A
29	chr11	107018031	107018193	163	*	33	1.08319e-213	0.576653	0.426571	0.926691	4.84173	3.13634	GUCY1A2
30	chr3	48662796	48664125	1330	*	104	3.42055e-308	0.4788	0.287209	0.929253	6.00825	2.88059	RF00264, RF00591, LINC02585, RF01699, RF00438, RF01241, RF01161, RF01848, CELSR3, RF00154, RF00425
31	chr11	399679	401093	1415	*	131	0	1	0.22426	0.985816	6.11412	2.80627	PKP3
32	chr19	6110153	6111474	1322	*	130	0	0.995032	0.232457	0.989094	-5.2538	-1.84905	AC011444.3, RFX2
33	chr8	4354946	4355889	944	*	25	0	1	0.000361635	0.995335	-10.0816	-0.883401	RF00409, CSMD1, RF00212
34	chr3	61561348	61561945	598	*	62	2.37925e-238	0.959801	0.401496	0.997721	4.3504	2.65633	RF00264, RF00591, PTPRG, RF01699, RF00438, RF01241, RF01161, RF01848, RF00425
35	chr1	47437875	47438839	965	*	128	1.33196911395384e-316	0.984552	0.388564	0.999721	-4.39648	-2.1567	RF00019, RF00424, RF00283, RF00422, RF00017, RF00091, RF00092, RF00026, FOXD2, RF00410, RF00136, RF02271, RF00432, RF00402, RF01210, RF00012, RF00003, RF00004, RF00100, RF00601, RF00066, RF00272, RF00568, RF00096, RF00599, RF00156, RF00564, RF00322, RF00406, RF00561, RF01225, RF00108
36	chr18	72867229	72868819	1591	*	169	0	1	0.431037	0.999995	5.98358	3.33696	AC091138.1, NETO1
37	chr13	96089956	96090990	1035	*	143	9.74353e-288	0.992545	0.391736	0.999999	4.477	2.65979	HS6ST3
38	chr10	35640575	35642620	2046	*	256	0	0.999686	0.353454	1	-5.01593	-2.05287	RF02116, FZD8, MIR4683
