# Supplementary material for: Calling differentially methylated regions from whole genome bisulphite sequencing with DMRcate
Source: Nucleic Acids Res. 2021 Jul 28;49(19):e109. doi: 10.1093/nar/gkab637 (PMC8565305; doi:10.1093/nar/gkab637)
Supplement: gkab637_Supplemental_Files [file gkab637_supplemental_files.zip › Supplementary_Table_7.xlsx]

## Sheet: MCL_vs_CCL_RNA
	logFC	logCPM	F	PValue	FDR
ENSG00000078018_MAP2	-8.85385	5.05903	220.438	1.97536e-10	6.63879e-06
ENSG00000110092_CCND1	6.63215	8.29646	194.56	4.78325e-10	8.03777e-06
ENSG00000138795_LEF1	-4.7744	6.71958	178.574	8.74118e-10	9.79246e-06
ENSG00000109458_GAB1	-6.13319	7.42618	127.204	9.12514e-09	5.70202e-05
ENSG00000171435_KSR2	-10.0842	5.11155	126.277	9.59071e-09	5.70202e-05
ENSG00000108679_LGALS3BP	3.8183	3.10279	125.176	1.01797e-08	5.70202e-05
ENSG00000225302_AC023283.1	-8.15519	4.13304	112.391	2.10887e-08	0.00010125
ENSG00000243175_RPSAP36	-5.8858	2.81457	92.7958	7.53434e-08	0.000316517
ENSG00000124225_PMEPA1	8.24917	3.13446	89.1664	9.7846e-08	0.000365379
ENSG00000163599_CTLA4	-6.08869	6.593	73.8293	3.30278e-07	0.00111
ENSG00000050327_ARHGEF5	5.14712	2.93257	67.8049	5.65139e-07	0.0016716
ENSG00000164236_ANKRD33B	5.7465	4.42733	67.2161	5.96859e-07	0.0016716
ENSG00000244479_OR2A1-AS1	5.97225	1.74292	61.0489	1.08433e-06	0.00280324
ENSG00000257950_P2RX5-TAX1BP3	2.34034	4.0616	58.4315	1.41814e-06	0.00322203
ENSG00000182489_XKRX	-3.96121	4.3574	57.8994	1.49945e-06	0.00322203
ENSG00000176399_DMRTA1	-7.95368	1.41143	57.6835	1.53393e-06	0.00322203
ENSG00000245812_LINC02202	6.94669	0.142789	55.3646	1.96696e-06	0.00369581
ENSG00000116793_PHTF1	-1.89788	5.10622	55.3067	1.97942e-06	0.00369581
ENSG00000185112_FAM43A	4.27521	4.10962	53.4794	2.42263e-06	0.00428524
ENSG00000173110_HSPA6	3.25567	1.65056	52.5272	2.69752e-06	0.00453292
ENSG00000261114_AC012181.2	2.06025	3.94345	50.9307	3.24148e-06	0.00507155
ENSG00000233680_HNRNPA1P27	-3.80963	1.37478	50.7259	3.31987e-06	0.00507155
ENSG00000135916_ITM2C	3.64327	5.43152	49.7832	3.70949e-06	0.00537568
ENSG00000184305_CCSER1	7.95186	5.08929	48.9521	4.09639e-06	0.00537568
ENSG00000197629_MPEG1	2.4829	7.83347	48.888	4.12805e-06	0.00537568
ENSG00000119771_KLHL29	-5.72737	3.70245	48.5612	4.29398e-06	0.00537568
ENSG00000157734_SNX22	5.00673	3.61609	48.5137	4.31872e-06	0.00537568
ENSG00000163935_SFMBT1	-1.73416	7.65997	48.209	4.48134e-06	0.00537888
ENSG00000144711_IQSEC1	2.35404	7.1895	47.3336	4.98844e-06	0.00541327
ENSG00000173221_GLRX	3.11802	2.91516	47.2805	5.02125e-06	0.00541327
ENSG00000115232_ITGA4	2.5499	6.80397	46.8361	5.30548e-06	0.00541327
ENSG00000177283_FZD8	6.2321	-1.19026	46.6602	5.423e-06	0.00541327
ENSG00000020577_SAMD4A	3.06097	1.94641	46.6346	5.4403e-06	0.00541327
ENSG00000197746_PSAP	1.55159	9.11888	46.5816	5.47641e-06	0.00541327
ENSG00000186648_CARMIL3	4.16856	2.78098	46.2231	5.72795e-06	0.00550015
ENSG00000095303_PTGS1	3.12093	3.51514	45.1121	6.59446e-06	0.00602505
ENSG00000251002_AC244502.1	-4.3098	1.96146	44.8359	6.83232e-06	0.00602505
ENSG00000168386_FILIP1L	-4.4835	4.0811	44.8025	6.86178e-06	0.00602505
ENSG00000172819_RARG	-2.3967	3.42089	44.6569	6.9917e-06	0.00602505
ENSG00000232732_AC097717.1	4.27539	-0.632177	44.24	7.37945e-06	0.00618687
ENSG00000259040_BLOC1S5-TXNDC5	-2.85147	5.78349	43.9102	7.70346e-06	0.00618687
ENSG00000100473_COCH	-5.33678	4.81562	43.8821	7.73175e-06	0.00618687
ENSG00000170271_FAXDC2	-3.90296	3.38057	43.6615	7.95841e-06	0.00622014
ENSG00000091972_CD200	-5.16057	5.68944	43.3977	8.23941e-06	0.00629341
ENSG00000105641_SLC5A5	-5.74196	0.523856	42.5917	9.17013e-06	0.00684866
ENSG00000279204_AC134043.2	6.90676	0.920665	42.0635	9.84455e-06	0.00698074
ENSG00000123358_NR4A1	3.00875	5.10948	41.9739	9.96452e-06	0.00698074
ENSG00000133138_TBC1D8B	4.03657	1.03829	41.9697	9.97011e-06	0.00698074
ENSG00000070882_OSBPL3	2.2924	6.17166	41.7233	1.03087e-05	0.00700219
ENSG00000051108_HERPUD1	1.48717	7.84858	41.5948	1.04904e-05	0.00700219
ENSG00000174749_C4orf32	-2.98655	2.48321	41.5007	1.06258e-05	0.00700219
ENSG00000261270_AC012181.3	2.04212	2.52132	40.4755	1.22363e-05	0.00745888
ENSG00000173715_C11orf80	-1.47661	5.74086	40.4702	1.22453e-05	0.00745888
ENSG00000135736_CCDC102A	4.10347	1.42678	40.3979	1.2369e-05	0.00745888
ENSG00000001084_GCLC	-1.86418	5.454	40.377	1.2405e-05	0.00745888
ENSG00000140009_ESR2	3.60785	4.75241	40.3634	1.24285e-05	0.00745888
ENSG00000153551_CMTM7	3.64844	3.38474	40.1263	1.28467e-05	0.00751871
ENSG00000232021_LEF1-AS1	-3.95119	0.404526	40.0549	1.29756e-05	0.00751871
ENSG00000158473_CD1D	2.44569	4.14384	39.7847	1.34773e-05	0.00767704
ENSG00000143226_FCGR2A	2.77061	4.70078	39.5853	1.38618e-05	0.00775601
ENSG00000010810_FYN	1.46634	5.61058	39.4761	1.40775e-05	0.00775601
ENSG00000178996_SNX18	-2.24345	7.12152	38.9882	1.5089e-05	0.00816539
ENSG00000132669_RIN2	3.39434	1.99006	38.8761	1.53328e-05	0.00816539
ENSG00000116679_IVNS1ABP	1.89547	7.10508	38.5562	1.60538e-05	0.00816539
ENSG00000198825_INPP5F	-2.37181	8.2891	38.5191	1.61399e-05	0.00816539
ENSG00000049089_COL9A2	-2.24861	6.95233	38.4932	1.62003e-05	0.00816539
ENSG00000198106_AC025279.1	3.39913	6.63422	38.3918	1.6439e-05	0.00816539
ENSG00000138670_RASGEF1B	2.03556	7.08136	38.3539	1.65294e-05	0.00816539
ENSG00000079819_EPB41L2	2.84978	3.50586	38.2359	1.68143e-05	0.00816539
ENSG00000112365_ZBTB24	-1.22298	6.43373	38.1573	1.70072e-05	0.00816539
ENSG00000135605_TEC	-2.18118	4.01695	37.7972	1.79231e-05	0.00848396
ENSG00000231752_EMBP1	2.937	2.12721	37.4159	1.89545e-05	0.00884755
ENSG00000189337_KAZN	8.70969	2.12107	36.8587	2.0585e-05	0.00947701
ENSG00000165810_BTNL9	10.2377	4.81157	36.4012	2.20432e-05	0.00997957
ENSG00000100253_MIOX	6.58506	-0.513858	36.3317	2.22745e-05	0.00997957
ENSG00000213809_KLRK1	4.22122	5.77198	36.245	2.25675e-05	0.00997957
ENSG00000176049_JAKMIP2	3.84745	1.59436	36.035	2.32947e-05	0.0101674
ENSG00000176834_VSIG10	-3.77927	3.27631	35.7015	2.45051e-05	0.0104785
ENSG00000134324_LPIN1	2.11469	5.13156	35.6679	2.46311e-05	0.0104785
ENSG00000164292_RHOBTB3	5.42999	4.08191	35.5222	2.51854e-05	0.0104803
ENSG00000105339_DENND3	3.41111	5.82758	35.5031	2.52589e-05	0.0104803
ENSG00000225541_AC002480.1	6.71423	0.37189	35.3556	2.58367e-05	0.0105892
ENSG00000258760_AL355076.2	6.83021	0.335725	35.1514	2.6661e-05	0.0107955
ENSG00000120162_MOB3B	4.3292	3.38378	34.9204	2.76295e-05	0.0109841
ENSG00000131016_AKAP12	-7.58625	4.20062	34.8852	2.77805e-05	0.0109841
ENSG00000173848_NET1	2.65674	2.57034	34.6865	2.86513e-05	0.0111718
ENSG00000204959_ARHGEF34P	5.40653	2.4478	34.6265	2.892e-05	0.0111718
ENSG00000160190_SLC37A1	1.62337	4.83616	34.5473	2.92797e-05	0.0111822
ENSG00000175505_CLCF1	4.06787	1.41975	34.1051	3.13813e-05	0.0118501
ENSG00000103257_SLC7A5	2.24752	3.56348	33.9886	3.19633e-05	0.0118521
ENSG00000213977_TAX1BP3	1.74136	3.53867	33.9632	3.20919e-05	0.0118521
ENSG00000145819_ARHGAP26	2.33135	4.95674	33.8933	3.24482e-05	0.0118535
ENSG00000088340_FER1L4	-7.3001	4.70195	33.5897	3.40505e-05	0.012305
ENSG00000143333_RGS16	5.22307	0.989234	33.4014	3.50892e-05	0.0125393
ENSG00000239345_HNRNPA1P26	-4.98759	-1.74745	33.2938	3.56985e-05	0.0125393
ENSG00000225217_HSPA7	3.50503	5.23692	33.2729	3.58181e-05	0.0125393
ENSG00000113368_LMNB1	1.15911	4.28384	33.0883	3.68962e-05	0.0126725
ENSG00000167641_PPP1R14A	8.03749	-0.142261	33.0788	3.69527e-05	0.0126725
ENSG00000158321_AUTS2	1.6945	5.04456	32.9281	3.78614e-05	0.012853
ENSG00000139289_PHLDA1	2.87566	2.08098	32.6219	3.97876e-05	0.0133407
ENSG00000188316_ENO4	-6.80328	-2.04275	42.6442	4.0092e-05	0.0133407
ENSG00000272583_AL592494.3	4.50456	-1.47436	32.4265	4.10745e-05	0.0135336
ENSG00000096968_JAK2	-1.17213	7.16256	32.31	4.18641e-05	0.0136509
ENSG00000166503_AC024270.1	5.78231	3.82466	32.2551	4.22427e-05	0.0136509
ENSG00000174175_SELP	-2.91695	3.35116	31.8138	4.54269e-05	0.0145401
ENSG00000277734_TRAC	-2.07735	4.52868	31.7395	4.59893e-05	0.0145812
ENSG00000015475_BID	2.06174	3.43253	31.5795	4.72273e-05	0.0146515
ENSG00000010818_HIVEP2	-1.42804	7.70371	31.5522	4.74423e-05	0.0146515
ENSG00000176014_TUBB6	4.1596	5.27454	31.5425	4.75187e-05	0.0146515
ENSG00000103056_SMPD3	3.79947	1.08156	31.4302	4.84167e-05	0.0147259
ENSG00000185614_FAM212A	3.66468	-0.467737	31.2906	4.95596e-05	0.0147259
ENSG00000112320_SOBP	-2.18865	2.85378	31.2835	4.96187e-05	0.0147259
ENSG00000132383_RPA1	-1.21154	5.81939	31.2332	5.00384e-05	0.0147259
ENSG00000137831_UACA	3.82605	-0.149701	31.1892	5.04093e-05	0.0147259
ENSG00000129667_RHBDF2	1.65124	6.06068	31.1748	5.05312e-05	0.0147259
ENSG00000243896_OR2A7	5.76408	-0.505178	31.14	5.08273e-05	0.0147259
ENSG00000109103_UNC119	1.5651	5.33172	30.9756	5.22535e-05	0.0149437
ENSG00000245648_AC022075.1	5.80615	1.13531	30.9425	5.2546e-05	0.0149437
ENSG00000006118_TMEM132A	4.43475	0.264154	30.9012	5.29129e-05	0.0149437
ENSG00000166949_SMAD3	2.55521	5.79254	30.8403	5.34605e-05	0.0149458
ENSG00000008853_RHOBTB2	-2.46399	6.88831	30.8018	5.38099e-05	0.0149458
ENSG00000153234_NR4A2	2.54316	5.18276	30.685	5.48856e-05	0.0150095
ENSG00000239264_TXNDC5	-2.65857	7.30584	30.68	5.49324e-05	0.0150095
ENSG00000271605_MILR1	4.49022	2.95477	30.5844	5.58324e-05	0.0150256
ENSG00000260807_AC009041.2	4.08865	1.67397	30.5788	5.58857e-05	0.0150256
ENSG00000213214_ARHGEF35	4.90315	0.330119	30.4691	5.69397e-05	0.0151875
ENSG00000228485_GRK5-IT1	3.18344	0.0761409	30.3663	5.79474e-05	0.0153346
ENSG00000204161_C10orf128	4.54965	3.29007	30.2563	5.90487e-05	0.0154023
ENSG00000112812_PRSS16	-5.91055	-0.167501	30.2493	5.91199e-05	0.0154023
ENSG00000119508_NR4A3	3.6032	2.85894	30.1725	5.99039e-05	0.0154865
ENSG00000147408_CSGALNACT1	4.97139	5.43591	29.9468	6.22776e-05	0.0157915
ENSG00000128891_C15orf57	-1.8466	5.96856	29.9277	6.24823e-05	0.0157915
ENSG00000089220_PEBP1	-1.71521	7.38001	29.9267	6.24933e-05	0.0157915
ENSG00000165996_HACD1	-5.01099	1.77489	29.8426	6.34091e-05	0.0159034
ENSG00000105866_SP4	-1.2942	7.15149	29.7857	6.40366e-05	0.0159063
ENSG00000184903_IMMP2L	-1.70826	4.65548	29.756	6.43673e-05	0.0159063
ENSG00000228789_HCG22	8.99349	0.764423	29.7033	6.49575e-05	0.015935
ENSG00000164330_EBF1	6.51924	5.68207	29.499	6.73084e-05	0.0162943
ENSG00000038945_MSR1	6.32138	3.74835	29.4919	6.7392e-05	0.0162943
ENSG00000115355_CCDC88A	-2.05379	9.09518	29.1515	7.15316e-05	0.0171717
ENSG00000183742_MACC1	3.89689	2.66143	29.1092	7.20659e-05	0.0171772
ENSG00000170412_GPRC5C	7.34852	2.13519	28.9368	7.42903e-05	0.0173792
ENSG00000059804_SLC2A3	2.87305	7.60841	28.9246	7.44508e-05	0.0173792
ENSG00000105246_EBI3	5.47317	1.42417	28.9235	7.44646e-05	0.0173792
ENSG00000203867_RBM20	-6.95938	3.94645	28.8772	7.50775e-05	0.0174014
ENSG00000155189_AGPAT5	-1.94049	6.27413	28.7037	7.74237e-05	0.017638
ENSG00000114450_GNB4	2.76632	3.74247	28.699	7.74879e-05	0.017638
ENSG00000175920_DOK7	6.32659	1.35684	28.6195	7.85919e-05	0.017638
ENSG00000228960_OR2A9P	4.01001	0.301474	28.5874	7.90418e-05	0.017638
ENSG00000197520_FAM177B	3.87869	2.53116	28.5831	7.91027e-05	0.017638
ENSG00000104043_ATP8B4	3.2686	2.85584	28.5729	7.9247e-05	0.017638
ENSG00000169896_ITGAM	2.34208	6.54277	28.4422	8.11172e-05	0.0179354
ENSG00000091106_NLRC4	2.96475	1.9284	28.3921	8.18474e-05	0.0179786
ENSG00000171813_PWWP2B	1.82062	4.49402	28.3308	8.27508e-05	0.018059
ENSG00000148180_GSN	1.49165	4.02041	28.2844	8.34426e-05	0.0180694
ENSG00000158481_CD1C	6.03375	5.40248	28.1986	8.4739e-05	0.0180694
ENSG00000103381_CPPED1	2.05736	4.57843	28.1869	8.49174e-05	0.0180694
ENSG00000155749_ALS2CR12	-2.32771	1.95311	28.1728	8.51337e-05	0.0180694
ENSG00000152894_PTPRK	7.0487	3.25524	28.1303	8.57874e-05	0.0180694
ENSG00000229715_EEF1DP3	3.46481	0.879254	28.1122	8.60672e-05	0.0180694
ENSG00000260220_CCDC187	7.17726	1.49044	28.0805	8.65618e-05	0.0180694
ENSG00000166086_JAM3	6.7211	5.70265	27.902	8.93993e-05	0.0185322
ENSG00000153993_SEMA3D	5.80325	2.54911	27.8259	9.06416e-05	0.0185322
ENSG00000170545_SMAGP	3.14061	0.0875682	27.7677	9.16046e-05	0.0185322
ENSG00000124831_LRRFIP1	1.2006	7.26627	27.7389	9.20853e-05	0.0185322
ENSG00000221946_FXYD7	-2.54338	1.24571	27.7163	9.24655e-05	0.0185322
ENSG00000248725_AC097488.1	6.12067	-1.32088	27.7069	9.26227e-05	0.0185322
ENSG00000267121_AC008105.3	-1.36453	5.49522	27.706	9.2639e-05	0.0185322
ENSG00000244198_AC004889.1	5.20057	0.80128	27.6216	9.4074e-05	0.0187079
ENSG00000178295_GEN1	3.19119	7.96198	27.4979	9.62243e-05	0.0189131
ENSG00000105875_WDR91	-1.29098	6.22544	27.4975	9.62315e-05	0.0189131
ENSG00000083454_P2RX5	1.89159	7.31587	27.3562	9.87543e-05	0.0192961
ENSG00000142546_NOSIP	-1.79182	6.13933	27.1989	0.000101654	0.0197227
ENSG00000213090_AC007256.1	-2.53319	2.82242	27.1717	0.000102165	0.0197227
ENSG00000188404_SELL	-2.15004	7.94613	27.1245	0.000103059	0.0197227
ENSG00000245849_RAD51-AS1	-1.26987	4.80786	27.1126	0.000103285	0.0197227
ENSG00000152128_TMEM163	5.02172	1.53129	27.0464	0.000104557	0.0197963
ENSG00000164684_ZNF704	5.81817	-0.604763	27.0314	0.000104848	0.0197963
ENSG00000166927_MS4A7	2.71715	3.64784	26.8872	0.000107688	0.0202166
ENSG00000105427_CNFN	5.77078	-2.14004	26.8578	0.000108277	0.0202166
ENSG00000182158_CREB3L2	-2.27472	7.67936	26.7345	0.000110792	0.0205719
ENSG00000109321_AREG	3.25286	1.76168	26.5732	0.000114181	0.0210048
ENSG00000271699_SNX29P2	3.047	5.8508	26.5642	0.000114374	0.0210048
ENSG00000141570_CBX8	2.85015	1.00837	26.4788	0.000116217	0.0212179
ENSG00000166928_MS4A14	2.76784	1.04751	26.4523	0.000116797	0.0212179
ENSG00000111860_CEP85L	-1.40563	7.44387	26.3038	0.000120106	0.021632
ENSG00000242534_IGKV2D-28	5.346	-1.90269	26.2924	0.000120364	0.021632
ENSG00000140030_GPR65	2.2264	4.30026	26.2057	0.000122349	0.0218719
ENSG00000267521_AC016168.1	7.21984	0.137791	26.1284	0.000124152	0.0220768
ENSG00000232874_AC080129.2	4.31687	-2.3816	26.0047	0.000127097	0.0224815
ENSG00000273983_HIST1H3G	3.20439	1.21122	25.9454	0.000128537	0.022566
ENSG00000073060_SCARB1	3.42303	1.46981	25.9299	0.000128918	0.022566
ENSG00000055813_CCDC85A	9.29584	1.06493	25.8284	0.000131434	0.0228739
ENSG00000162894_FCMR	-1.37666	8.24674	25.7878	0.000132456	0.0228739
ENSG00000073910_FRY	-2.94576	7.02492	25.7774	0.000132719	0.0228739
ENSG00000165617_DACT1	-3.43572	2.50084	25.7427	0.000133603	0.0229087
ENSG00000007952_NOX1	-4.43367	-0.477706	25.7146	0.000134322	0.0229152
ENSG00000130147_SH3BP4	7.17809	3.55056	25.6603	0.000135726	0.0230378
ENSG00000244682_FCGR2C	3.18589	6.76437	25.465	0.000140913	0.023798
ENSG00000242853_RN7SL749P	2.69201	0.0258138	25.3407	0.000144332	0.0241417
ENSG00000085063_CD59	-1.52281	4.66926	25.3388	0.000144385	0.0241417
ENSG00000172197_MBOAT1	-2.5938	4.23162	25.2151	0.000147882	0.0245822
ENSG00000126351_THRA	-1.42432	4.92216	25.1942	0.000148482	0.0245822
ENSG00000165868_HSPA12A	-5.88469	-1.58458	25.1528	0.000149681	0.0246119
ENSG00000271894_AC007744.1	11.6316	3.39832	25.1374	0.000150126	0.0246119
ENSG00000173801_JUP	4.97744	4.15219	25.046	0.000152818	0.0249315
ENSG00000172508_CARNS1	1.93539	5.70056	25.0148	0.000153751	0.0249626
ENSG00000008256_CYTH3	3.65555	3.39123	24.9583	0.000155453	0.0251176
ENSG00000165168_CYBB	2.69013	7.75379	24.9076	0.000156998	0.025246
ENSG00000265531_FCGR1CP	6.44332	-2.53475	33.9007	0.000159164	0.0254723
ENSG00000180509_KCNE1	2.81098	0.18155	24.7795	0.000160984	0.0255233
ENSG00000168994_PXDC1	4.63481	0.116325	24.7637	0.000161483	0.0255233
ENSG00000135541_AHI1	-1.25052	5.81192	24.7549	0.000161761	0.0255233
ENSG00000065308_TRAM2	-1.21139	5.92799	24.698	0.000163579	0.0256896
ENSG00000101336_HCK	4.30376	5.84819	24.6004	0.000166748	0.0259228
ENSG00000108219_TSPAN14	1.78514	5.57987	24.5562	0.000168209	0.0259228
ENSG00000230709_AC104024.1	4.35469	2.40506	24.5477	0.000168489	0.0259228
ENSG00000203811_HIST2H3C	2.92778	1.0645	24.5213	0.00016937	0.0259228
ENSG00000203852_HIST2H3A	2.92778	1.0645	24.5213	0.00016937	0.0259228
ENSG00000257127_CLLU1	-9.18334	4.46458	24.5117	0.000169692	0.0259228
ENSG00000225932_CTAGE4	5.73391	1.18002	24.4226	0.000172706	0.0262639
ENSG00000145555_MYO10	8.53619	3.00373	24.3354	0.000175713	0.0265289
ENSG00000077238_IL4R	-2.84369	8.98237	24.3264	0.000176028	0.0265289
ENSG00000132205_EMILIN2	2.10348	4.97878	24.2319	0.000179362	0.0269108
ENSG00000101412_E2F1	2.2772	1.79698	24.1952	0.000180679	0.0269879
ENSG00000150337_FCGR1A	4.13496	0.970464	24.1344	0.000182881	0.0271904
ENSG00000106034_CPED1	5.02367	2.94723	24.1132	0.000183654	0.0271904
ENSG00000162849_KIF26B	5.6978	-0.139071	24.0606	0.000185593	0.0273571
ENSG00000115993_TRAK2	-1.86389	6.57043	23.9641	0.00018921	0.0276223
ENSG00000143776_CDC42BPA	3.46711	0.273569	23.9596	0.00018938	0.0276223
ENSG00000106123_EPHB6	1.54475	4.78686	23.9218	0.00019082	0.0276223
ENSG00000164849_GPR146	3.06847	0.0363789	23.8928	0.000191935	0.0276223
ENSG00000176871_WSB2	-1.67817	5.68769	23.8767	0.000192557	0.0276223
ENSG00000101846_STS	1.81183	2.94813	23.8625	0.000193106	0.0276223
ENSG00000255002_LINC02324	8.18237	-1.10257	32.2275	0.000194614	0.0276223
ENSG00000159399_HK2	1.68046	4.15862	23.8227	0.000194657	0.0276223
ENSG00000176320_AL138899.1	5.78376	-1.60037	23.8193	0.000194789	0.0276223
ENSG00000156738_MS4A1	1.80483	10.1809	23.7554	0.00019731	0.0278622
ENSG00000177839_PCDHB9	5.44901	0.366947	23.7315	0.000198262	0.0278794
ENSG00000238033_AC002480.4	6.89076	-0.231843	23.6731	0.000200614	0.0280927
ENSG00000169245_CXCL10	5.26245	-0.972486	23.641	0.000201917	0.0281578
ENSG00000204301_NOTCH4	1.91973	1.78494	23.5261	0.00020667	0.0285209
ENSG00000258878_AL355076.3	8.20399	-1.0865	31.7127	0.000207379	0.0285209
ENSG00000233834_AC005083.1	3.59366	-1.18429	23.5024	0.000207662	0.0285209
ENSG00000178104_PDE4DIP	-1.66482	6.29241	23.4825	0.000208503	0.0285209
ENSG00000152061_RABGAP1L	-1.13432	7.88239	23.4763	0.000208764	0.0285209
ENSG00000166123_GPT2	-2.57981	6.06344	23.4303	0.000210723	0.028672
ENSG00000182511_FES	1.84037	3.07247	23.4049	0.000211815	0.0287044
ENSG00000163687_DNASE1L3	3.56326	0.518254	23.3548	0.000213989	0.0288825
ENSG00000167851_CD300A	2.83029	3.27422	23.3177	0.000215608	0.0288915
ENSG00000136997_MYC	3.33209	6.59023	23.314	0.000215775	0.0288915
ENSG00000234423_LINC01250	6.98093	0.731222	23.2421	0.000218961	0.0292018
ENSG00000253364_AL928742.1	-2.26774	3.56672	23.213	0.000220269	0.0292601
ENSG00000149177_PTPRJ	1.45487	8.46543	23.1124	0.00022485	0.029751
ENSG00000005844_ITGAL	1.17648	6.85268	23.0868	0.000226036	0.0297906
ENSG00000164850_GPER1	3.84852	-0.906562	23.0143	0.000229425	0.0300805
ENSG00000213648_SULT1A4	3.12027	1.30749	22.9982	0.000230184	0.0300805
ENSG00000111817_DSE	2.84708	4.78556	22.9607	0.000231967	0.0300805
ENSG00000136244_IL6	7.31173	1.75762	22.9563	0.000232177	0.0300805
ENSG00000145945_FAM50B	4.51215	-1.10501	22.9277	0.000233552	0.0300805
ENSG00000170190_SLC16A5	-1.59162	3.80029	22.9123	0.000234292	0.0300805
ENSG00000167291_TBC1D16	5.15451	0.698707	22.908	0.000234501	0.0300805
ENSG00000136738_STAM	-1.82162	6.1519	22.7455	0.000242509	0.0308825
ENSG00000173898_SPTBN2	-3.68313	4.25915	22.7439	0.000242591	0.0308825
ENSG00000196576_PLXNB2	2.07748	5.24055	22.641	0.000247824	0.0313243
ENSG00000101916_TLR8	3.17273	2.78544	22.639	0.000247925	0.0313243
ENSG00000279175_AL033543.1	1.66079	2.8267	22.5911	0.000250406	0.0314909
ENSG00000079337_RAPGEF3	-2.73608	6.72206	22.5774	0.000251118	0.0314909
ENSG00000104081_BMF	-1.7605	8.31093	22.4985	0.000255282	0.0318216
ENSG00000166428_PLD4	4.98943	4.17226	22.4916	0.000255648	0.0318216
ENSG00000105048_TNNT1	4.38583	-1.30242	22.4535	0.00025769	0.0319574
ENSG00000173193_PARP14	1.14376	8.80778	22.4059	0.000260266	0.0320908
ENSG00000153162_BMP6	-4.95413	2.48662	22.3868	0.000261307	0.0320908
ENSG00000196189_SEMA4A	-1.79661	5.07101	22.3809	0.00026163	0.0320908
ENSG00000171848_RRM2	3.22965	1.15719	22.324	0.000264766	0.0322159
ENSG00000224078_SNHG14	-0.998936	7.09285	22.318	0.000265095	0.0322159
ENSG00000007237_GAS7	4.91843	6.46706	22.298	0.000266212	0.0322159
ENSG00000256590_TRDV3	-4.81332	1.03778	22.2868	0.00026684	0.0322159
ENSG00000131981_LGALS3	2.31263	3.44188	22.276	0.000267443	0.0322159
ENSG00000118804_STBD1	5.97536	-2.85663	29.6278	0.000270511	0.032469
ENSG00000136869_TLR4	2.91981	4.24696	22.1734	0.00027327	0.032581
ENSG00000109684_CLNK	-5.70067	6.83421	22.1437	0.000274985	0.032581
ENSG00000106341_PPP1R17	8.03515	2.59049	22.1291	0.000275833	0.032581
ENSG00000139679_LPAR6	2.05075	2.70489	22.1247	0.000276087	0.032581
ENSG00000163520_FBLN2	7.46935	3.5043	22.1212	0.000276291	0.032581
ENSG00000105889_STEAP1B	6.13513	0.93646	22.0508	0.00028043	0.0329534
ENSG00000258879_NA	-2.71067	1.30813	21.9285	0.000287775	0.0336987
ENSG00000173905_GOLIM4	1.18296	4.32337	21.9071	0.000289089	0.033735
ENSG00000159708_LRRC36	6.03037	-1.94749	21.8786	0.000290837	0.0338216
ENSG00000120129_DUSP1	1.69209	8.23596	21.8375	0.000293387	0.0340005
ENSG00000134326_CMPK2	4.24575	2.45403	21.8048	0.000295437	0.0341205
ENSG00000259319_AF111167.2	-1.62229	2.3703	21.7548	0.000298596	0.0343671
ENSG00000253210_AC040970.1	3.41323	-1.42622	21.7294	0.000300213	0.0344353
ENSG00000175489_LRRC25	2.06728	3.82477	21.708	0.000301586	0.0344752
ENSG00000135776_ABCB10	-1.2772	5.69074	21.6748	0.000303734	0.0345788
ENSG00000108370_RGS9	3.26598	0.5915	21.6622	0.00030455	0.0345788
ENSG00000204634_TBC1D8	3.21135	3.91933	21.6198	0.000307319	0.0347757
ENSG00000114315_HES1	5.54939	2.32441	21.578	0.000310084	0.034904
ENSG00000272825_AL844908.1	5.19396	-0.308925	21.5577	0.000311431	0.034904
ENSG00000171056_SOX7	3.54629	-0.145294	21.5527	0.000311769	0.034904
ENSG00000198753_PLXNB3	5.39609	-0.569069	21.5401	0.000312608	0.034904
ENSG00000188313_PLSCR1	1.78052	3.34028	21.4398	0.000319411	0.0354611
ENSG00000131711_MAP1B	8.28447	2.58681	21.4283	0.000320205	0.0354611
ENSG00000136250_AOAH	2.03218	4.70976	21.4202	0.000320762	0.0354611
ENSG00000261158_AC109597.2	5.65442	0.602374	21.3531	0.00032543	0.0358592
ENSG00000224003_YES1P1	1.41812	3.5511	21.2528	0.000332544	0.0365233
ENSG00000157693_TMEM268	-1.04053	6.01703	21.2279	0.000334345	0.0365928
ENSG00000005513_SOX8	4.64933	-0.00606801	21.2029	0.000336158	0.0365928
ENSG00000049759_NEDD4L	2.44573	4.35353	21.186	0.00033739	0.0365928
ENSG00000236830_CBR3-AS1	2.40137	1.46028	21.1569	0.00033952	0.0365928
ENSG00000145703_IQGAP2	2.22987	5.88297	21.1526	0.000339838	0.0365928
ENSG00000197721_CR1L	4.55885	-2.53764	21.1454	0.00034037	0.0365928
ENSG00000272632_AC097504.2	4.43121	-3.02357	21.1396	0.000340798	0.0365928
ENSG00000141753_IGFBP4	-3.81468	5.12199	21.03	0.000349002	0.03729
ENSG00000223584_TVP23CP1	3.24807	0.481459	21.0233	0.000349511	0.03729
ENSG00000146373_RNF217	2.97096	0.536541	20.9726	0.000353391	0.0373267
ENSG00000137752_CASP1	1.66615	5.10982	20.9713	0.000353492	0.0373267
ENSG00000101190_TCFL5	-1.53436	3.73789	20.9619	0.000354214	0.0373267
ENSG00000251348_HSPD1P11	5.31266	0.707293	20.9609	0.000354297	0.0373267
ENSG00000231362_AC069271.1	4.69743	-2.92397	20.9431	0.000355674	0.0373546
ENSG00000058668_ATP2B4	-1.5576	6.85657	20.8885	0.000359937	0.0376846
ENSG00000243323_PTPRVP	-2.49974	1.1868	20.8178	0.00036554	0.0381523
ENSG00000181908_AP003774.1	4.44476	-3.05926	20.7681	0.00036954	0.0382273
ENSG00000151474_FRMD4A	-5.83115	1.53874	20.7633	0.000369933	0.0382273
ENSG00000125522_NPBWR2	4.47872	-3.03197	20.7623	0.000370015	0.0382273
ENSG00000139737_SLAIN1	-1.44644	3.45622	20.7525	0.000370808	0.0382273
ENSG00000255366_AC120036.5	6.37508	-2.57359	27.1548	0.000378006	0.0387916
ENSG00000161010_MRNIP	-1.01675	7.13905	20.6478	0.000379433	0.0387916
ENSG00000113073_SLC4A9	4.59063	-2.95586	20.6441	0.000379744	0.0387916
ENSG00000224376_AC017104.1	2.83895	1.61832	20.5829	0.000384899	0.0390563
ENSG00000170385_SLC30A1	1.14659	4.11289	20.575	0.00038557	0.0390563
ENSG00000279838_AL356273.3	1.72465	2.61116	20.572	0.000385821	0.0390563
ENSG00000159231_CBR3	5.01816	0.0463584	20.519	0.00039036	0.0392475
ENSG00000253745_AC091163.1	5.72873	-2.19163	20.5049	0.000391577	0.0392475
ENSG00000281332_AC018645.3	-3.93499	-1.44331	20.4954	0.000392399	0.0392475
ENSG00000149289_ZC3H12C	3.41952	0.205308	20.4835	0.000393431	0.0392475
ENSG00000056558_TRAF1	-1.42366	7.13068	20.4622	0.000395287	0.0392475
ENSG00000123096_SSPN	4.40151	0.990786	20.4436	0.000396919	0.0392475
ENSG00000211598_IGKV4-1	8.51603	6.71228	20.41	0.000399886	0.0392475
ENSG00000175115_PACS1	-0.919319	6.85631	20.4043	0.000400394	0.0392475
ENSG00000143061_IGSF3	-5.53744	5.23458	20.394	0.000401304	0.0392475
ENSG00000106665_CLIP2	2.47618	3.29581	20.3871	0.000401916	0.0392475
ENSG00000134243_SORT1	3.35361	3.57511	20.381	0.000402467	0.0392475
ENSG00000166974_MAPRE2	1.08711	5.9799	20.3553	0.000404768	0.0392475
ENSG00000196141_SPATS2L	-2.692	4.62904	20.3426	0.000405911	0.0392475
ENSG00000148498_PARD3	6.65576	2.60672	20.3422	0.000405942	0.0392475
ENSG00000135426_TESPA1	-1.19575	4.9837	20.3268	0.000407336	0.0392475
ENSG00000173638_SLC19A1	2.02555	1.92569	20.3259	0.000407417	0.0392475
ENSG00000174469_CNTNAP2	-7.57103	6.35848	20.3243	0.000407563	0.0392475
ENSG00000277586_NEFL	5.30619	0.815627	20.2788	0.000411702	0.0395328
ENSG00000154240_CEP112	5.17386	1.1089	20.2538	0.000414	0.0396402
ENSG00000189060_H1F0	3.3264	2.04113	20.2258	0.000416587	0.0397136
ENSG00000101224_CDC25B	-1.25988	6.50558	20.2106	0.000417998	0.0397136
ENSG00000164124_TMEM144	4.01829	-0.313725	20.2073	0.000418311	0.0397136
ENSG00000134321_RSAD2	4.62053	2.37175	20.1692	0.000421875	0.0398986
ENSG00000176845_METRNL	2.82393	4.10317	20.1585	0.000422884	0.0398986
ENSG00000136040_PLXNC1	2.48077	6.11977	20.1443	0.000424226	0.0398986
ENSG00000158482_SNX29P1	2.65837	5.87198	20.1361	0.000425009	0.0398986
ENSG00000104290_FZD3	-2.92292	5.03309	20.109	0.000427592	0.0400293
ENSG00000118855_MFSD1	1.12817	5.21359	20.0923	0.000429187	0.040067
ENSG00000165233_CARD19	1.26614	3.86154	20.0561	0.000432681	0.0401761
ENSG00000178184_PARD6G	6.3759	-2.58067	26.2009	0.000432747	0.0401761
ENSG00000253910_PCDHGB2	3.29688	0.745205	19.9325	0.00044485	0.0411042
ENSG00000271425_NBPF10	1.14073	6.54495	19.9242	0.000445679	0.0411042
ENSG00000185168_LINC00482	4.914	-2.27558	19.9092	0.000447185	0.0411042
ENSG00000273079_GRIN2B	6.95409	1.11152	19.9047	0.000447636	0.0411042
ENSG00000142634_EFHD2	1.02644	5.56171	19.8751	0.000450622	0.0412657
ENSG00000183496_MEX3B	6.04832	0.865146	19.8536	0.00045281	0.0412885
ENSG00000163931_TKT	1.14792	6.37247	19.8368	0.000454534	0.0412885
ENSG00000090661_CERS4	1.42246	3.801	19.8343	0.000454789	0.0412885
ENSG00000152503_TRIM36	3.09236	-1.25956	19.8246	0.000455786	0.0412885
ENSG00000279192_PWAR5	-0.927275	6.17298	19.8023	0.000458083	0.0413851
ENSG00000116883_AL591845.1	-2.6892	3.06487	19.7136	0.000467358	0.0421099
ENSG00000166025_AMOTL1	5.9326	2.57546	19.6987	0.000468929	0.0421116
ENSG00000267504_AC090236.2	3.22371	-1.27151	19.6837	0.000470533	0.0421116
ENSG00000187980_PLA2G2C	4.94092	-2.30583	19.67	0.000471994	0.0421116
ENSG00000143815_LBR	1.07317	6.22619	19.6663	0.00047239	0.0421116
ENSG00000134250_NOTCH2	1.25724	8.82409	19.6528	0.000473833	0.0421285
ENSG00000189058_APOD	-6.04779	4.09946	19.5938	0.000480222	0.0424991
ENSG00000257017_HP	3.76247	-0.568796	19.591	0.000480531	0.0424991
ENSG00000162415_ZSWIM5	-2.90782	2.98629	19.5454	0.000485527	0.0427648
ENSG00000171533_MAP6	-5.25566	0.61878	19.5404	0.000486079	0.0427648
ENSG00000147570_DNAJC5B	6.22928	2.09575	19.4443	0.000496841	0.0434791
ENSG00000224610_AC108879.1	-5.14782	2.36237	19.4425	0.000497052	0.0434791
ENSG00000157557_ETS2	2.80971	2.95493	19.4334	0.000498079	0.0434791
ENSG00000253731_PCDHGA6	2.79568	2.22019	19.3976	0.000502172	0.0437228
ENSG00000279693_AC099521.3	4.60659	-1.36051	19.3698	0.000505374	0.0438879
ENSG00000124920_MYRF	4.20378	0.946242	19.3504	0.000507611	0.0439686
ENSG00000203710_CR1	3.24602	5.78656	19.3271	0.000510328	0.0440323
ENSG00000011600_TYROBP	2.33233	3.47561	19.3196	0.000511207	0.0440323
ENSG00000119042_SATB2	4.09554	0.276348	19.3019	0.000513291	0.0440323
ENSG00000156966_B3GNT7	2.28351	2.90218	19.2866	0.000515089	0.0440323
ENSG00000196917_HCAR1	4.76357	-2.42476	19.286	0.00051516	0.0440323
ENSG00000108175_ZMIZ1	1.83265	3.64321	19.2697	0.000517089	0.0440323
ENSG00000105974_CAV1	-5.67566	1.89785	19.2661	0.000517519	0.0440323
ENSG00000114812_VIPR1	-3.42278	3.98452	19.2437	0.000520187	0.0441476
ENSG00000142185_TRPM2	3.12272	2.07071	19.2294	0.000521892	0.0441808
ENSG00000160111_CPAMD8	4.41482	2.32982	19.1907	0.00052656	0.0443714
ENSG00000280122_AC016168.3	6.24194	0.825042	19.1888	0.000526784	0.0443714
ENSG00000168140_VASN	4.02391	-2.91039	19.1676	0.000529358	0.0444767
ENSG00000251456_AC113398.2	3.45094	0.0613466	19.1279	0.000534219	0.0447732
ENSG00000172139_SLC9C1	-5.65486	0.22314	19.0688	0.00054155	0.0452747
ENSG00000163995_ABLIM2	2.93332	0.919835	19.0254	0.000547015	0.0456181
ENSG00000090013_BLVRB	1.61461	2.50227	18.9903	0.000551463	0.0458006
ENSG00000259772_AC012236.1	5.52722	-0.517194	18.9867	0.00055193	0.0458006
ENSG00000134909_ARHGAP32	4.78841	3.06759	18.9717	0.000553852	0.045847
ENSG00000186231_KLHL32	-1.84968	2.03748	18.9582	0.000555574	0.0458765
ENSG00000109047_RCVRN	5.20432	-1.66673	18.9465	0.000557086	0.0458886
ENSG00000253161_LINC01605	4.88616	-1.70242	18.9359	0.000558464	0.0458896
ENSG00000186854_TRABD2A	-1.57506	4.33714	18.8566	0.00056883	0.0466025
ENSG00000064989_CALCRL	3.97832	-1.04102	18.8462	0.000570212	0.0466025
ENSG00000153064_BANK1	1.70343	8.63681	18.8293	0.000572453	0.0466025
ENSG00000167207_NOD2	-1.70114	5.01792	18.8275	0.000572686	0.0466025
ENSG00000169385_RNASE2	4.32075	0.806766	18.7872	0.000578085	0.0469282
ENSG00000235162_C12orf75	2.44473	1.64407	18.7379	0.000584765	0.0473561
ENSG00000175857_GAPT	1.86296	4.8232	18.6731	0.000593683	0.0477912
ENSG00000185736_ADARB2	7.05616	-0.472815	18.6599	0.000595521	0.0477912
ENSG00000109674_NEIL3	2.54466	-0.270272	18.6598	0.00059553	0.0477912
ENSG00000102362_SYTL4	3.67318	-0.742461	18.6553	0.000596161	0.0477912
ENSG00000108798_ABI3	2.46547	2.60814	18.6475	0.000597247	0.0477912
ENSG00000026559_KCNG1	-4.8059	0.0216213	18.635	0.000598997	0.0478173
ENSG00000158966_CACHD1	6.2014	0.248416	18.5855	0.000605978	0.0481622
ENSG00000213889_PPM1N	2.88478	-0.138603	18.5841	0.000606183	0.0481622
ENSG00000113742_CPEB4	-1.33547	6.63692	18.5435	0.000611982	0.048408
ENSG00000159618_ADGRG5	3.22275	2.68648	18.5422	0.000612158	0.048408
ENSG00000137936_BCAR3	-2.88006	3.70247	18.5104	0.000616748	0.0486565
ENSG00000029153_ARNTL2	3.02151	-0.496847	18.4906	0.000619627	0.0487401
ENSG00000256826_ATP5J2P4	5.49382	-3.14239	23.779	0.000620708	0.0487401
ENSG00000156689_GLYATL2	-4.5146	-0.967862	18.4515	0.000625348	0.0489899
ENSG00000107968_MAP3K8	2.42184	5.68036	18.4311	0.000628369	0.0490203
ENSG00000142875_PRKACB	1.87729	5.50963	18.429	0.000628678	0.0490203
ENSG00000187260_WDR86	4.1308	0.338324	18.403	0.000632532	0.0490203
ENSG00000177575_CD163	3.67534	3.16539	18.4016	0.00063275	0.0490203
ENSG00000006071_ABCC8	-3.82996	0.243293	18.3871	0.000634915	0.0490203
ENSG00000085276_MECOM	5.75823	-1.27836	18.3838	0.000635414	0.0490203
ENSG00000141519_CCDC40	5.12128	-0.858625	18.3802	0.000635945	0.0490203
ENSG00000198901_PRC1	-1.30357	4.71028	18.3609	0.000638852	0.0491317
ENSG00000150048_CLEC1A	3.7305	-2.75574	18.3064	0.000647133	0.0495945
ENSG00000183688_RFLNB	2.38467	3.06247	18.2985	0.000648348	0.0495945
ENSG00000262209_PCDHGB3	2.66016	2.14659	18.2923	0.000649297	0.0495945
ENSG00000156414_TDRD9	4.19522	-0.102931	18.2391	0.000657523	0.0500202
ENSG00000142089_IFITM3	2.34909	2.68665	18.228	0.000659252	0.0500202
ENSG00000197978_GOLGA6L9	1.73474	3.96777	18.2275	0.000659336	0.0500202
ENSG00000142347_MYO1F	1.23536	6.33796	18.2078	0.000662423	0.050132
ENSG00000211685_IGLC7	8.3764	2.84423	18.1991	0.000663792	0.050132
ENSG00000249334_AC084048.1	-4.13604	-2.89065	18.1734	0.000667849	0.0503113
ENSG00000135363_LMO2	3.19872	2.1854	18.1652	0.000669161	0.0503113
ENSG00000136295_TTYH3	1.70144	4.65246	18.1505	0.000671486	0.0503735
ENSG00000167210_LOXHD1	3.93308	-0.936402	18.1276	0.000675164	0.0505004
ENSG00000167173_C15orf39	1.63044	4.16592	18.1212	0.000676184	0.0505004
ENSG00000278075_AC114341.1	2.56652	-2.25207	18.1025	0.000679199	0.0505333
ENSG00000163362_C1orf106	-3.424	-2.31768	18.0945	0.000680492	0.0505333
ENSG00000066294_CD84	-1.05538	7.49671	18.0906	0.000681135	0.0505333
ENSG00000105810_CDK6	2.36964	3.43654	18.0696	0.000684547	0.0506746
ENSG00000129990_SYT5	3.91169	-2.69642	18.0372	0.000689852	0.0507849
ENSG00000111405_ENDOU	-2.99292	2.75935	18.0334	0.00069048	0.0507849
ENSG00000237637_FRY-AS1	-3.82198	0.293819	18.0329	0.00069057	0.0507849
ENSG00000170962_PDGFD	-2.98441	5.01736	17.986	0.000698343	0.0512443
ENSG00000271225_BNIP3P4	5.16274	-1.33156	17.972	0.000700676	0.0513036
ENSG00000248419_AC110768.1	-4.54507	-2.07858	17.9581	0.000703012	0.0513627
ENSG00000111275_ALDH2	1.8132	3.63962	17.9451	0.000705205	0.0514112
ENSG00000130958_SLC35D2	-1.39177	4.05503	17.8661	0.00071867	0.0522347
ENSG00000170571_EMB	1.03726	7.43674	17.8607	0.00071961	0.0522347
ENSG00000134317_GRHL1	2.699	-0.662574	17.8402	0.000723156	0.0523194
ENSG00000075340_ADD2	6.74068	3.16809	17.836	0.00072389	0.0523194
ENSG00000147443_DOK2	1.54638	3.56751	17.8169	0.000727202	0.0524256
ENSG00000184557_SOCS3	2.57658	3.94132	17.8096	0.00072848	0.0524256
ENSG00000134755_DSC2	3.57091	0.74663	17.7933	0.000731355	0.0525201
ENSG00000140379_BCL2A1	2.04578	3.9862	17.7507	0.00073889	0.0528748
ENSG00000156110_ADK	-1.3783	5.53598	17.7475	0.000739442	0.0528748
ENSG00000213445_SIPA1	1.15709	6.26542	17.7386	0.000741036	0.0528754
ENSG00000259001_AL355075.4	1.46125	8.47445	17.7299	0.000742597	0.0528754
ENSG00000151458_ANKRD50	2.94306	1.3809	17.7053	0.000747012	0.0529092
ENSG00000211653_IGLV1-40	9.51581	4.39705	17.6982	0.000748295	0.0529092
ENSG00000157657_ZNF618	5.57926	2.57913	17.6977	0.000748375	0.0529092
ENSG00000227039_ITGB2-AS1	3.42259	5.42636	17.6922	0.000749369	0.0529092
ENSG00000161835_GRASP	2.75727	4.23244	17.6706	0.000753295	0.052941
ENSG00000151693_ASAP2	3.72149	0.498893	17.6687	0.000753636	0.052941
ENSG00000143341_HMCN1	5.7898	-0.588148	17.6637	0.000754544	0.052941
ENSG00000270659_AC079610.2	-4.50389	-1.20821	17.6367	0.00075948	0.0531311
ENSG00000229914_AL138899.2	5.35847	-2.43132	17.6304	0.000760635	0.0531311
ENSG00000211584_SLC48A1	-1.38393	3.92057	17.623	0.000761997	0.0531311
ENSG00000099284_H2AFY2	4.42869	-0.165256	17.6116	0.000764108	0.053168
ENSG00000174792_C4orf26	3.73321	-1.48084	17.5943	0.000767301	0.0532799
ENSG00000225243_AL021026.1	-3.79299	-1.40708	17.569	0.000772031	0.0534978
ENSG00000253537_PCDHGA7	2.87914	1.2473	17.5532	0.000774974	0.0535123
ENSG00000205846_CLEC6A	3.87565	-1.6799	17.5508	0.000775425	0.0535123
ENSG00000171860_C3AR1	2.86185	1.50064	17.5249	0.000780318	0.053653
ENSG00000259704_AC124248.1	4.60328	-2.14428	17.5231	0.000780657	0.053653
ENSG00000165905_LARGE2	-1.78423	4.28582	17.4766	0.000789523	0.0541146
ENSG00000260735_AC139256.1	2.40352	1.64117	17.471	0.000790594	0.0541146
ENSG00000101265_RASSF2	1.11632	7.54957	17.4551	0.000793653	0.0541748
ENSG00000077684_JADE1	-0.821733	6.34487	17.4492	0.000794788	0.0541748
ENSG00000161929_SCIMP	-1.28252	5.82577	17.4353	0.00079749	0.0541748
ENSG00000121858_TNFSF10	1.6111	3.47728	17.4331	0.00079792	0.0541748
ENSG00000253320_AZIN1-AS1	-1.83329	2.61745	17.4127	0.000801889	0.0543345
ENSG00000162819_BROX	-0.964963	6.55142	17.389	0.000806533	0.0545392
ENSG00000075420_FNDC3B	1.17863	4.36284	17.3694	0.000810386	0.0546518
ENSG00000272602_ZNF595	-4.23416	4.58166	17.364	0.000811451	0.0546518
ENSG00000152766_ANKRD22	4.53662	-2.20824	17.3507	0.0008141	0.0547206
ENSG00000178814_OPLAH	2.43119	-0.563622	17.3305	0.000818108	0.0548802
ENSG00000070018_LRP6	6.132	2.3864	17.3154	0.000821148	0.0549568
ENSG00000120549_KIAA1217	6.80992	3.79931	17.2971	0.000824821	0.0549568
ENSG00000231424_AL445673.1	-3.03953	2.41829	17.2924	0.000825765	0.0549568
ENSG00000169026_MFSD7	-2.2394	1.64917	17.2923	0.000825791	0.0549568
ENSG00000259641_PCAT29	-3.98767	-2.17781	17.2761	0.000829057	0.0549568
ENSG00000164659_KIAA1324L	-4.49823	4.50985	17.2761	0.000829062	0.0549568
ENSG00000264527_NA	5.45841	-1.89055	17.2667	0.000830967	0.0549747
ENSG00000124882_EREG	3.07122	1.24728	17.2456	0.000835285	0.0550629
ENSG00000230699_AL645608.3	4.59435	-2.54146	17.2441	0.000835577	0.0550629
ENSG00000171914_TLN2	2.19181	0.841611	17.2234	0.000839833	0.055235
ENSG00000178015_GPR150	3.76965	-2.78746	17.1927	0.000846175	0.0555435
ENSG00000269553_U62631.1	1.83879	2.30512	17.1488	0.000855341	0.0560357
ENSG00000172965_MIR4435-2HG	2.12257	0.804283	17.1321	0.000858852	0.0561562
ENSG00000137404_NRM	2.08814	1.64194	17.1049	0.000864612	0.0563008
ENSG00000157500_APPL1	-0.95669	7.4837	17.1044	0.000864731	0.0563008
ENSG00000121570_DPPA4	5.87748	0.273334	17.098	0.000866089	0.0563008
ENSG00000109113_RAB34	2.74519	2.89216	17.0758	0.000870831	0.0564998
ENSG00000148411_NACC2	2.0866	2.38082	17.0637	0.000873429	0.0565592
ENSG00000249112_AC112196.1	5.8488	-2.06735	17.0284	0.000881056	0.0568447
ENSG00000122490_PQLC1	0.997614	4.48004	17.0277	0.000881221	0.0568447
ENSG00000197872_FAM49A	2.58289	6.32343	17.0195	0.000882991	0.0568497
ENSG00000226800_CACTIN-AS1	-3.38276	0.160443	17.0096	0.000885165	0.0568808
ENSG00000254122_PCDHGB7	3.12128	1.27247	16.9748	0.000892785	0.0572447
ENSG00000107551_RASSF4	1.79093	3.84723	16.9668	0.000894559	0.0572447
ENSG00000181847_TIGIT	-1.07663	4.24593	16.9606	0.000895938	0.0572447
ENSG00000127920_GNG11	3.89859	2.75826	16.9446	0.000899493	0.0573628
ENSG00000197888_UGT2B17	-8.84456	3.71696	16.9173	0.000905574	0.0575921
ENSG00000080546_SESN1	-2.4184	6.15016	16.9103	0.000907152	0.0575921
ENSG00000196358_NTNG2	2.29256	1.39687	16.9005	0.000909346	0.0575921
ENSG00000255819_KLRC4-KLRK1	3.18817	2.44662	16.8907	0.000911562	0.0575921
ENSG00000267737_AC087645.2	3.67339	-2.59451	16.8903	0.000911658	0.0575921
ENSG00000158869_FCER1G	2.18655	3.12107	16.8791	0.000914185	0.0576434
ENSG00000137486_ARRB1	2.39888	2.91228	16.8562	0.000919393	0.0578526
ENSG00000275410_HNF1B	6.2951	-0.797479	16.8494	0.000920945	0.0578526
ENSG00000069667_RORA	2.27325	5.97277	16.8373	0.000923706	0.0579177
ENSG00000188157_AGRN	1.92999	1.89951	16.8253	0.00092646	0.0579823
ENSG00000137474_MYO7A	3.27951	0.11079	16.8106	0.00092986	0.0579937
ENSG00000274333_CU633967.1	-3.46154	1.79875	16.8004	0.000932219	0.0579937
ENSG00000157214_STEAP2	8.56853	1.00505	16.7973	0.000932936	0.0579937
ENSG00000185339_TCN2	3.18431	0.667978	16.7947	0.000933545	0.0579937
ENSG00000117228_GBP1	2.32949	3.88034	16.7764	0.000937797	0.0580613
ENSG00000131042_LILRB2	1.5601	3.86295	16.7667	0.000940055	0.0580613
ENSG00000172602_RND1	4.16469	1.89096	16.765	0.000940469	0.0580613
ENSG00000106351_AGFG2	-1.91601	3.74747	16.7554	0.000942715	0.0580613
ENSG00000170153_RNF150	6.17885	-0.804439	16.7515	0.000943622	0.0580613
ENSG00000113657_DPYSL3	6.96483	0.456257	16.7457	0.000944998	0.0580613
ENSG00000164574_GALNT10	1.16472	6.11703	16.7316	0.000948317	0.0581166
ENSG00000145569_FAM105A	2.18435	2.24929	16.7272	0.000949358	0.0581166
ENSG00000006453_BAIAP2L1	6.12179	0.0786269	16.7107	0.000953255	0.0582365
ENSG00000140577_CRTC3	1.07527	5.84948	16.7043	0.000954783	0.0582365
ENSG00000173894_CBX2	5.44454	-0.220391	16.6893	0.000958361	0.0583489
ENSG00000248769_AC139495.2	5.17139	-0.82498	16.669	0.000963232	0.0583854
ENSG00000198019_FCGR1B	3.7656	-0.224089	16.6686	0.000963337	0.0583854
ENSG00000075643_MOCOS	5.2813	0.259999	16.6594	0.000965532	0.0583854
ENSG00000138316_ADAMTS14	5.40357	-1.28948	16.6494	0.000967947	0.0583854
ENSG00000168016_TRANK1	1.42467	7.43148	16.6469	0.000968555	0.0583854
ENSG00000137166_FOXP4	-1.48176	3.84667	16.6435	0.000969384	0.0583854
ENSG00000144230_GPR17	6.09538	-1.8983	16.6091	0.000977754	0.0587131
ENSG00000168679_SLC16A4	3.98807	2.15906	16.6068	0.000978318	0.0587131
ENSG00000261934_PCDHGA9	2.82246	1.39419	16.5954	0.000981121	0.0587763
ENSG00000130164_LDLR	2.24085	3.58458	16.5873	0.000983096	0.0587898
ENSG00000270504_AL391422.3	3.89432	-2.43705	16.5653	0.00098853	0.0588994
ENSG00000163191_S100A11	1.86967	2.47254	16.5609	0.000989615	0.0588994
ENSG00000144668_ITGA9	3.50148	-0.825071	16.5586	0.000990186	0.0588994
ENSG00000241361_SLC25A24P1	7.36221	-0.726642	16.5503	0.000992268	0.058919
ENSG00000168675_LDLRAD4	1.75707	5.50481	16.5265	0.000998207	0.0591671
ENSG00000131584_ACAP3	1.68074	4.61318	16.5114	0.00100198	0.0592862
ENSG00000072657_TRHDE	6.41404	-1.57964	16.4994	0.00100502	0.0593514
ENSG00000101144_BMP7	9.33719	1.09386	16.493	0.00100661	0.0593514
ENSG00000107738_VSIR	1.60882	6.03863	16.4681	0.00101295	0.0596202
ENSG00000179455_MKRN3	5.86433	0.698815	16.4585	0.00101538	0.0596591
ENSG00000197747_S100A10	1.16971	3.73612	16.4458	0.00101863	0.0596621
ENSG00000077935_SMC1B	5.39065	-2.41688	16.4417	0.00101968	0.0596621
ENSG00000105855_ITGB8	5.09217	1.254	16.4255	0.00102384	0.0596621
ENSG00000251546_IGKV1D-39	8.41045	5.60781	16.4229	0.00102451	0.0596621
ENSG00000160888_IER2	1.81119	5.11262	16.4212	0.00102497	0.0596621
ENSG00000168899_VAMP5	-1.55047	2.23732	16.4106	0.00102771	0.0596621
ENSG00000174791_RIN1	1.94006	0.525713	16.41	0.00102786	0.0596621
ENSG00000149557_FEZ1	3.88754	0.524393	16.3908	0.00103283	0.0598472
ENSG00000075618_FSCN1	3.14223	0.73176	16.3829	0.00103489	0.0598635
ENSG00000261211_AL031123.2	4.53399	-3.60751	20.5819	0.00104377	0.0602734
ENSG00000118242_MREG	2.53323	0.928781	16.3264	0.00104975	0.0605004
ENSG00000278903_CU633906.2	-3.40841	-1.3239	16.3206	0.0010513	0.0605004
ENSG00000266088_AC004585.1	-3.19027	2.04628	16.2978	0.00105738	0.0607461
ENSG00000165338_HECTD2	-1.54021	4.77465	16.2906	0.00105928	0.0607515
ENSG00000163864_NMNAT3	3.63308	-1.42731	16.275	0.00106349	0.0608888
ENSG00000164105_SAP30	2.49523	0.874435	16.2634	0.00106662	0.0609643
ENSG00000246430_LINC00968	3.95048	-2.06995	16.248	0.00107077	0.0610094
ENSG00000188263_IL17REL	4.90201	1.28087	16.247	0.00107104	0.0610094
ENSG00000171793_CTPS1	0.95155	4.09048	16.2275	0.00107635	0.0612079
ENSG00000169189_NSMCE1	-1.25046	4.6983	16.2137	0.00108011	0.0612387
ENSG00000180340_FZD2	3.19021	-0.848643	16.2082	0.00108164	0.0612387
ENSG00000182621_PLCB1	3.58562	3.55577	16.1947	0.00108535	0.0612387
ENSG00000274026_FAM27E3	3.47461	-0.684741	16.1944	0.00108543	0.0612387
ENSG00000123405_NFE2	2.68839	0.848601	16.1923	0.001086	0.0612387
ENSG00000146112_PPP1R18	1.08364	5.70155	16.1617	0.00109446	0.0612897
ENSG00000105643_ARRDC2	0.968974	6.84301	16.1589	0.00109525	0.0612897
ENSG00000154639_CXADR	6.11902	-0.276854	16.1581	0.00109548	0.0612897
ENSG00000222037_IGLC6	7.04549	2.76388	16.1527	0.00109699	0.0612897
ENSG00000124491_F13A1	2.05038	3.98728	16.147	0.00109857	0.0612897
ENSG00000259113_AL118556.1	-5.33507	-1.12408	16.1276	0.00110399	0.0612897
ENSG00000196739_COL27A1	7.08287	1.70721	16.1261	0.00110443	0.0612897
ENSG00000171051_FPR1	3.23882	3.70069	16.1196	0.00110624	0.0612897
ENSG00000160255_ITGB2	2.17752	7.20276	16.1161	0.00110724	0.0612897
ENSG00000003400_CASP10	2.92966	4.50295	16.1152	0.00110749	0.0612897
ENSG00000159212_CLIC6	8.16769	-0.0262679	16.1127	0.00110819	0.0612897
ENSG00000179241_LDLRAD3	2.43589	-0.648259	16.1106	0.00110879	0.0612897
ENSG00000154914_USP43	3.84373	-1.93251	16.0828	0.00111665	0.0616231
ENSG00000145757_SPATA9	5.05068	-2.14675	16.0358	0.00113011	0.0621346
ENSG00000158290_CUL4B	-0.866554	6.89893	16.029	0.00113207	0.0621346
ENSG00000177105_RHOG	0.929989	4.65697	16.0281	0.00113234	0.0621346
ENSG00000066336_SPI1	1.05382	4.60476	16.005	0.00113904	0.0621346
ENSG00000137177_KIF13A	-1.9082	5.37642	16.0041	0.0011393	0.0621346
ENSG00000259674_AC092868.1	4.69747	-1.83737	16.0033	0.00113954	0.0621346
ENSG00000184838_PRR16	6.0627	-2.78164	20.0633	0.00114165	0.0621346
ENSG00000274267_HIST1H3B	2.67436	1.80077	15.9917	0.00114292	0.0621346
ENSG00000174473_GALNTL6	8.86362	2.49455	15.9879	0.00114402	0.0621346
ENSG00000104918_RETN	3.55368	-0.742142	15.9829	0.00114549	0.0621346
ENSG00000096070_BRPF3	-0.869749	5.2008	15.9777	0.00114702	0.0621346
ENSG00000196937_FAM3C	-1.55277	6.86149	15.9713	0.0011489	0.0621346
ENSG00000253305_PCDHGB6	3.4108	2.06803	15.9661	0.00115041	0.0621346
ENSG00000115271_GCA	1.12995	4.09766	15.9589	0.00115255	0.0621346
ENSG00000123095_BHLHE41	3.86055	1.95925	15.9551	0.00115365	0.0621346
ENSG00000186193_SAPCD2	2.38838	-1.03601	15.9371	0.001159	0.0623226
ENSG00000170345_FOS	3.43804	7.26235	15.9303	0.00116099	0.0623301
ENSG00000250189_AC097504.1	3.61823	-1.54956	15.9207	0.00116386	0.0623846
ENSG00000214772_AC010168.1	4.67656	-2.91182	15.8857	0.00117436	0.0625798
ENSG00000066279_ASPM	2.19454	1.67344	15.8836	0.00117499	0.0625798
ENSG00000227110_LMCD1-AS1	6.04776	-0.910847	15.8784	0.00117654	0.0625798
ENSG00000227502_LINC01268	4.62203	0.0596642	15.8756	0.00117739	0.0625798
ENSG00000236682_AC068282.1	-2.92267	0.934659	15.8734	0.00117807	0.0625798
ENSG00000105699_LSR	-2.55363	4.17621	15.8714	0.00117868	0.0625798
ENSG00000256128_LINC00944	3.48515	-0.0843703	15.8559	0.00118335	0.062729
ENSG00000267568_AC016168.2	7.96121	-1.30544	19.8302	0.00118922	0.0628149
ENSG00000280054_AC004241.5	-2.72194	2.76799	15.8305	0.0011911	0.0628149
ENSG00000276123_Metazoa_SRP	5.26196	-2.55078	15.8298	0.00119132	0.0628149
ENSG00000158715_SLC45A3	3.90427	1.37852	15.8066	0.00119846	0.0628149
ENSG00000120324_PCDHB10	4.91497	-1.01428	15.8057	0.00119874	0.0628149
ENSG00000188783_PRELP	-4.19829	-1.66181	15.8055	0.00119879	0.0628149
ENSG00000230102_LINC02028	5.1294	-3.34736	19.7806	0.00119964	0.0628149
ENSG00000134802_SLC43A3	1.15297	3.14322	15.8018	0.00119993	0.0628149
ENSG00000090376_IRAK3	3.08419	4.45996	15.7544	0.00121468	0.0634882
ENSG00000198133_TMEM229B	1.84116	2.32809	15.7318	0.00122177	0.0636622
ENSG00000205086_C2orf91	5.55131	-3.09741	19.6641	0.00122458	0.0636622
ENSG00000101400_SNTA1	2.75667	2.72149	15.7163	0.00122664	0.0636622
ENSG00000154978_VOPP1	-1.15045	8.89697	15.7151	0.00122704	0.0636622
ENSG00000267257_AC105105.1	4.40478	0.396188	15.7105	0.00122848	0.0636622
ENSG00000197321_SVIL	2.7547	3.82894	15.7077	0.00122937	0.0636622
ENSG00000133805_AMPD3	1.42859	5.09451	15.6748	0.00123986	0.0640844
ENSG00000205517_RGL3	6.15199	0.013131	15.6702	0.00124134	0.0640844
ENSG00000171049_FPR2	3.29476	0.816185	15.6327	0.00125343	0.0644323
ENSG00000186891_TNFRSF18	3.0487	-0.139938	15.6325	0.0012535	0.0644323
ENSG00000266946_MRPL37P1	1.32189	2.60321	15.6225	0.00125674	0.0644323
ENSG00000214193_SH3D21	-2.8729	4.637	15.6222	0.00125684	0.0644323
ENSG00000124788_ATXN1	-2.07738	7.36494	15.6121	0.00126016	0.0644323
ENSG00000103876_FAH	1.54155	1.46438	15.6092	0.0012611	0.0644323
ENSG00000278299_TBC1D3C	6.38574	-0.277831	15.6079	0.0012615	0.0644323
ENSG00000274893_AL136317.2	-4.88724	-3.31044	18.3098	0.00126553	0.0645122
ENSG00000121797_CCRL2	2.02651	0.903817	15.5902	0.0012673	0.0645122
ENSG00000172164_SNTB1	2.89408	4.33623	15.5802	0.00127058	0.0645122
ENSG00000110203_FOLR3	4.44583	0.458738	15.5798	0.00127074	0.0645122
ENSG00000161551_ZNF577	-1.28466	5.33195	15.5553	0.00127882	0.064694
ENSG00000224607_IGKV1D-27	4.49877	-3.6185	19.4105	0.00128099	0.064694
ENSG00000198355_PIM3	1.16761	5.28521	15.548	0.00128126	0.064694
ENSG00000049860_HEXB	0.93918	4.78766	15.5457	0.00128202	0.064694
ENSG00000109339_MAPK10	6.4707	-0.561438	15.5153	0.00129218	0.0648517
ENSG00000250337_LINC01021	7.8924	-0.279463	15.5126	0.0012931	0.0648517
ENSG00000166707_ZCCHC18	-1.54212	4.16525	15.5097	0.00129408	0.0648517
ENSG00000196372_ASB13	3.12535	1.11856	15.5037	0.00129607	0.0648517
ENSG00000137460_FHDC1	-2.32499	2.16333	15.5035	0.00129616	0.0648517
ENSG00000249274_PDLIM1P4	4.67048	-3.55472	19.3422	0.00129673	0.0648517
ENSG00000163590_PPM1L	3.62998	3.79798	15.4921	0.00130001	0.0649192
ENSG00000144354_CDCA7	2.88504	1.07363	15.4776	0.0013049	0.0650667
ENSG00000258613_RPL21P7	6.09203	-2.77152	19.2881	0.00130935	0.0651921
ENSG00000181577_C6orf223	4.76797	-1.74236	15.4482	0.00131493	0.0653731
ENSG00000076356_PLXNA2	3.9205	0.992887	15.4405	0.00131757	0.0654073
ENSG00000136404_TM6SF1	3.44577	0.392655	15.4223	0.00132384	0.065505
ENSG00000228495_LINC01013	8.5358	1.7337	15.4217	0.00132404	0.065505
ENSG00000242076_IGKV1-33	-10.2537	7.43621	15.4178	0.00132538	0.065505
ENSG00000180539_C9orf139	3.55227	0.480653	15.41	0.00132809	0.0655427
ENSG00000168329_CX3CR1	2.71215	2.98054	15.4	0.00133156	0.0656173
ENSG00000228314_CYP4F29P	-3.99233	3.35344	15.3863	0.00133632	0.0657558
ENSG00000135842_FAM129A	1.82706	3.98575	15.3795	0.0013387	0.0657765
ENSG00000101493_ZNF516	3.79382	5.21448	15.3699	0.00134207	0.0657767
ENSG00000169508_GPR183	2.80976	7.63652	15.3679	0.00134277	0.0657767
ENSG00000112195_TREML2	-2.13443	4.68483	15.3627	0.00134458	0.0657767
ENSG00000178021_TSPYL6	4.08516	-2.49372	15.3272	0.00135713	0.0662941
ENSG00000277067_CU634019.1	-3.85761	-0.611505	15.3089	0.00136366	0.0664747
ENSG00000143850_PLEKHA6	3.77167	-1.05488	15.3057	0.00136478	0.0664747
ENSG00000226822_AL390036.1	3.48045	-1.82459	15.298	0.00136755	0.0665133
ENSG00000163154_TNFAIP8L2	2.15305	1.11377	15.2915	0.00136987	0.0665281
ENSG00000278709_NKILA	3.81555	-1.97544	15.2853	0.0013721	0.0665281
ENSG00000071282_LMCD1	5.31437	0.0100847	15.2806	0.00137379	0.0665281
ENSG00000230438_SERPINB9P1	2.18848	4.18143	15.253	0.00138375	0.0669138
ENSG00000135929_CYP27A1	3.18083	1.88217	15.2378	0.0013893	0.0669187
ENSG00000280138_AC027290.2	2.4733	7.38864	15.2365	0.00138976	0.0669187
ENSG00000139722_VPS37B	2.49713	5.72373	15.233	0.00139103	0.0669187
ENSG00000134028_ADAMDEC1	-2.66631	0.709018	15.2309	0.00139182	0.0669187
ENSG00000177674_AGTRAP	1.42409	3.11204	15.2246	0.00139414	0.0669345
ENSG00000088325_TPX2	1.93276	0.622122	15.2149	0.00139766	0.0669532
ENSG00000224318_CHL1-AS2	5.84819	-2.93744	18.923	0.00139851	0.0669532
ENSG00000253846_PCDHGA10	2.66274	1.9833	15.2018	0.00140248	0.0670475
ENSG00000122694_GLIPR2	1.36545	4.15027	15.1665	0.00141557	0.067491
ENSG00000260303_AC108206.1	4.11291	1.16259	15.1576	0.00141888	0.067491
ENSG00000177125_ZBTB34	-1.44711	6.13403	15.1569	0.00141914	0.067491
ENSG00000148773_MKI67	2.53	2.83128	15.1552	0.00141978	0.067491
ENSG00000065989_PDE4A	-1.71807	2.97582	15.1375	0.00142642	0.0675999
ENSG00000157554_ERG	3.89698	-0.94615	15.1361	0.00142694	0.0675999
ENSG00000129946_SHC2	6.72192	-0.0610305	15.1317	0.00142861	0.0675999
ENSG00000254708_AL139174.1	3.42726	-2.67104	15.1259	0.0014308	0.0675999
ENSG00000112486_CCR6	2.75308	4.83466	15.1223	0.00143213	0.0675999
ENSG00000113494_PRLR	3.48046	0.108981	15.1021	0.00143978	0.0678271
ENSG00000174482_LINGO2	3.16976	-2.0918	15.0966	0.00144189	0.0678271
ENSG00000204282_TNRC6C-AS1	-0.91191	5.7723	15.0937	0.001443	0.0678271
ENSG00000148175_STOM	1.34253	4.05969	15.0863	0.00144579	0.0678635
ENSG00000230833_RPEP3	1.87021	-0.585699	15.075	0.00145014	0.0678967
ENSG00000008394_MGST1	3.12799	-0.39009	15.0739	0.00145054	0.0678967
ENSG00000174680_GRIK1-AS1	-4.13553	-1.69976	15.0562	0.00145736	0.0681207
ENSG00000156052_GNAQ	2.3859	3.84018	15.0413	0.00146307	0.0682928
ENSG00000266378_AC005224.3	3.43972	-0.704895	15.0284	0.00146807	0.0684311
ENSG00000012124_CD22	1.28983	8.22881	15.0205	0.00147117	0.0684722
ENSG00000170955_CAVIN3	3.73498	-3.41774	15.0154	0.00147316	0.0684722
ENSG00000064763_FAR2	2.79913	0.726184	15.0105	0.00147506	0.0684722
ENSG00000159640_ACE	4.26377	1.46723	14.9948	0.0014812	0.0686622
ENSG00000000003_TSPAN6	5.65556	-0.0772483	14.9847	0.00148518	0.068717
ENSG00000225151_GOLGA2P7	2.20602	2.99945	14.9775	0.00148801	0.068717
ENSG00000183833_MAATS1	3.70942	-2.00066	14.9754	0.00148884	0.068717
ENSG00000250240_AC008840.1	6.04124	-2.78425	18.5743	0.00149056	0.068717
ENSG00000250138_AC139495.3	3.47749	2.7411	14.9583	0.0014956	0.0688549
ENSG00000230910_AL391807.1	3.94087	-2.62075	14.9441	0.00150125	0.0689453
ENSG00000148841_ITPRIP	1.18098	5.2766	14.943	0.00150166	0.0689453
ENSG00000087903_RFX2	2.18559	1.06102	14.9285	0.00150747	0.0691176
ENSG00000139998_RAB15	4.18252	0.750276	14.8974	0.00151996	0.0695952
ENSG00000232084_LINC01104	4.31823	-2.67583	14.8833	0.00152567	0.069656
ENSG00000173258_ZNF483	-2.4422	3.52014	14.8754	0.00152889	0.069656
ENSG00000119888_EPCAM	6.35844	-1.67098	14.8737	0.00152955	0.069656
ENSG00000091844_RGS17	3.72811	-2.74144	14.8737	0.00152958	0.069656
ENSG00000181751_C5orf30	-1.65509	1.9941	14.8655	0.00153289	0.0697092
ENSG00000229558_SACS-AS1	8.77971	0.597921	14.8606	0.0015349	0.0697092
ENSG00000166681_BEX3	4.24661	1.09286	14.8513	0.00153871	0.0697736
ENSG00000154537_FAM27C	4.17087	-1.76131	14.8429	0.00154213	0.0697736
ENSG00000183779_ZNF703	3.41032	0.675888	14.8392	0.00154365	0.0697736
ENSG00000171174_RBKS	1.95878	1.66136	14.8321	0.00154658	0.0697736
ENSG00000166736_HTR3A	4.47582	-2.63807	14.826	0.00154909	0.0697736
ENSG00000139132_FGD4	2.66214	3.86475	14.8247	0.00154963	0.0697736
ENSG00000183307_CECR6	2.90891	-0.971393	14.8218	0.00155085	0.0697736
ENSG00000143126_CELSR2	2.08569	1.19094	14.7999	0.00155992	0.070088
ENSG00000231459_NA	4.34928	-2.10033	14.7735	0.00157095	0.0704304
ENSG00000248429_AC098679.1	3.72661	-0.442398	14.7716	0.00157173	0.0704304
ENSG00000125457_MIF4GD	-1.00082	4.04376	14.754	0.00157912	0.0706673
ENSG00000198478_SH3BGRL2	-4.19681	4.55446	14.7446	0.0015831	0.0707096
ENSG00000152689_RASGRP3	-2.97214	7.27919	14.7419	0.00158427	0.0707096
ENSG00000139641_ESYT1	-0.880873	7.65635	14.7218	0.00159278	0.0709074
ENSG00000137462_TLR2	1.5814	4.81978	14.7085	0.00159846	0.0709074
ENSG00000030419_IKZF2	-1.62864	3.92069	14.7021	0.0016012	0.0709074
ENSG00000160188_RSPH1	3.29681	-1.22091	14.7018	0.00160136	0.0709074
ENSG00000113749_HRH2	2.98014	1.45559	14.6942	0.00160461	0.0709074
ENSG00000198682_PAPSS2	2.55525	-0.716818	14.6935	0.00160491	0.0709074
ENSG00000268659_AL589863.1	3.56345	-1.23028	14.693	0.0016051	0.0709074
ENSG00000224020_MIR181A2HG	3.79262	-3.36227	14.6919	0.00160559	0.0709074
ENSG00000214212_C19orf38	1.77122	2.88215	14.6784	0.0016114	0.0710707
ENSG00000280205_AC009716.2	4.05672	0.926424	14.6181	0.00163766	0.0721345
ENSG00000233496_SYNJ2-IT1	3.55628	-2.90372	14.6065	0.00164279	0.0722621
ENSG00000076344_RGS11	-3.4276	-1.08252	14.6018	0.00164486	0.0722621
ENSG00000173262_SLC2A14	4.67154	0.711098	14.5933	0.00164862	0.0723326
ENSG00000165171_METTL27	4.15618	-1.73387	14.5767	0.001656	0.0724462
ENSG00000180644_PRF1	2.23714	5.42433	14.5743	0.00165706	0.0724462
ENSG00000156711_MAPK13	-1.39881	5.6474	14.5729	0.00165767	0.0724462
ENSG00000205978_NYNRIN	4.25183	-1.19857	14.5654	0.00166101	0.0724975
ENSG00000235421_AC114501.2	-6.00692	-0.943879	14.5559	0.00166529	0.0725903
ENSG00000100228_RAB36	2.73533	0.657412	14.5508	0.00166755	0.0725947
ENSG00000234999_SNRPCP19	2.89887	-1.4101	14.5312	0.00167638	0.0728359
ENSG00000253767_PCDHGA8	3.01364	1.56736	14.5229	0.00168013	0.0728359
ENSG00000125430_HS3ST3B1	2.85013	1.66457	14.5188	0.00168199	0.0728359
ENSG00000256812_CAPNS2	4.35434	-3.10563	14.5153	0.00168355	0.0728359
ENSG00000092345_DAZL	-4.97104	-1.04236	14.5145	0.00168393	0.0728359
ENSG00000143797_MBOAT2	3.35404	1.91226	14.4919	0.00169421	0.0731229
ENSG00000134545_KLRC1	3.56161	1.21839	14.4904	0.00169492	0.0731229
ENSG00000239998_LILRA2	2.48592	2.19436	14.4802	0.00169956	0.0731934
ENSG00000106565_TMEM176B	2.90852	1.9048	14.4773	0.00170091	0.0731934
ENSG00000260314_MRC1	-4.55921	2.57295	14.4648	0.00170667	0.0732546
ENSG00000253873_PCDHGA11	3.09731	1.54556	14.4647	0.00170669	0.0732546
ENSG00000108312_UBTF	-0.928723	7.38871	14.4405	0.0017179	0.0736417
ENSG00000171105_INSR	2.62196	2.33984	14.435	0.00172047	0.073658
ENSG00000253953_PCDHGB4	2.78269	1.27097	14.4156	0.00172952	0.0739514
ENSG00000280434_AL031595.3	1.23519	3.64212	14.3958	0.0017388	0.0742535
ENSG00000168301_KCTD6	1.70192	3.52563	14.3894	0.00174181	0.0742878
ENSG00000059377_TBXAS1	2.14091	3.63745	14.3792	0.00174662	0.0743985
ENSG00000106829_TLE4	-1.62907	6.74386	14.3737	0.00174925	0.0744161
ENSG00000177556_ATOX1	-1.29913	5.03033	14.3612	0.00175518	0.0744235
ENSG00000262488_AC133065.3	2.45765	1.69275	14.3504	0.00176032	0.0744235
ENSG00000216490_IFI30	1.637	6.08898	14.3468	0.00176201	0.0744235
ENSG00000167680_SEMA6B	3.31908	-2.31056	14.336	0.00176719	0.0744235
ENSG00000088387_DOCK9	-0.886441	5.34893	14.3355	0.00176743	0.0744235
ENSG00000243280_AC093663.2	-3.27323	-1.33325	14.3348	0.00176777	0.0744235
ENSG00000136002_ARHGEF4	5.15294	1.87929	14.3245	0.00177272	0.0744235
ENSG00000128928_IVD	-0.954531	5.16042	14.3204	0.00177469	0.0744235
ENSG00000204764_RANBP17	3.91605	-2.05291	14.3198	0.00177499	0.0744235
ENSG00000186818_LILRB4	-1.41943	3.26314	14.3167	0.00177646	0.0744235
ENSG00000135269_TES	1.36642	5.6445	14.314	0.00177778	0.0744235
ENSG00000132321_IQCA1	7.80655	-1.44281	17.6327	0.00177796	0.0744235
ENSG00000154511_FAM69A	-0.988611	5.24516	14.3131	0.00177821	0.0744235
ENSG00000254233_LINC02365	-2.95483	1.83383	14.3049	0.00178216	0.0744961
ENSG00000100351_GRAP2	2.67028	3.93139	14.2935	0.00178772	0.0746354
ENSG00000147912_FBXO10	1.37014	5.57042	14.2713	0.00179851	0.0749929
ENSG00000174028_FAM3C2	-1.82936	1.65165	14.2548	0.00180663	0.0751022
ENSG00000211623_IGKV2D-26	3.73137	-3.35508	14.2524	0.00180778	0.0751022
ENSG00000112655_PTK7	4.81564	0.988605	14.2523	0.00180783	0.0751022
ENSG00000145715_RASA1	-1.18772	6.9311	14.247	0.00181044	0.0751175
ENSG00000223959_AFG3L1P	-0.76206	5.35927	14.2364	0.00181568	0.075242
ENSG00000131759_RARA	0.990662	4.86367	14.2312	0.00181827	0.0752565
ENSG00000235280_MCF2L-AS1	-3.53434	-2.18704	14.1964	0.00183557	0.0758794
ENSG00000254813_AC123777.1	5.8135	-0.915902	14.1908	0.00183838	0.0759021
ENSG00000158477_CD1A	3.43892	-1.59017	14.1855	0.00184103	0.075918
ENSG00000035403_VCL	1.1618	6.07394	14.181	0.00184331	0.0759184
ENSG00000048462_TNFRSF17	-1.61406	1.4162	14.1722	0.00184775	0.0759184
ENSG00000150782_IL18	2.91532	0.291106	14.1721	0.00184781	0.0759184
ENSG00000112299_VNN1	2.55324	0.366873	14.1645	0.00185164	0.0759829
ENSG00000075043_KCNQ2	7.01669	-0.523795	14.1477	0.00186014	0.0760357
ENSG00000260990_Z94057.1	-3.90223	-1.92716	14.1467	0.00186064	0.0760357
ENSG00000133321_RARRES3	1.39192	3.14548	14.1461	0.00186095	0.0760357
ENSG00000179468_OR9A2	3.8644	-3.3126	14.1441	0.00186198	0.0760357
ENSG00000151376_ME3	2.98933	0.385331	14.1338	0.00186721	0.0760863
ENSG00000164442_CITED2	1.18341	3.33895	14.1328	0.00186775	0.0760863
ENSG00000174004_NRROS	1.09229	5.58499	14.1218	0.00187338	0.0762133
ENSG00000135423_GLS2	-1.92902	1.49078	14.1178	0.0018754	0.0762133
ENSG00000135414_GDF11	1.96456	2.7337	14.0804	0.00189471	0.0769049
ENSG00000181381_DDX60L	1.21921	6.03747	14.0641	0.00190317	0.0771553
ENSG00000054690_PLEKHH1	4.81995	-0.958448	14.0527	0.00190914	0.0772717
ENSG00000049323_LTBP1	3.90904	2.15945	14.0498	0.00191064	0.0772717
ENSG00000188878_FBF1	-1.05499	3.68511	14.0402	0.00191571	0.0773719
ENSG00000126583_PRKCG	5.43958	-2.40525	14.0363	0.00191772	0.0773719
ENSG00000204852_TCTN1	-1.02017	5.08186	14.0288	0.0019217	0.0774395
ENSG00000256581_NLRP9P1	4.5153	-2.98994	14.0101	0.00193161	0.0777455
ENSG00000100077_GRK3	1.01076	7.67973	13.9936	0.00194035	0.078004
ENSG00000260186_LINC02137	9.10354	3.39414	13.9832	0.00194593	0.0780513
ENSG00000233221_AC133785.1	4.60069	-2.55278	13.98	0.00194763	0.0780513
ENSG00000129173_E2F8	3.9023	-1.58604	13.9784	0.0019485	0.0780513
ENSG00000175874_CREG2	5.90885	-2.02063	13.9736	0.00195104	0.0780603
ENSG00000161973_CCDC42	4.24107	-2.1834	13.9689	0.00195357	0.0780683
ENSG00000175155_YPEL2	-1.37648	7.41334	13.9599	0.00195842	0.0780752
ENSG00000179428_AC073072.1	5.62809	0.0941806	13.9572	0.00195987	0.0780752
ENSG00000197555_SIPA1L1	-1.12787	7.72987	13.9539	0.00196168	0.0780752
ENSG00000257415_AC084364.1	-4.71825	-3.39249	16.1718	0.00196303	0.0780752
ENSG00000155980_KIF5A	-3.95303	0.752599	13.9431	0.0019675	0.0781604
ENSG00000126759_CFP	2.41507	3.74449	13.9294	0.00197493	0.0783489
ENSG00000243264_IGKV2D-29	4.37109	-0.96547	13.9215	0.00197923	0.0783489
ENSG00000173145_NOC3L	-1.11561	5.85404	13.9215	0.00197924	0.0783489
ENSG00000106069_CHN2	2.5235	1.00879	13.9166	0.00198192	0.0783627
ENSG00000234184_LINC01781	5.87655	0.0595155	13.907	0.00198715	0.0784772
ENSG00000279637_AC018445.3	1.55769	2.66215	13.898	0.00199209	0.0785799
ENSG00000267270_PARD6G-AS1	3.02303	-0.0412725	13.8899	0.00199657	0.0786319
ENSG00000103647_CORO2B	5.30387	-1.28487	13.8871	0.00199808	0.0786319
ENSG00000152926_ZNF117	-1.07291	5.71963	13.8712	0.0020069	0.0788863
ENSG00000211651_IGLV1-44	7.09425	4.29963	13.8442	0.00202192	0.079384
ENSG00000198382_UVRAG	-0.804726	7.42334	13.839	0.0020248	0.0794044
ENSG00000178202_KDELC2	-1.27132	3.08135	13.8134	0.00203918	0.0798751
ENSG00000187775_DNAH17	4.15485	-0.863317	13.807	0.00204283	0.079925
ENSG00000065357_DGKA	-0.995735	7.50363	13.7951	0.00204954	0.080094
ENSG00000273084_AC092171.5	4.03821	-3.78629	16.8816	0.00205588	0.0802481
ENSG00000274712_AC005332.7	1.11657	4.03008	13.7798	0.00205826	0.0802481
ENSG00000256061_DNAAF4	4.2064	-3.16183	13.7748	0.00206114	0.0802673
ENSG00000125449_ARMC7	-1.17015	2.9375	13.7661	0.00206609	0.0803466
ENSG00000169679_BUB1	2.0241	1.40062	13.7628	0.00206795	0.0803466
ENSG00000224373_IGHV4-59	7.14972	3.02348	13.7458	0.00207776	0.0806344
ENSG00000101670_LIPG	6.29206	-1.68336	13.7348	0.00208411	0.0807875
ENSG00000268628_AL121761.2	3.70643	-2.60979	13.7128	0.00209688	0.081189
ENSG00000162104_ADCY9	2.23389	2.75416	13.6874	0.00211172	0.081591
ENSG00000276050_IGKV2OR2-10	7.10887	-2.00253	16.7445	0.00211212	0.081591
ENSG00000253485_PCDHGA5	2.59406	0.00455467	13.6694	0.00212232	0.0817876
ENSG00000230945_LINC01507	-7.5339	-1.43587	15.8035	0.00212508	0.0817876
ENSG00000233067_PTCHD1-AS	6.20264	-2.6939	16.7132	0.00212521	0.0817876
ENSG00000267194_AC002546.1	-2.09582	2.72401	13.6616	0.00212695	0.0817876
ENSG00000116396_KCNC4	-0.895238	4.7672	13.6322	0.00214443	0.0823656
ENSG00000108984_MAP2K6	-1.70797	4.21033	13.6177	0.00215309	0.082604
ENSG00000178636_AC092656.1	-3.54577	-1.60421	13.6045	0.00216103	0.0828141
ENSG00000178965_ERICH3	3.02931	-2.04614	13.5932	0.00216785	0.0828419
ENSG00000159788_RGS12	3.57669	5.02255	13.5831	0.00217396	0.0828419
ENSG00000151379_MSGN1	4.75903	-3.50651	16.5909	0.0021773	0.0828419
ENSG00000092621_PHGDH	3.96869	0.444487	13.5772	0.00217756	0.0828419
ENSG00000261641_AL031600.3	5.67593	-2.20355	13.5768	0.00217783	0.0828419
ENSG00000134871_COL4A2	3.2479	1.29633	13.5762	0.00217816	0.0828419
ENSG00000279013_AC110774.1	7.41103	-1.76149	16.5824	0.00218099	0.0828419
ENSG00000229358_DPY19L1P1	-3.78087	2.89156	13.5669	0.00218383	0.0828419
ENSG00000124203_ZNF831	-2.05525	6.49151	13.5667	0.00218394	0.0828419
ENSG00000237513_AC007384.1	1.11261	4.92054	13.5508	0.00219367	0.0831173
ENSG00000181588_MEX3D	2.6184	0.49887	13.5206	0.00221227	0.083724
ENSG00000196782_MAML3	2.53053	2.29978	13.5131	0.00221691	0.083724
ENSG00000005108_THSD7A	6.92694	0.665692	13.5097	0.00221904	0.083724
ENSG00000223475_AC099681.1	-2.44579	-1.60521	13.5035	0.00222288	0.083724
ENSG00000204241_AP000911.1	4.09634	-1.58025	13.5029	0.00222328	0.083724
ENSG00000035720_STAP1	-0.81163	5.95686	13.5007	0.00222463	0.083724
ENSG00000198805_PNP	1.2715	4.11586	13.4794	0.00223795	0.0840673
ENSG00000186369_LINC00643	4.64709	-2.84431	13.4709	0.00224328	0.0840673
ENSG00000226521_AC087499.3	-2.99929	-0.0224712	13.4695	0.00224415	0.0840673
ENSG00000124256_ZBP1	1.29003	5.20642	13.4679	0.00224519	0.0840673
ENSG00000176092_CRYBG2	3.475	0.688739	13.4659	0.00224644	0.0840673
ENSG00000176678_FOXL1	4.89397	-1.92367	13.4622	0.00224877	0.0840673
ENSG00000279568_AC093525.9	1.87376	1.5351	13.4518	0.00225535	0.0841339
ENSG00000104783_KCNN4	-1.47511	7.73528	13.4515	0.00225555	0.0841339
ENSG00000241399_CD302	1.69129	3.46985	13.4348	0.0022661	0.0844336
ENSG00000185222_TCEAL9	5.15585	-1.73724	13.4274	0.00227082	0.0845156
ENSG00000188848_BEND4	-1.20083	6.16467	13.4212	0.00227481	0.0845706
ENSG00000138496_PARP9	1.13115	6.19692	13.4135	0.00227973	0.0846369
ENSG00000167083_GNGT2	2.14148	0.340008	13.4101	0.00228191	0.0846369
ENSG00000164532_TBX20	4.15262	-3.20656	13.4066	0.00228415	0.0846369
ENSG00000270055_AC127502.2	-1.03915	4.26962	13.399	0.00228905	0.0847253
ENSG00000196209_SIRPB2	2.91231	1.65801	13.3945	0.00229192	0.0847379
ENSG00000254614_AP003068.2	-1.76562	1.42396	13.3891	0.0022954	0.0847601
ENSG00000228280_AL731568.1	4.12521	-3.20249	13.3832	0.00229923	0.0847601
ENSG00000171551_ECEL1	7.81515	0.307353	13.3771	0.00230315	0.0847601
ENSG00000007968_E2F2	1.95019	2.03304	13.3748	0.00230467	0.0847601
ENSG00000012660_ELOVL5	-1.08386	7.86378	13.3741	0.00230513	0.0847601
ENSG00000198945_L3MBTL3	0.870686	5.54485	13.3666	0.00231	0.0848463
ENSG00000147100_SLC16A2	6.29717	-1.6782	13.3311	0.00233322	0.0854631
ENSG00000163686_ABHD6	1.67254	2.5489	13.3308	0.00233342	0.0854631
ENSG00000168427_KLHL30	3.99313	-1.36719	13.3241	0.00233779	0.0854631
ENSG00000198796_ALPK2	2.86787	-0.256369	13.3228	0.00233868	0.0854631
ENSG00000105851_PIK3CG	0.798241	5.94372	13.3205	0.00234018	0.0854631
ENSG00000137880_GCHFR	-1.3555	2.29771	13.3145	0.00234415	0.0854631
ENSG00000183873_SCN5A	10.8319	1.41967	16.2208	0.00234459	0.0854631
ENSG00000099860_GADD45B	1.81388	5.16591	13.2928	0.00235853	0.085878
ENSG00000186767_SPIN4	-1.50049	3.42276	13.2834	0.0023648	0.085945
ENSG00000188738_FSIP2	-5.52339	3.36779	13.2824	0.00236548	0.085945
ENSG00000279250_AC022919.1	3.13963	-1.86561	13.2714	0.00237285	0.0860604
ENSG00000119698_PPP4R4	5.11649	-1.01186	13.2695	0.0023741	0.0860604
ENSG00000101347_SAMHD1	1.4789	5.75671	13.2662	0.00237634	0.0860604
ENSG00000250574_AC112173.1	3.71119	-1.95957	13.2597	0.0023807	0.0861253
ENSG00000161243_FBXO27	-8.84953	-0.231879	15.2763	0.00238553	0.0862073
ENSG00000132640_BTBD3	3.3642	0.935841	13.2436	0.00239155	0.0863321
ENSG00000111729_CLEC4A	1.82879	1.90932	13.233	0.00239873	0.0864985
ENSG00000196935_SRGAP1	2.82552	-2.17371	13.2227	0.00240578	0.086612
ENSG00000159674_SPON2	2.05556	3.43011	13.2208	0.00240703	0.086612
ENSG00000188917_TRMT2B	-0.683192	5.73795	13.209	0.00241507	0.0867821
ENSG00000100504_PYGL	2.56982	2.85755	13.2063	0.00241693	0.0867821
ENSG00000260581_AC011374.1	4.19476	-3.73547	16.06	0.00242207	0.0868739
ENSG00000146072_TNFRSF21	4.0543	1.1047	13.1909	0.00242755	0.0869776
ENSG00000100320_RBFOX2	4.14933	-0.549239	13.1722	0.00244041	0.0871667
ENSG00000171617_ENC1	2.01356	6.26284	13.1691	0.00244257	0.0871667
ENSG00000114268_PFKFB4	2.11042	1.97876	13.1673	0.00244383	0.0871667
ENSG00000130066_SAT1	1.2435	8.13483	13.1665	0.00244436	0.0871667
ENSG00000185482_STAC3	1.85198	1.75288	13.1645	0.00244579	0.0871667
ENSG00000203943_SAMD13	4.13715	-3.16979	13.1462	0.00245848	0.087459
ENSG00000089692_LAG3	-3.84017	2.17111	13.1452	0.0024592	0.087459
ENSG00000267506_AC021683.2	4.20635	-3.73219	15.9688	0.00246736	0.0876566
ENSG00000254709_IGLL5	-3.47994	6.1565	13.12	0.00247689	0.087902
ENSG00000197479_PCDHB11	3.8658	-2.09233	13.1114	0.00248289	0.0880221
ENSG00000124767_GLO1	-1.63556	7.3247	13.0845	0.00250197	0.0885572
ENSG00000110427_KIAA1549L	6.36543	-1.63557	13.0827	0.00250325	0.0885572
ENSG00000094804_CDC6	1.87902	0.325933	13.0776	0.00250694	0.0885943
ENSG00000160883_HK3	2.43405	3.83597	13.0737	0.00250969	0.0885985
ENSG00000143851_PTPN7	-1.706	6.55972	13.031	0.00254039	0.0895881
ENSG00000232450_AL133517.1	-2.65728	0.0595633	13.0173	0.00255034	0.0896171
ENSG00000095203_EPB41L4B	5.70455	-2.19859	13.0115	0.0025546	0.0896171
ENSG00000162711_NLRP3	2.5292	3.83334	13.008	0.00255714	0.0896171
ENSG00000187098_MITF	2.84747	0.0373551	13.0073	0.00255768	0.0896171
ENSG00000125726_CD70	2.17073	3.59996	13.0072	0.00255777	0.0896171
ENSG00000144677_CTDSPL	2.4796	-0.194484	13.006	0.00255863	0.0896171
ENSG00000229964_AC080129.1	4.99528	-3.39704	15.7802	0.0025643	0.0896171
ENSG00000167751_KLK2	-3.05503	2.8805	12.9959	0.00256597	0.0896171
ENSG00000078596_ITM2A	-1.3652	3.34036	12.9938	0.00256756	0.0896171
ENSG00000261745_AL512347.1	-3.76395	-3.09997	12.9933	0.00256788	0.0896171
ENSG00000170458_CD14	3.23619	4.11203	12.9782	0.00257901	0.0899123
ENSG00000164125_FAM198B	3.48172	2.97965	12.9675	0.00258689	0.0900936
ENSG00000261599_HERC2P8	5.88335	-2.91985	15.7281	0.00259187	0.0901057
ENSG00000146054_TRIM7	-2.48035	1.6653	12.9598	0.0025926	0.0901057
ENSG00000140749_IGSF6	2.50081	2.76113	12.9498	0.00260003	0.0902704
ENSG00000214407_LINC02085	4.05002	-2.82316	12.9436	0.00260463	0.090337
ENSG00000144642_RBMS3	-8.18232	4.13482	12.9348	0.00261124	0.0903943
ENSG00000226777_FAM30A	-7.19905	8.21361	12.9342	0.00261167	0.0903943
ENSG00000065328_MCM10	2.11644	-0.23875	12.9268	0.00261725	0.0904109
ENSG00000180458_AC022148.1	-4.27327	-0.621887	12.9259	0.00261792	0.0904109
ENSG00000187037_GPR141	2.63191	0.215682	12.921	0.00262159	0.0904109
ENSG00000149256_TENM4	6.07171	1.53677	12.9192	0.00262291	0.0904109
ENSG00000135625_EGR4	3.87985	-3.01551	12.8991	0.00263806	0.0906799
ENSG00000088827_SIGLEC1	4.66371	2.47508	12.8968	0.00263979	0.0906799
ENSG00000169715_MT1E	2.94309	-1.94449	12.8944	0.0026416	0.0906799
ENSG00000258498_DIO3OS	10.7292	1.31662	15.6311	0.00264422	0.0906799
ENSG00000123384_LRP1	2.46462	5.47838	12.8897	0.00264516	0.0906799
ENSG00000151012_SLC7A11	3.05417	-1.25961	12.8875	0.0026469	0.0906799
ENSG00000160209_PDXK	1.04127	4.97667	12.8803	0.00265233	0.0907497
ENSG00000280411_AC245369.3	-9.35229	6.9917	12.8777	0.00265434	0.0907497
ENSG00000146938_NLGN4X	8.18726	-1.10591	15.5853	0.00266935	0.0910708
ENSG00000225885_AC023590.1	4.74309	-2.87369	12.8564	0.00267064	0.0910708
ENSG00000102524_TNFSF13B	1.54206	2.44334	12.8474	0.00267754	0.0910708
ENSG00000188483_IER5L	2.86596	-1.21526	12.8467	0.00267808	0.0910708
ENSG00000117724_CENPF	1.72517	2.76477	12.8466	0.00267813	0.0910708
ENSG00000107175_CREB3	-0.889047	3.92292	12.8424	0.00268139	0.0910708
ENSG00000005884_ITGA3	-2.337	3.63415	12.8334	0.00268828	0.0910708
ENSG00000147394_ZNF185	1.50369	2.24665	12.833	0.00268858	0.0910708
ENSG00000084070_SMAP2	-0.909579	8.53079	12.8317	0.00268965	0.0910708
ENSG00000186187_ZNRF1	2.90791	-1.00529	12.8301	0.00269083	0.0910708
ENSG00000105472_CLEC11A	2.78391	-2.21086	12.825	0.00269482	0.0910984
ENSG00000111186_WNT5B	-3.55663	-0.180924	12.8198	0.00269888	0.0910984
ENSG00000277443_MARCKS	2.80713	6.09265	12.8177	0.00270047	0.0910984
ENSG00000211893_IGHG2	-1.17271	6.83233	12.815	0.0027026	0.0910984
ENSG00000221963_APOL6	0.985753	6.37632	12.8088	0.00270741	0.0910984
ENSG00000066735_KIF26A	4.58302	-2.99632	12.8081	0.00270791	0.0910984
ENSG00000164142_FAM160A1	4.16967	-0.991779	12.8014	0.00271319	0.0911847
ENSG00000134594_RAB33A	3.12181	-0.573535	12.7902	0.0027219	0.0913864
ENSG00000180549_FUT7	3.01483	-0.275427	12.7755	0.00273352	0.0916846
ENSG00000231612_AC104462.1	2.54134	-1.98704	12.7596	0.00274604	0.092013
ENSG00000184022_OR2T10	5.08843	-2.66252	12.7561	0.00274883	0.0920145
ENSG00000006638_TBXA2R	-2.53789	1.67343	12.7509	0.00275297	0.0920616
ENSG00000135480_KRT7	4.68561	-2.07787	12.7358	0.00276499	0.0922689
ENSG00000162630_B3GALT2	5.092	-0.822464	12.7348	0.00276579	0.0922689
ENSG00000249115_HAUS5	-0.833007	4.95275	12.7294	0.00277006	0.0922689
ENSG00000271079_CTAGE15	4.74001	-1.71271	12.7293	0.00277015	0.0922689
ENSG00000138759_FRAS1	6.00782	-1.97264	12.7232	0.00277503	0.09234
ENSG00000078399_HOXA9	3.14605	-2.08472	12.7191	0.00277835	0.092359
ENSG00000130035_GALNT8	2.47816	0.649387	12.7096	0.00278592	0.092501
ENSG00000172379_ARNT2	6.49018	0.610282	12.7008	0.00279307	0.092501
ENSG00000170365_SMAD1	2.84756	-1.29212	12.7005	0.00279326	0.092501
ENSG00000261220_AC103706.1	2.23812	-1.32026	12.6962	0.00279674	0.092501
ENSG00000013619_MAMLD1	4.11277	-1.02019	12.6933	0.00279908	0.092501
ENSG00000117155_SSX2IP	1.25979	2.71033	12.6885	0.00280298	0.092501
ENSG00000230943_AL357519.1	3.97554	-2.38127	12.6855	0.00280543	0.092501
ENSG00000198780_FAM169A	2.4374	2.44294	12.6843	0.00280643	0.092501
ENSG00000174807_CD248	5.09682	-1.83649	12.6831	0.0028074	0.092501
ENSG00000151650_VENTX	2.57686	0.678599	12.6736	0.00281507	0.092663
ENSG00000117461_PIK3R3	2.32235	-0.659601	12.6377	0.00284452	0.0934295
ENSG00000155754_C2CD6	3.21098	-2.21462	12.6353	0.00284649	0.0934295
ENSG00000198848_CES1	3.48002	0.980598	12.635	0.0028467	0.0934295
ENSG00000104093_DMXL2	2.73421	5.3732	12.6204	0.00285885	0.0934809
ENSG00000258964_AL137129.1	3.7901	-3.39914	12.6197	0.00285941	0.0934809
ENSG00000251149_MTND5P5	1.92635	3.59071	12.6125	0.00286535	0.0934809
ENSG00000198586_TLK1	-0.851913	7.62338	12.611	0.0028666	0.0934809
ENSG00000133056_PIK3C2B	1.58871	5.19024	12.606	0.00287079	0.0934809
ENSG00000279117_AP001972.5	2.23475	1.60072	12.596	0.00287914	0.0934809
ENSG00000103642_LACTB	0.853634	3.71382	12.5942	0.0028806	0.0934809
ENSG00000271133_AC004130.1	4.31406	-2.0888	12.5926	0.00288195	0.0934809
ENSG00000257341_AL928654.4	1.91463	1.69671	12.592	0.00288244	0.0934809
ENSG00000183117_CSMD1	5.40734	-1.46721	12.5911	0.00288322	0.0934809
ENSG00000252233_RN7SKP253	4.07839	-3.77626	15.212	0.00288539	0.0934809
ENSG00000228430_AL162726.3	-4.7614	-2.48883	12.5857	0.00288777	0.0934809
ENSG00000116574_RHOU	2.33439	1.30279	12.5835	0.00288954	0.0934809
ENSG00000265579_AC023301.1	-9.4903	0.380024	14.4254	0.00289031	0.0934809
ENSG00000057019_DCBLD2	3.65937	-1.13798	12.5797	0.00289276	0.0934809
ENSG00000076351_SLC46A1	-2.14223	1.62959	12.5797	0.00289277	0.0934809
ENSG00000110723_EXPH5	-2.69622	1.66197	12.5763	0.00289562	0.0934833
ENSG00000251951_RN7SKP34	-3.91042	-3.72866	14.4023	0.00290569	0.0937182
ENSG00000100605_ITPK1	0.738075	5.79351	12.5564	0.00291239	0.0938444
ENSG00000251073_NUDT19P5	4.78499	-3.50771	15.1597	0.00291732	0.0939132
ENSG00000171385_KCND3	4.64857	-1.64766	12.5424	0.00292433	0.0940446
ENSG00000233609_RPL10P19	3.19052	-0.71901	12.5371	0.0029288	0.0940446
ENSG00000134333_LDHA	0.805146	5.79136	12.5359	0.0029298	0.0940446
ENSG00000133816_MICAL2	2.21525	2.787	12.529	0.00293574	0.0941454
ENSG00000216809_AL589993.1	-1.30413	2.51531	12.5161	0.00294674	0.0944082
ENSG00000204397_CARD16	0.897451	3.44371	12.5077	0.00295399	0.0945502
ENSG00000267076_CCDC58P3	5.66989	-2.13076	12.4764	0.00298109	0.0952922
ENSG00000272902_TBC1D8-AS1	2.88555	-2.86635	12.4743	0.00298284	0.0952922
ENSG00000116337_AMPD2	1.26334	5.22451	12.4676	0.00298874	0.09539
ENSG00000165802_NSMF	1.48376	4.01278	12.4372	0.00301532	0.0959897
ENSG00000260528_FAM157C	1.3605	3.29888	12.4357	0.00301666	0.0959897
ENSG00000187372_PCDHB13	3.92564	-0.203498	12.4357	0.00301671	0.0959897
ENSG00000128268_MGAT3	3.3459	2.25085	12.4331	0.00301896	0.0959897
ENSG00000082269_FAM135A	0.999189	4.64076	12.4239	0.00302709	0.0961574
ENSG00000233705_SLC26A4-AS1	4.73135	-2.38623	12.4148	0.00303517	0.0963228
ENSG00000274611_TBC1D3	9.57605	0.191661	14.9591	0.00304374	0.0964859
ENSG00000147231_CXorf57	2.65757	0.762247	12.3999	0.0030484	0.0964859
ENSG00000279496_NA	2.56287	-0.583265	12.3983	0.00304983	0.0964859
ENSG00000186352_ANKRD37	1.55174	1.75982	12.3961	0.00305179	0.0964859
ENSG00000166211_SPIC	7.2753	-0.281911	12.3905	0.00305678	0.0965254
ENSG00000204136_GGTA1P	2.70847	-1.03417	12.3877	0.00305932	0.0965254
ENSG00000138835_RGS3	1.51407	2.96615	12.3851	0.00306166	0.0965254
ENSG00000110841_PPFIBP1	3.53496	0.313301	12.3637	0.00308091	0.0970317
ENSG00000077942_FBLN1	8.48697	-0.824415	14.8907	0.00308833	0.0970317
ENSG00000254995_STX16-NPEPL1	-1.04543	4.06304	12.3552	0.00308855	0.0970317
ENSG00000120328_PCDHB12	3.869	-2.48982	12.3512	0.00309217	0.0970317
ENSG00000118690_ARMC2	-1.52817	2.5212	12.3466	0.00309641	0.0970317
ENSG00000266709_AC005224.4	3.02409	0.728126	12.3454	0.00309742	0.0970317
ENSG00000255769_GOLGA2P10	1.94317	1.42426	12.3449	0.00309792	0.0970317
ENSG00000165186_PTCHD1	4.09168	-3.76272	14.8676	0.00310356	0.0970616
ENSG00000143924_EML4	1.21647	8.17352	12.3375	0.00310465	0.0970616
ENSG00000111674_ENO2	-1.45872	4.19197	12.3325	0.00310925	0.0970957
ENSG00000138061_CYP1B1	3.44948	1.91479	12.33	0.00311152	0.0970957
ENSG00000204054_LINC00963	1.31634	2.51241	12.3222	0.00311864	0.0971208
ENSG00000050555_LAMC3	3.22306	1.68596	12.3194	0.00312118	0.0971208
ENSG00000140743_CDR2	-0.968788	4.34125	12.3161	0.00312423	0.0971208
ENSG00000165801_ARHGEF40	1.89197	2.9096	12.3147	0.00312546	0.0971208
ENSG00000270450_IGKV2OR2-7	4.85746	-3.45448	14.8283	0.00312967	0.0971208
ENSG00000271015_IGKV2OR2-7D	4.85746	-3.45448	14.8283	0.00312967	0.0971208
ENSG00000113532_ST8SIA4	1.23591	5.22745	12.3004	0.00313868	0.0973105
ENSG00000125384_PTGER2	2.22885	2.5964	12.2918	0.00314655	0.0974409
ENSG00000170525_PFKFB3	1.1941	4.6983	12.2887	0.0031494	0.0974409
ENSG00000278919_NA	3.09708	-0.850359	12.2841	0.00315371	0.0974409
ENSG00000136286_MYO1G	0.90258	7.23005	12.2833	0.00315448	0.0974409
ENSG00000270164_LINC01480	-1.95909	5.11553	12.2754	0.00316175	0.0975758
ENSG00000274226_TBC1D3H	6.19351	-0.912561	12.2707	0.00316612	0.0975804
ENSG00000134198_TSPAN2	2.16393	0.355807	12.269	0.0031677	0.0975804
ENSG00000237440_ZNF737	-0.952246	6.22937	12.2619	0.00317434	0.0976954
ENSG00000120160_EQTN	4.31925	-2.34036	12.2544	0.00318135	0.0977746
ENSG00000173517_PEAK1	-0.877198	6.92855	12.2529	0.00318274	0.0977746
ENSG00000155858_LSM11	-0.975384	3.49764	12.2478	0.00318754	0.0978328
ENSG00000272871_AL159169.2	1.29751	3.21965	12.2422	0.0031928	0.0979047
ENSG00000279846_AC015660.5	3.69739	-3.02537	12.237	0.00319774	0.097967
ENSG00000159840_ZYX	1.24336	4.55747	12.215	0.00321851	0.0982293
ENSG00000088882_CPXM1	5.84649	1.79219	12.2145	0.00321894	0.0982293
ENSG00000198453_ZNF568	-0.844837	4.1698	12.2118	0.00322159	0.0982293
ENSG00000275215_RNA5-8S5	-2.53502	2.19058	12.2063	0.00322677	0.0982293
ENSG00000277739_RNA5-8S5	-2.53502	2.19058	12.2063	0.00322677	0.0982293
ENSG00000278189_RNA5-8S5	-2.53502	2.19058	12.2063	0.00322677	0.0982293
ENSG00000278233_RNA5-8S5	-2.53502	2.19058	12.2063	0.00322677	0.0982293
ENSG00000279142_AC009108.4	5.45178	-2.40087	12.1974	0.00323523	0.0983093
ENSG00000233896_AL034562.1	4.93538	-3.44636	14.6675	0.00323943	0.0983093
ENSG00000117266_CDK18	3.26121	-0.367649	12.1912	0.00324117	0.0983093
ENSG00000235056_AC010983.1	5.23833	1.00472	12.1891	0.0032432	0.0983093
ENSG00000183542_KLRC4	2.4938	1.30649	12.1882	0.00324402	0.0983093
ENSG00000197766_CFD	2.72195	0.943558	12.1812	0.00325076	0.0983479
ENSG00000239975_IGKV1D-33	-7.14089	1.03895	12.1804	0.00325156	0.0983479
ENSG00000255200_PGAM1P8	-1.66889	-0.285793	12.1765	0.00325528	0.0983479
ENSG00000027697_IFNGR1	1.40645	5.93811	12.1732	0.00325846	0.0983479
ENSG00000006740_ARHGAP44	-4.23195	5.35964	12.169	0.00326249	0.0983479
ENSG00000217275_AL031777.1	3.34378	-3.26203	12.1686	0.00326285	0.0983479
ENSG00000226555_AGKP1	4.69226	-2.465	12.1615	0.00326968	0.0984655
ENSG00000077044_DGKD	-0.941244	8.02425	12.1549	0.00327611	0.0985708
ENSG00000154265_ABCA5	-1.5908	6.26794	12.1413	0.00328928	0.0988785
ENSG00000130508_PXDN	6.52804	0.479072	12.1321	0.00329824	0.0990593
ENSG00000165480_SKA3	1.79367	-0.433098	12.1285	0.00330176	0.0990763
ENSG00000279058_AGAP14	1.96578	-0.528412	12.1198	0.00331026	0.0991179
ENSG00000165417_GTF2A1	-0.798367	5.6051	12.1192	0.00331086	0.0991179
ENSG00000260823_AC026461.3	5.30751	-3.26012	14.5648	0.00331199	0.0991179
ENSG00000169282_KCNAB1	4.66125	-2.83268	12.1148	0.00331523	0.0991265
ENSG00000235597_LINC01102	11.0075	1.59235	14.5216	0.00334303	0.099869
ENSG00000187554_TLR5	3.0343	0.618386	12.083	0.00334661	0.0998871
ENSG00000274602_PI4KAP1	1.53848	3.99796	12.0604	0.00336908	0.100468
ENSG00000126709_IFI6	1.91812	2.89601	12.0571	0.00337234	0.100468
ENSG00000084090_STARD7	-0.977845	7.72811	12.0534	0.00337603	0.100468
ENSG00000135077_HAVCR2	1.3878	2.32502	12.0515	0.00337802	0.100468
ENSG00000158062_UBXN11	0.957683	5.53763	12.047	0.00338247	0.100511
ENSG00000039139_DNAH5	5.42514	-2.3841	12.0352	0.00339433	0.100774
ENSG00000253293_HOXA10	3.78501	-2.43611	12.0262	0.00340344	0.100892
ENSG00000139410_SDSL	2.89507	-2.66296	12.0254	0.0034043	0.100892
ENSG00000174123_TLR10	1.49218	5.62515	12.0164	0.0034134	0.101073
ENSG00000107736_CDH23	1.56714	2.49011	12.0116	0.00341828	0.101128
ENSG00000175471_MCTP1	2.67842	2.45371	11.999	0.00343103	0.101416
ENSG00000270066_AL356488.2	-2.20952	5.31135	11.9872	0.00344318	0.101686
ENSG00000215915_ATAD3C	-3.08631	-0.922328	11.9831	0.00344731	0.101718
ENSG00000184194_GPR173	4.70348	-1.47632	11.9753	0.00345538	0.101867
ENSG00000077420_APBB1IP	0.744719	6.02554	11.97	0.00346083	0.101938
ENSG00000237945_LINC00649	2.77749	2.64333	11.9638	0.00346716	0.102014
ENSG00000271659_AL161729.4	3.59846	-2.61027	11.9588	0.00347233	0.102014
ENSG00000119227_PIGZ	2.1984	0.502214	11.9587	0.00347251	0.102014
ENSG00000204131_NHSL2	2.49392	1.21773	11.9524	0.00347903	0.102116
ENSG00000173926_MARCH3	-1.48602	4.94005	11.9442	0.00348755	0.102204
ENSG00000252087_RN7SKP248	6.37339	-2.57645	14.3211	0.00349196	0.102204
ENSG00000133460_SLC2A11	-0.892817	4.94252	11.9379	0.00349406	0.102204
ENSG00000140534_TICRR	2.6628	-1.50143	11.9361	0.00349598	0.102204
ENSG00000157107_FCHO2	-0.833424	4.79578	11.9349	0.00349723	0.102204
ENSG00000161642_ZNF385A	1.83985	1.21887	11.9228	0.00350986	0.102484
ENSG00000214842_RAD51AP2	-5.60286	-1.89084	11.9155	0.00351748	0.102574
ENSG00000161640_SIGLEC11	3.26674	-2.10202	11.9071	0.00352637	0.102574
ENSG00000214960_ISPD	-2.59598	1.23794	11.9062	0.00352724	0.102574
ENSG00000069702_TGFBR3	-2.41503	5.94187	11.9047	0.00352888	0.102574
ENSG00000229989_MIR181A1HG	2.55244	1.31701	11.9041	0.00352945	0.102574
ENSG00000181007_ZFP82	-0.799736	4.27351	11.9024	0.00353125	0.102574
ENSG00000001617_SEMA3F	4.63138	-0.5179	11.8967	0.00353727	0.10266
ENSG00000225394_AC106883.1	4.49946	-2.5548	11.8855	0.0035492	0.102918
ENSG00000167261_DPEP2	-0.800054	5.60551	11.8751	0.00356016	0.103146
ENSG00000198598_MMP17	-1.8842	3.29615	11.8705	0.00356514	0.103202
ENSG00000243469_RPL7P51	2.97015	-1.71777	11.8666	0.0035693	0.103233
ENSG00000179869_ABCA13	4.55125	3.33384	11.856	0.00358057	0.10347
ENSG00000170312_CDK1	2.23058	0.243834	11.8479	0.00358924	0.103632
ENSG00000213671_OLA1P2	-4.89083	-3.30417	13.4922	0.00359666	0.10375
ENSG00000275142_AL132821.1	4.10528	-3.21018	11.836	0.00360208	0.10375
ENSG00000189430_NCR1	2.16088	0.347255	11.8355	0.0036026	0.10375
ENSG00000168615_ADAM9	1.41575	3.2278	11.8322	0.00360621	0.103765
ENSG00000145284_SCD5	3.58788	-0.351456	11.8209	0.00361844	0.103916
ENSG00000149485_FADS1	3.13846	3.84231	11.8205	0.0036189	0.103916
ENSG00000226091_LINC00937	2.20466	0.581333	11.8151	0.00362469	0.103916
ENSG00000142173_COL6A2	2.2008	2.97965	11.8106	0.00362956	0.103916
ENSG00000238015_AC104837.2	6.29759	-2.62395	14.1378	0.00363523	0.103916
ENSG00000142621_FHAD1	3.52913	-1.59315	11.7999	0.00364131	0.103916
ENSG00000177311_ZBTB38	-1.60259	7.03244	11.7996	0.00364159	0.103916
ENSG00000151491_EPS8	2.65926	0.158525	11.7982	0.00364313	0.103916
ENSG00000167850_CD300C	2.37668	0.963788	11.7981	0.00364328	0.103916
ENSG00000272360_AC116036.2	4.536	-3.59717	14.1276	0.00364334	0.103916
ENSG00000111602_TIMELESS	-1.21615	5.21217	11.793	0.00364878	0.103916
ENSG00000130489_SCO2	1.59693	3.12898	11.791	0.00365106	0.103916
ENSG00000261786_AC006058.1	6.32948	0.927183	11.7904	0.00365166	0.103916
ENSG00000178343_SHISA3	-7.53215	-0.0982826	11.7765	0.00366692	0.104233
ENSG00000121104_FAM117A	-0.78296	5.50163	11.7746	0.00366901	0.104233
ENSG00000163029_SMC6	1.22347	7.72347	11.7699	0.00367425	0.104276
ENSG00000065923_SLC9A7	-0.867289	8.84395	11.7676	0.00367671	0.104276
ENSG00000204472_AIF1	2.2822	3.62293	11.7606	0.00368448	0.104408
ENSG00000025708_TYMP	1.61373	4.79686	11.7535	0.00369233	0.104468
ENSG00000133574_GIMAP4	2.29048	2.9879	11.7531	0.00369282	0.104468
ENSG00000125740_FOSB	3.20376	6.74408	11.7397	0.00370773	0.104802
ENSG00000277624_AL391987.6	4.3519	-3.68177	14.0388	0.00371547	0.104932
ENSG00000153898_MCOLN2	-0.986543	6.71234	11.719	0.00373087	0.105217
ENSG00000279510_NA	4.60455	-3.5859	14.0145	0.00373554	0.105217
ENSG00000137266_SLC22A23	2.5131	0.907984	11.7117	0.00373903	0.105217
ENSG00000164050_PLXNB1	5.10174	4.31409	11.7115	0.00373929	0.105217
ENSG00000134030_CTIF	2.0194	3.07866	11.7098	0.00374119	0.105217
ENSG00000137285_TUBB2B	4.51056	2.55866	11.7019	0.0037501	0.105379
ENSG00000226066_AC009541.1	4.68233	-3.5515	13.9899	0.00375593	0.105455
ENSG00000234840_LINC01239	-5.3618	-3.05226	13.304	0.00376289	0.105562
ENSG00000221970_OR2A1	5.00086	-3.38645	13.9726	0.00377034	0.105683
ENSG00000261888_AC144831.1	2.91891	-0.178525	11.6703	0.00378598	0.106033
ENSG00000175445_LPL	-4.04108	2.69733	11.6642	0.00379295	0.106069
ENSG00000240775_AC021205.1	-4.97521	-3.27496	13.2675	0.00379621	0.106069
ENSG00000227067_DPPA3P1	-3.85558	-3.75156	13.2641	0.00379926	0.106069
ENSG00000143079_CTTNBP2NL	3.47021	2.48691	11.6582	0.00379989	0.106069
ENSG00000106853_PTGR1	-4.06497	-1.12163	11.6462	0.0038136	0.106127
ENSG00000276354_NA	2.29434	-2.60157	11.6456	0.00381434	0.106127
ENSG00000251429_AC098679.3	3.63805	-2.75805	11.643	0.00381728	0.106127
ENSG00000188227_ZNF793	-1.09473	4.53687	11.6428	0.00381748	0.106127
ENSG00000138685_FGF2	-3.79158	3.40261	11.6425	0.00381787	0.106127
ENSG00000132274_TRIM22	0.713865	8.98296	11.6381	0.0038229	0.106127
ENSG00000273014_AC018645.2	-3.38819	-1.32879	11.6371	0.00382409	0.106127
ENSG00000118308_LRMP	-1.13432	8.68706	11.6315	0.00383059	0.10622
ENSG00000162407_PLPP3	2.80114	2.36174	11.6269	0.00383596	0.106281
ENSG00000183853_KIRREL	4.47095	-2.26204	11.6225	0.003841	0.106333
ENSG00000165246_NLGN4Y	5.44139	0.626834	11.6153	0.00384941	0.106478
ENSG00000174233_ADCY6	4.0935	-1.26838	11.6084	0.00385741	0.106612
ENSG00000225964_NRIR	3.37747	-2.43663	11.6009	0.0038662	0.106767
ENSG00000203747_FCGR3A	2.47322	4.77581	11.5928	0.0038756	0.106939
ENSG00000134256_CD101	1.87424	1.53613	11.5735	0.00389834	0.107425
ENSG00000234639_AC009263.1	-3.66967	-3.13779	11.5724	0.00389962	0.107425
ENSG00000268157_AC010524.1	-2.01779	0.165399	11.5627	0.00391114	0.107654
ENSG00000151208_DLG5	2.38768	2.04477	11.5549	0.0039204	0.107692
ENSG00000251322_SHANK3	4.75164	-2.86936	11.5424	0.00393522	0.107692
ENSG00000186868_MAPT	3.41582	-0.946958	11.5421	0.00393556	0.107692
ENSG00000278057_TEX28	4.42688	-3.63968	13.7744	0.00394054	0.107692
ENSG00000175928_LRRN1	-2.44927	3.96359	11.5376	0.00394096	0.107692
ENSG00000279814_AC010997.6	2.95597	-0.176536	11.5372	0.00394153	0.107692
ENSG00000175906_ARL4D	2.30553	0.804383	11.5362	0.00394267	0.107692
ENSG00000117281_CD160	2.33152	0.163194	11.5343	0.003945	0.107692
ENSG00000171643_S100Z	3.39633	-0.484808	11.53	0.0039501	0.107692
ENSG00000048140_TSPAN17	1.59673	4.66432	11.5279	0.00395267	0.107692
ENSG00000106070_GRB10	2.51342	-0.323342	11.5275	0.00395303	0.107692
ENSG00000272908_AC006033.2	2.54214	-1.61284	11.5265	0.00395433	0.107692
ENSG00000277991_FP236241.1	-3.91345	-0.445636	11.5258	0.00395515	0.107692
ENSG00000141401_IMPA2	1.60703	1.62991	11.5181	0.00396443	0.107692
ENSG00000235848_RMDN2-AS1	4.12015	-3.75495	13.7415	0.0039697	0.107692
ENSG00000110077_MS4A6A	2.77446	3.94833	11.5117	0.00397209	0.107692
ENSG00000177354_C10orf71	8.27118	-1.02484	13.7345	0.00397595	0.107692
ENSG00000279819_AL390318.1	1.42869	2.99212	11.503	0.00398265	0.107692
ENSG00000211945_IGHV1-18	7.11558	2.7848	11.5024	0.00398328	0.107692
ENSG00000161944_ASGR2	3.54403	1.15538	11.4991	0.00398729	0.107692
ENSG00000181274_FRAT2	1.19442	3.26974	11.4986	0.0039879	0.107692
ENSG00000182446_NPLOC4	-0.831526	7.03683	11.4965	0.00399049	0.107692
ENSG00000273450_AL139124.1	-1.97199	-0.679622	11.4958	0.00399132	0.107692
ENSG00000164989_CCDC171	-1.54663	3.77442	11.4953	0.00399194	0.107692
ENSG00000115257_PCSK4	2.40342	-1.79762	11.4947	0.00399262	0.107692
ENSG00000110079_MS4A4A	2.99712	-0.552724	11.4599	0.00403508	0.108703
ENSG00000135046_ANXA1	2.06676	5.74267	11.4564	0.00403942	0.108703
ENSG00000145708_CRHBP	4.74065	-0.363561	11.4561	0.00403982	0.108703
ENSG00000150347_ARID5B	-1.15243	8.64241	11.4486	0.00404899	0.108863
ENSG00000223379_AL391987.2	3.51622	-3.4927	11.4415	0.00405774	0.108966
ENSG00000158163_DZIP1L	3.5033	-2.08615	11.4402	0.00405933	0.108966
ENSG00000171223_JUNB	1.34361	7.76312	11.4365	0.00406402	0.109005
ENSG00000242290_ZBTB20-AS5	4.62569	-2.08659	11.4327	0.00406863	0.109042
ENSG00000169218_RSPO1	-7.82991	-1.15715	12.9747	0.00407628	0.109078
ENSG00000239482_AC112487.1	-5.27026	-3.08713	12.9745	0.00407648	0.109078
ENSG00000184014_DENND5A	0.830481	6.24839	11.4117	0.00409481	0.10945
ENSG00000124243_BCAS4	-0.840574	7.21059	11.4097	0.00409728	0.10945
ENSG00000154016_GRAP	1.05536	5.51709	11.4069	0.00410083	0.10945
ENSG00000279391_AC116456.2	-3.31754	-2.60921	11.4048	0.00410339	0.10945
ENSG00000103064_SLC7A6	0.842443	6.75348	11.4016	0.00410742	0.109471
ENSG00000185418_TARSL2	-1.33736	4.93757	11.394	0.00411698	0.109628
ENSG00000279431_AC011840.6	2.34752	-2.67607	11.3913	0.00412035	0.109628
ENSG00000219481_NBPF1	-1.35601	5.88339	11.3891	0.00412311	0.109628
ENSG00000157404_KIT	3.69011	-0.103178	11.3853	0.00412787	0.109668
ENSG00000143537_ADAM15	1.12984	3.74048	11.3788	0.00413609	0.109799
ENSG00000136868_SLC31A1	1.22684	2.18923	11.3708	0.00414618	0.10998
ENSG00000174306_ZHX3	1.42364	4.86385	11.3612	0.00415833	0.110163
ENSG00000163734_CXCL3	2.95429	-2.37405	11.3602	0.00415963	0.110163
ENSG00000234883_MIR155HG	-2.22562	5.37386	11.3545	0.00416694	0.11027
ENSG00000183049_CAMK1D	1.17975	6.36514	11.3478	0.00417549	0.110271
ENSG00000168398_BDKRB2	10.8977	1.48437	13.5163	0.00417626	0.110271
ENSG00000157827_FMNL2	3.14015	2.13194	11.3458	0.00417805	0.110271
ENSG00000266998_AC111182.1	3.06717	-1.47523	11.3441	0.00418019	0.110271
ENSG00000211689_TRGC1	1.71345	1.47215	11.3393	0.00418636	0.110271
ENSG00000260417_AC092127.1	1.54057	1.7585	11.339	0.00418668	0.110271
ENSG00000250566_UGT2B29P	-7.10543	-1.77574	12.8553	0.00419746	0.110383
ENSG00000135253_KCP	3.64553	2.14521	11.3296	0.00419873	0.110383
ENSG00000127412_TRPV5	4.41444	-3.05682	11.3251	0.00420451	0.110383
ENSG00000161133_USP41	3.62625	-3.10715	11.325	0.00420466	0.110383
ENSG00000003096_KLHL13	4.31683	-1.01545	11.3229	0.00420734	0.110383
ENSG00000251046_ZNF969P	6.16589	-1.29737	11.3104	0.00422345	0.110417
ENSG00000224650_IGHV3-74	-10.757	6.65224	11.3078	0.00422682	0.110417
ENSG00000142657_PGD	0.8526	4.58662	11.3076	0.00422718	0.110417
ENSG00000162896_PIGR	-3.20989	7.20795	11.3073	0.0042275	0.110417
ENSG00000233327_USP32P2	-3.10851	1.71277	11.3052	0.00423022	0.110417
ENSG00000221869_CEBPD	2.71212	1.56692	11.3045	0.00423111	0.110417
ENSG00000162599_NFIA	2.46031	0.757054	11.3041	0.00423163	0.110417
ENSG00000154065_ANKRD29	4.23071	-3.71509	13.4441	0.0042452	0.110685
ENSG00000176732_PFN4	-2.29893	0.171132	11.2857	0.00425555	0.110869
ENSG00000256660_CLEC12B	2.7397	-0.354756	11.2809	0.00426183	0.110946
ENSG00000160326_SLC2A6	1.25067	4.73174	11.2711	0.00427463	0.111184
ENSG00000188389_PDCD1	-1.89103	2.20495	11.2612	0.00428771	0.111184
ENSG00000079308_TNS1	1.84311	0.0587979	11.2569	0.00429338	0.111184
ENSG00000271402_IGKV2OR2-2	5.2725	-3.24938	13.3925	0.00429533	0.111184
ENSG00000065534_MYLK	-4.78297	4.23984	11.2549	0.00429597	0.111184
ENSG00000257151_PWAR6	-1.08873	4.65376	11.2545	0.0042965	0.111184
ENSG00000231672_DIRC3	2.56747	-0.452393	11.2508	0.00430136	0.111184
ENSG00000245848_CEBPA	2.62964	1.75052	11.2507	0.00430149	0.111184
ENSG00000169242_EFNA1	4.27123	-3.70391	13.3841	0.00430357	0.111184
ENSG00000116701_NCF2	0.935224	5.7115	11.2488	0.00430404	0.111184
ENSG00000115353_TACR1	4.43047	-3.64934	13.3788	0.00430877	0.111202
ENSG00000225156_AC012354.1	-2.88375	-2.28633	11.2433	0.00431135	0.111202
ENSG00000185442_FAM174B	-4.52463	2.90722	11.2403	0.00431525	0.111215
ENSG00000166508_MCM7	0.913157	6.0128	11.234	0.00432362	0.111215
ENSG00000274370_AC130371.2	3.01399	0.0150105	11.2318	0.00432663	0.111215
ENSG00000224875_AC083949.1	2.49739	0.330303	11.2304	0.00432837	0.111215
ENSG00000073792_IGF2BP2	2.56173	-0.153565	11.2289	0.00433042	0.111215
ENSG00000148154_UGCG	-1.20846	7.86242	11.2279	0.0043317	0.111215
ENSG00000163430_FSTL1	3.87384	0.733773	11.2214	0.00434042	0.111353
ENSG00000143546_S100A8	2.76926	5.71439	11.2155	0.00434826	0.111469
ENSG00000165995_CACNB2	-4.69555	2.52091	11.2068	0.00435996	0.111637
ENSG00000067057_PFKP	-1.31505	5.66887	11.2035	0.00436438	0.111637
ENSG00000011426_ANLN	2.90255	0.0376558	11.2028	0.00436536	0.111637
ENSG00000154263_ABCA10	-2.03217	2.40057	11.2007	0.00436808	0.111637
ENSG00000196620_UGT2B15	-6.86104	0.372301	11.1952	0.00437556	0.11168
ENSG00000105374_NKG7	1.94234	4.31147	11.1939	0.00437725	0.11168
ENSG00000255587_RAB44	2.48382	0.908639	11.19	0.00438257	0.11168
ENSG00000265100_AC005332.1	1.39941	1.65992	11.1896	0.00438307	0.11168
ENSG00000110911_SLC11A2	-0.738208	5.30738	11.1848	0.00438953	0.111754
ENSG00000261997_AC007336.1	3.18599	-0.560793	11.1791	0.00439728	0.111754
ENSG00000124343_XG	4.38468	0.252152	11.1778	0.00439899	0.111754
ENSG00000100196_KDELR3	-5.15636	-3.15615	12.6653	0.00439927	0.111754
ENSG00000267296_CEBPA-AS1	4.96998	-3.42381	13.2745	0.00441264	0.112009
ENSG00000002587_HS3ST1	-3.584	3.64729	11.1644	0.00441717	0.112039
ENSG00000160013_PTGIR	2.16238	0.538958	11.1537	0.00443187	0.112328
ENSG00000196154_S100A4	0.971262	6.11619	11.1482	0.00443932	0.112334
ENSG00000139629_GALNT6	1.26869	1.82264	11.148	0.00443968	0.112334
ENSG00000198795_ZNF521	5.00498	0.562597	11.1462	0.00444215	0.112334
ENSG00000235834_Z93022.1	3.62718	-3.43775	11.1422	0.00444753	0.112385
ENSG00000183624_HMCES	1.50419	5.31546	11.1362	0.00445578	0.112459
ENSG00000183615_FAM167B	-2.1061	-0.859805	11.1352	0.00445713	0.112459
ENSG00000180061_TMEM150B	2.94562	-1.51659	11.1152	0.00448478	0.113047
ENSG00000198286_CARD11	-0.851736	8.07434	11.1135	0.00448716	0.113047
ENSG00000140848_CPNE2	2.26765	1.30681	11.108	0.00449482	0.113155
ENSG00000260409_AC012414.5	3.68159	-2.04882	11.1031	0.00450164	0.113187
ENSG00000270629_NBPF14	0.924034	8.12069	11.1022	0.00450283	0.113187
ENSG00000143603_KCNN3	-3.12397	1.27742	11.0878	0.00452291	0.113524
ENSG00000198223_CSF2RA	2.83223	1.71822	11.0878	0.00452298	0.113524
ENSG00000143443_C1orf56	-1.27656	1.44072	11.077	0.00453798	0.113733
ENSG00000120262_CCDC170	2.78195	-0.888683	11.077	0.00453807	0.113733
ENSG00000166341_DCHS1	3.781	4.13945	11.0657	0.00455397	0.114046
ENSG00000142319_SLC6A3	6.2007	-1.75726	11.061	0.00456058	0.114126
ENSG00000233485_AL031283.2	5.96277	-2.87367	13.0986	0.00459476	0.114783
ENSG00000240563_L1TD1	-5.78241	2.30549	11.0367	0.00459508	0.114783
ENSG00000142102_PGGHG	-1.6176	9.2158	11.0315	0.00460246	0.114783
ENSG00000146757_ZNF92	-1.30567	7.3641	11.0298	0.00460486	0.114783
ENSG00000237604_AP001056.1	2.1127	0.326412	11.0285	0.00460667	0.114783
ENSG00000189159_JPT1	0.965655	3.53887	11.0281	0.0046073	0.114783
ENSG00000120885_CLU	2.06749	1.64456	11.022	0.00461601	0.114915
ENSG00000201616_RNU1-91P	2.4209	-2.68047	11.0139	0.00462759	0.115118
ENSG00000273136_NBPF26	0.859213	6.32088	10.9859	0.00466804	0.115979
ENSG00000135298_ADGRB3	4.84514	-3.48718	13.0292	0.00466913	0.115979
ENSG00000170921_TANC2	2.57176	2.98545	10.9572	0.00470986	0.116871
ENSG00000188629_ZNF177	-1.92139	1.13118	10.9557	0.004712	0.116871
ENSG00000118257_NRP2	3.79594	1.12738	10.9458	0.00472659	0.117147
ENSG00000127951_FGL2	2.76672	6.29374	10.9239	0.00475894	0.1178
ENSG00000099889_ARVCF	2.22908	1.39073	10.9232	0.00475997	0.1178
ENSG00000223552_AC098613.1	4.36514	-3.66794	12.9277	0.00478044	0.118213
ENSG00000164741_DLC1	3.62206	-1.85332	10.9064	0.00478494	0.118213
ENSG00000182179_UBA7	0.727461	6.63994	10.9048	0.00478721	0.118213
ENSG00000177706_FAM20C	2.41178	0.52531	10.9002	0.00479413	0.118298
ENSG00000172216_CEBPB	1.68024	3.39794	10.8901	0.0048092	0.118582
ENSG00000271367_AL034374.2	-3.97977	-3.70003	12.3005	0.00481989	0.118759
ENSG00000166527_CLEC4D	2.93137	0.9374	10.8737	0.00483395	0.119018
ENSG00000262322_MTND4P34	3.41563	-3.22739	10.8626	0.00485068	0.119333
ENSG00000263426_RN7SL471P	2.25219	-2.21834	10.8583	0.00485728	0.119333
ENSG00000115956_PLEK	1.22119	6.75468	10.8582	0.0048574	0.119333
ENSG00000134452_FBXO18	-0.864654	6.75654	10.8415	0.00488276	0.119788
ENSG00000164647_STEAP1	9.37206	0.0124231	12.8359	0.00488397	0.119788
ENSG00000213203_GIMAP1	1.14135	1.72673	10.839	0.00488661	0.119788
ENSG00000164088_PPM1M	-0.790731	5.29688	10.833	0.00489582	0.11983
ENSG00000102471_NDFIP2	-2.81272	2.20219	10.8309	0.00489904	0.11983
ENSG00000146540_C7orf50	1.71747	4.97602	10.8306	0.00489941	0.11983
ENSG00000268955_AC068020.1	4.14806	-3.22987	10.8285	0.00490261	0.11983
ENSG00000118520_ARG1	3.61141	-0.0571884	10.8245	0.00490888	0.11986
ENSG00000174282_ZBTB4	-0.966353	7.02655	10.8231	0.00491095	0.11986
ENSG00000274654_AC022467.1	4.18816	-3.737	12.8078	0.00491614	0.119899
ENSG00000172322_CLEC12A	2.82343	2.87269	10.8029	0.00494215	0.120213
ENSG00000277858_H2AFB2	-4.70896	-3.40098	12.2008	0.00494308	0.120213
ENSG00000139117_CPNE8	1.92739	1.28241	10.8009	0.00494523	0.120213
ENSG00000150687_PRSS23	2.60019	2.14282	10.798	0.00494976	0.120213
ENSG00000230489_VAV3-AS1	3.10852	-0.758509	10.7942	0.00495561	0.120213
ENSG00000164251_F2RL1	3.13562	-1.74128	10.7906	0.00496112	0.120213
ENSG00000163040_CCDC74A	3.031	-0.949339	10.7892	0.00496328	0.120213
ENSG00000084636_COL16A1	8.67754	-0.639795	12.7663	0.00496415	0.120213
ENSG00000260711_AL121839.2	2.37025	0.503983	10.7883	0.00496478	0.120213
ENSG00000142552_RCN3	-1.73406	2.32036	10.7844	0.00497079	0.120213
ENSG00000122378_FAM213A	3.02007	2.21464	10.7821	0.00497439	0.120213
ENSG00000255920_CCND2-AS2	-3.2211	-3.40698	10.7787	0.0049797	0.120213
ENSG00000276644_DACH1	2.60733	-1.45505	10.7784	0.00498014	0.120213
ENSG00000237211_SETP4	7.42763	-1.77284	12.7506	0.00498256	0.120213
ENSG00000183169_POM121L1P	6.59375	-0.787206	10.7752	0.0049852	0.120213
ENSG00000198417_MT1F	2.40319	-0.575783	10.7733	0.00498814	0.120213
ENSG00000130558_OLFM1	3.84245	-0.55994	10.7722	0.00498979	0.120213
ENSG00000144476_ACKR3	2.12193	0.373983	10.7676	0.00499712	0.120278
ENSG00000100321_SYNGR1	3.03219	1.05649	10.7646	0.00500178	0.120278
ENSG00000268895_A1BG-AS1	-1.25507	2.91602	10.7637	0.00500323	0.120278
ENSG00000049449_RCN1	1.34446	2.95284	10.7569	0.00501383	0.120447
ENSG00000243753_HLA-L	1.23809	4.53292	10.7527	0.00502046	0.12052
ENSG00000140403_DNAJA4	1.57844	2.72296	10.7471	0.00502928	0.120645
ENSG00000123975_CKS2	1.53661	1.53296	10.7353	0.00504794	0.120789
ENSG00000138755_CXCL9	3.78564	-2.27283	10.7353	0.00504798	0.120789
ENSG00000176771_NCKAP5	2.6853	-1.52721	10.7337	0.00505049	0.120789
ENSG00000128165_ADM2	3.6796	1.15341	10.7294	0.0050573	0.120789
ENSG00000184221_OLIG1	3.32425	-0.853541	10.7287	0.00505844	0.120789
ENSG00000175967_FO393415.1	5.09814	-3.3676	12.6846	0.00506037	0.120789
ENSG00000122644_ARL4A	1.48453	4.89542	10.7274	0.00506045	0.120789
ENSG00000171604_CXXC5	-0.812703	7.11625	10.7206	0.00507138	0.120964
ENSG00000232453_AC105277.1	-2.57906	-2.22765	10.7083	0.00509092	0.121273
ENSG00000262903_AC027796.4	2.1956	-0.485402	10.7079	0.00509155	0.121273
ENSG00000140090_SLC24A4	2.7464	2.70784	10.7042	0.00509757	0.12129
ENSG00000185897_FFAR3	3.22599	-2.16915	10.703	0.00509946	0.12129
ENSG00000006534_ALDH3B1	1.92346	2.35644	10.6916	0.00511778	0.12164
ENSG00000020256_ZFP64	-1.04397	3.94787	10.688	0.00512352	0.12169
ENSG00000106078_COBL	4.69473	-3.54694	12.6284	0.00512795	0.121709
ENSG00000154165_GPR15	3.18571	-0.543897	10.682	0.0051333	0.121713
ENSG00000111181_SLC6A12	2.76032	-2.09277	10.6786	0.00513873	0.121713
ENSG00000162946_DISC1	1.93257	4.164	10.6785	0.00513897	0.121713
ENSG00000235194_PPP1R3E	-0.799808	5.30598	10.6583	0.0051717	0.122329
ENSG00000214626_POLR3DP1	-1.34658	2.44176	10.658	0.00517228	0.122329
ENSG00000114737_CISH	1.65515	0.126061	10.6498	0.00518561	0.122494
ENSG00000128567_PODXL	3.6882	1.62138	10.6492	0.00518654	0.122494
ENSG00000152377_SPOCK1	2.73793	-2.88948	10.6436	0.00519576	0.122516
ENSG00000104375_STK3	2.57271	3.57004	10.6434	0.005196	0.122516
ENSG00000158470_B4GALT5	1.04457	4.36944	10.6403	0.00520119	0.122516
ENSG00000147364_FBXO25	-0.797472	4.79081	10.6368	0.00520694	0.122516
ENSG00000183091_NEB	1.82498	6.10435	10.6357	0.00520871	0.122516
ENSG00000281100_AC105749.1	1.73663	1.54227	10.6314	0.00521585	0.122516
ENSG00000228050_TOP3BP1	-5.40254	-3.0312	11.9899	0.00521619	0.122516
ENSG00000178342_KCNG2	6.25045	-2.67768	12.5559	0.00521661	0.122516
ENSG00000132718_SYT11	-1.69397	4.80304	10.6201	0.00523444	0.122849
ENSG00000189127_ANKRD34B	3.094	-3.64759	10.6137	0.00524499	0.12301
ENSG00000260122_AC068987.2	5.94608	-2.88204	12.5259	0.00525383	0.123132
ENSG00000139174_PRICKLE1	1.29834	3.97466	10.6046	0.00526014	0.123146
ENSG00000241978_AKAP2	-1.02931	7.79239	10.6016	0.00526499	0.123146
ENSG00000150551_LYPD1	4.60121	-3.57607	12.5166	0.00526544	0.123146
ENSG00000186642_PDE2A	2.03792	0.386195	10.5936	0.00527844	0.123182
ENSG00000101307_SIRPB1	2.10234	1.75139	10.5935	0.00527855	0.123182
ENSG00000137965_IFI44	2.6119	4.83593	10.5904	0.00528375	0.123182
ENSG00000211640_IGLV6-57	-8.6057	5.79881	10.5849	0.00529296	0.123182
ENSG00000211817_TRAV38-2DV8	3.40432	-3.52724	10.5847	0.00529321	0.123182
ENSG00000162241_SLC25A45	-1.06316	5.06998	10.5843	0.00529398	0.123182
ENSG00000133216_EPHB2	3.42305	-0.237369	10.5819	0.00529793	0.123182
ENSG00000121236_TRIM6	4.39462	-2.09685	10.5806	0.00530005	0.123182
ENSG00000064270_ATP2C2	3.7671	-2.04016	10.5755	0.00530868	0.123182
ENSG00000198363_ASPH	2.25337	2.54739	10.5722	0.00531418	0.123182
ENSG00000270523_AC124303.1	-4.16864	-3.62743	11.9152	0.00531713	0.123182
ENSG00000125378_BMP4	8.06897	-1.20298	12.4697	0.00532451	0.123182
ENSG00000126353_CCR7	-1.06479	7.54112	10.5651	0.0053262	0.123182
ENSG00000172543_CTSW	1.87197	3.46834	10.5629	0.00532989	0.123182
ENSG00000231401_AC023481.1	4.34362	-2.34042	10.5626	0.00533034	0.123182
ENSG00000174837_ADGRE1	2.50817	2.03003	10.56	0.0053348	0.123182
ENSG00000264343_NOTCH2NL	0.873639	7.72398	10.56	0.0053348	0.123182
ENSG00000126266_FFAR1	2.24582	3.58092	10.558	0.0053382	0.123182
ENSG00000254704_AP002358.2	3.88613	-2.44258	10.5567	0.00534042	0.123182
ENSG00000177369_FLJ40194	2.73741	-1.64058	10.5554	0.00534257	0.123182
ENSG00000108950_FAM20A	2.97326	-0.897424	10.5527	0.00534708	0.123182
ENSG00000184445_KNTC1	-0.738515	7.37229	10.5524	0.00534762	0.123182
ENSG00000197405_C5AR1	1.9141	2.97401	10.5394	0.00536962	0.123566
ENSG00000197993_KEL	3.40304	-1.15525	10.5383	0.00537162	0.123566
ENSG00000166342_NETO1	-6.45367	2.38331	10.535	0.00537718	0.123609
ENSG00000139832_RAB20	2.08452	3.2125	10.5271	0.00539073	0.123693
ENSG00000171867_PRNP	0.988144	5.8799	10.5259	0.00539275	0.123693
ENSG00000127954_STEAP4	3.60056	1.31791	10.5244	0.00539524	0.123693
ENSG00000236882_LINC01554	2.0445	-2.89916	10.5242	0.00539558	0.123693
ENSG00000232591_AL139125.1	4.2921	-3.69862	12.397	0.00541746	0.124111
ENSG00000092421_SEMA6A	4.91973	-0.892436	10.4968	0.00544267	0.124557
ENSG00000248449_PCDHGB8P	2.95741	1.09942	10.4941	0.0054474	0.124557
ENSG00000143476_DTL	1.59455	1.64804	10.4871	0.0054595	0.124557
ENSG00000187608_ISG15	1.35422	3.11939	10.4868	0.00546006	0.124557
ENSG00000100600_LGMN	1.90404	1.83133	10.4862	0.00546098	0.124557
ENSG00000114805_PLCH1	4.41976	-0.852156	10.4806	0.00547085	0.124557
ENSG00000160360_GPSM1	3.48754	1.92319	10.4791	0.00547342	0.124557
ENSG00000196517_SLC6A9	3.09155	1.08578	10.4776	0.00547601	0.124557
ENSG00000128739_SNRPN	-0.639307	6.22571	10.4769	0.00547719	0.124557
ENSG00000188921_HACD4	-0.987144	5.24871	10.4745	0.00548145	0.124557
ENSG00000175029_CTBP2	2.29336	2.16989	10.4742	0.00548182	0.124557
ENSG00000204950_LRRC10B	7.42152	-1.763	12.3443	0.0054862	0.124557
ENSG00000278763_FAM27B	4.75861	-3.52656	12.3404	0.00549131	0.124557
ENSG00000248514_AC008443.4	-3.35938	-2.89321	10.4656	0.00549691	0.124557
ENSG00000127507_ADGRE2	1.97873	2.74553	10.4655	0.00549712	0.124557
ENSG00000152076_CCDC74B	2.59345	-2.04839	10.4652	0.0054976	0.124557
ENSG00000272887_CSPG4P5	8.70972	-0.628877	12.3338	0.00549996	0.124557
ENSG00000175513_TSGA10IP	-3.64002	-2.77753	10.4543	0.00551663	0.124839
ENSG00000087253_LPCAT2	2.63351	1.88296	10.4525	0.00551986	0.124839
ENSG00000183569_SERHL2	2.38504	0.549625	10.4485	0.00552686	0.124914
ENSG00000141458_NPC1	0.694023	5.2884	10.4409	0.00554029	0.125133
ENSG00000251357_AP000350.4	-5.4742	-2.98876	11.7499	0.00554897	0.12518
ENSG00000198821_CD247	1.65234	3.95373	10.4355	0.00554982	0.12518
ENSG00000124466_LYPD3	-2.72693	-1.39203	10.4269	0.00556498	0.125438
ENSG00000280200_AC073862.5	4.39241	-3.67035	12.2794	0.00557217	0.125516
ENSG00000118785_SPP1	-9.18206	1.49441	10.4152	0.00558576	0.125738
ENSG00000100368_CSF2RB	0.874979	4.96957	10.4092	0.00559639	0.125892
ENSG00000160224_AIRE	3.82199	-1.41322	10.4016	0.00561003	0.126115
ENSG00000231256_C17orf105	4.04532	-3.7845	12.2406	0.00562445	0.126313
ENSG00000186205_MARC1	2.77911	0.45332	10.3925	0.00562636	0.126313
ENSG00000236041_COX6CP18	3.36373	-2.94021	10.3807	0.0056475	0.126533
ENSG00000124615_MOCS1	4.35069	-1.47043	10.3799	0.00564902	0.126533
ENSG00000105737_GRIK5	3.93999	0.225001	10.3795	0.0056497	0.126533
ENSG00000148908_RGS10	-0.938249	4.45629	10.3745	0.00565865	0.126533
ENSG00000257542_OR7E47P	3.71578	-3.38216	10.3738	0.00565989	0.126533
ENSG00000122547_EEPD1	2.72415	0.676331	10.3726	0.00566207	0.126533
ENSG00000139304_PTPRQ	-5.23136	-0.488387	10.3714	0.00566424	0.126533
ENSG00000172250_SERHL	3.83635	-1.41288	10.3691	0.00566843	0.126533
ENSG00000121316_PLBD1	1.51302	4.24158	10.3683	0.00567002	0.126533
ENSG00000269926_AL683820.1	3.02956	-3.69725	10.3604	0.00568428	0.126767
ENSG00000101197_BIRC7	4.55974	-1.71794	10.3577	0.0056891	0.12679
ENSG00000138587_MNS1	3.11554	-1.78542	10.3489	0.00570508	0.127062
ENSG00000233501_NA	4.25017	-3.721	12.1648	0.00572819	0.127468
ENSG00000106772_PRUNE2	3.43594	-1.42663	10.3301	0.00573953	0.127468
ENSG00000198744_MTCO3P12	-7.48255	3.35634	10.3275	0.00574427	0.127468
ENSG00000178150_ZNF114	6.96189	-2.14663	12.1507	0.00574762	0.127468
ENSG00000240137_ERICH6-AS1	1.85389	-0.368456	10.3254	0.0057481	0.127468
ENSG00000247844_CCAT1	3.85916	-1.40176	10.3239	0.00575102	0.127468
ENSG00000072958_AP1M1	-0.738884	6.03047	10.3226	0.00575339	0.127468
ENSG00000189045_ANKDD1B	-1.64981	-0.155101	10.3224	0.00575366	0.127468
ENSG00000060558_GNA15	2.28754	1.46024	10.316	0.00576549	0.127646
ENSG00000162892_IL24	-2.98291	-1.86154	10.296	0.00580253	0.128177
ENSG00000215845_TSTD1	-0.927967	5.47279	10.2942	0.00580584	0.128177
ENSG00000185924_RTN4RL1	4.78821	-1.5399	10.2937	0.00580684	0.128177
ENSG00000183023_SLC8A1	2.83747	3.62948	10.2936	0.00580694	0.128177
ENSG00000271155_AL161729.1	3.86433	-0.533679	10.2928	0.00580855	0.128177
ENSG00000204060_FOXO6	3.80893	-3.05227	10.2859	0.00582131	0.128374
ENSG00000276649_AL117335.1	2.64744	-1.13482	10.2818	0.00582906	0.128461
ENSG00000033867_SLC4A7	1.68518	5.55754	10.2791	0.00583399	0.128475
ENSG00000165238_WNK2	4.08998	-1.45826	10.277	0.00583799	0.128475
ENSG00000074317_SNCB	9.60157	0.22874	12.084	0.00584116	0.128475
ENSG00000160460_SPTBN4	3.51684	-1.11324	10.2668	0.00585702	0.12874
ENSG00000138119_MYOF	2.7541	2.37065	10.259	0.00587179	0.12898
ENSG00000095627_TDRD1	4.74789	-2.89775	10.2442	0.00589969	0.129508
ENSG00000186810_CXCR3	-2.71264	2.7062	10.2384	0.00591069	0.129665
ENSG00000276077_CU633904.1	-3.31955	-0.384885	10.2326	0.00592179	0.12979
ENSG00000198168_SVIP	-2.03797	5.08239	10.2313	0.00592414	0.12979
ENSG00000105649_RAB3A	2.75704	-0.998415	10.2292	0.00592829	0.129797
ENSG00000112419_PHACTR2	-0.878286	5.40726	10.2181	0.00594945	0.130163
ENSG00000235954_TTC28-AS1	-0.919201	4.54244	10.2154	0.00595463	0.130163
ENSG00000148848_ADAM12	3.4382	-0.858742	10.2125	0.00596007	0.130163
ENSG00000004809_SLC22A16	2.85956	-2.0047	10.2123	0.00596051	0.130163
ENSG00000225140_AL358216.1	8.21096	-1.07526	11.9973	0.0059656	0.13019
ENSG00000164045_CDC25A	2.53403	-1.08749	10.2073	0.00597005	0.130202
ENSG00000157741_UBN2	-0.784745	6.18501	10.2046	0.00597532	0.130232
ENSG00000197935_ZNF311	4.35295	-3.68129	11.986	0.00598206	0.130295
ENSG00000205057_CLLU1OS	-5.08438	1.4961	10.1907	0.00600197	0.130564
ENSG00000168454_TXNDC2	-2.35366	-1.73712	10.1891	0.00600514	0.130564
ENSG00000135218_CD36	2.61729	4.10577	10.1886	0.00600605	0.130564
ENSG00000179921_GPBAR1	1.68029	0.370358	10.1832	0.00601655	0.130649
ENSG00000231011_AC092832.1	5.62768	-3.06986	11.9616	0.00601773	0.130649
ENSG00000087116_ADAMTS2	5.0642	-0.617214	10.1759	0.00603073	0.130846
ENSG00000233008_LINC01725	-2.52581	0.553912	10.1733	0.0060357	0.13087
ENSG00000166963_MAP1A	2.30426	0.19051	10.1664	0.00604925	0.131032
ENSG00000144820_ADGRG7	10.5102	1.10853	11.938	0.00605253	0.131032
ENSG00000165092_ALDH1A1	2.82371	1.43793	10.1635	0.00605491	0.131032
ENSG00000128394_APOBEC3F	-0.893793	3.89705	10.1567	0.00606807	0.131069
ENSG00000024526_DEPDC1	3.11947	-2.25715	10.1541	0.00607328	0.131069
ENSG00000276633_AJ011931.1	3.76331	-2.57527	10.1529	0.00607562	0.131069
ENSG00000108813_DLX4	3.50496	-3.5213	10.1504	0.00608044	0.131069
ENSG00000128683_GAD1	5.55309	-3.08951	11.9186	0.00608127	0.131069
ENSG00000120322_PCDHB8	3.30992	-3.58988	10.149	0.00608329	0.131069
ENSG00000205269_TMEM170B	0.884946	4.20079	10.1474	0.00608628	0.131069
ENSG00000140465_CYP1A1	-4.25521	-3.60771	11.3937	0.00609063	0.131069
ENSG00000119686_FLVCR2	1.69473	1.70902	10.1425	0.00609595	0.131069
ENSG00000184545_DUSP8	2.62206	3.71586	10.1419	0.00609714	0.131069
ENSG00000160062_ZBTB8A	4.17198	-0.840803	10.1403	0.0061003	0.131069
ENSG00000236496_GPS2P1	4.94123	-3.43448	11.9037	0.0061034	0.131069
ENSG00000262185_AC005736.1	2.7649	-2.96483	10.1297	0.00612112	0.131366
ENSG00000249988_AC092546.1	5.22081	-3.27104	11.8728	0.00614979	0.131897
ENSG00000280234_AC124303.2	-3.34694	-1.7801	10.107	0.00616621	0.132164
ENSG00000162772_ATF3	2.6489	3.11077	10.0999	0.00618047	0.132386
ENSG00000255595_AC005885.1	9.47221	0.0930485	11.8426	0.00619545	0.132622
ENSG00000231544_RSL24D1P11	2.16476	-1.63978	10.087	0.00620623	0.132628
ENSG00000271730_AL390208.1	-2.4759	-2.57278	10.0865	0.00620729	0.132628
ENSG00000129521_EGLN3	3.81914	0.847402	10.0858	0.00620864	0.132628
ENSG00000267320_AC005580.1	-8.11174	-0.912935	11.3193	0.00621152	0.132628
ENSG00000155329_ZCCHC10	-1.02426	5.02067	10.0797	0.00622082	0.132742
ENSG00000095794_CREM	1.30194	3.32045	10.0713	0.00623773	0.132995
ENSG00000143412_ANXA9	-2.57875	-1.11656	10.0692	0.00624213	0.132995
ENSG00000171729_TMEM51	3.32929	-2.41078	10.068	0.00624454	0.132995
ENSG00000183943_PRKX	0.82296	5.99195	10.0609	0.00625894	0.133159
ENSG00000188064_WNT7B	-3.93421	-1.29584	10.0603	0.00626014	0.133159
ENSG00000232759_AC002480.2	4.12222	-2.83607	10.0558	0.0062691	0.133181
ENSG00000178445_GLDC	3.08826	-2.26938	10.0533	0.00627419	0.133181
ENSG00000259429_UBE2Q2P2	1.88053	1.0923	10.0508	0.00627939	0.133181
ENSG00000182578_CSF1R	2.68614	3.66692	10.0505	0.0062799	0.133181
ENSG00000171817_ZNF540	-1.23319	3.09604	10.0463	0.00628853	0.133181
ENSG00000103202_NME4	1.20194	2.32393	10.0436	0.00629402	0.133181
ENSG00000127564_PKMYT1	2.65613	-0.812076	10.0425	0.00629629	0.133181
ENSG00000128274_A4GALT	4.40284	-2.37376	10.0424	0.00629653	0.133181
ENSG00000253701_AL928768.1	-1.49493	2.67394	10.0422	0.00629683	0.133181
ENSG00000233256_AL355870.1	-5.00738	-3.23574	11.264	0.00630321	0.133232
ENSG00000108828_VAT1	-1.1148	5.60593	10.0306	0.00632049	0.133252
ENSG00000165914_TTC7B	2.29959	0.422083	10.0289	0.00632399	0.133252
ENSG00000215184_RPS12P16	6.87098	-2.212	11.7587	0.00632469	0.133252
ENSG00000173988_LRRC63	2.89966	-3.47921	10.0283	0.00632522	0.133252
ENSG00000100285_NEFH	2.99441	-2.2153	10.0278	0.00632636	0.133252
ENSG00000243797_AC004917.1	4.08465	-3.24042	10.027	0.00632797	0.133252
ENSG00000139364_TMEM132B	3.55966	-2.62001	10.0198	0.00634271	0.133479
ENSG00000146592_CREB5	2.92065	1.96752	9.99572	0.00639252	0.134284
ENSG00000253642_AF279873.3	-3.96773	-2.51762	9.99408	0.00639593	0.134284
ENSG00000138083_SIX3	-3.54309	-3.25074	9.99399	0.00639611	0.134284
ENSG00000248551_AC095050.1	8.03487	-1.21488	11.7126	0.00639694	0.134284
ENSG00000112294_ALDH5A1	-1.07835	5.73363	9.98831	0.00640792	0.134348
ENSG00000116473_RAP1A	-0.78808	5.52421	9.98827	0.006408	0.134348
ENSG00000261729_AL133383.1	3.77938	-3.85871	11.7014	0.00641475	0.134406
ENSG00000148408_CACNA1B	4.08472	0.231729	9.97881	0.00642772	0.134594
ENSG00000204345_CD300LD	3.97427	-3.80246	11.6887	0.00643488	0.13466
ENSG00000164116_GUCY1A3	2.59114	-0.746961	9.96753	0.00645134	0.134778
ENSG00000137106_GRHPR	1.04318	5.86516	9.96714	0.00645217	0.134778
ENSG00000139973_SYT16	3.01429	-2.08169	9.96682	0.00645284	0.134778
ENSG00000273035_AC007684.1	2.1603	-1.2418	9.96326	0.0064603	0.134778
ENSG00000261771_DNAAF4-CCPG1	5.31706	-3.24719	11.6726	0.00646058	0.134778
ENSG00000223653_AL078459.1	2.02929	-0.649287	9.9589	0.00646948	0.134791
ENSG00000184205_TSPYL2	-0.914381	7.21227	9.9573	0.00647284	0.134791
ENSG00000236213_AC006369.1	-2.59899	-1.53768	9.95711	0.00647324	0.134791
ENSG00000168758_SEMA4C	2.27165	2.09202	9.95503	0.00647763	0.134799
ENSG00000224955_KCTD10P1	3.20665	-3.07948	9.94917	0.00648999	0.134895
ENSG00000042980_ADAM28	-2.22486	8.38338	9.94904	0.00649027	0.134895
ENSG00000276547_PCDHGB5	2.56645	2.11218	9.94307	0.00650289	0.13495
ENSG00000137310_TCF19	-0.871377	3.58409	9.94241	0.00650429	0.13495
ENSG00000153250_RBMS1	1.03247	5.49047	9.94185	0.00650547	0.13495
ENSG00000112293_GPLD1	-1.05565	2.92112	9.94018	0.00650901	0.13495
ENSG00000175048_ZDHHC14	2.14659	1.15002	9.9344	0.00652126	0.134956
ENSG00000206910_SNORA29	3.53763	-3.47685	9.93231	0.0065257	0.134956
ENSG00000122176_FMOD	-5.23117	7.44006	9.93199	0.00652638	0.134956
ENSG00000171992_SYNPO	2.57686	0.846666	9.92855	0.0065337	0.134956
ENSG00000274400_AC015967.1	1.83542	-1.65647	9.92829	0.00653425	0.134956
ENSG00000237649_KIFC1	2.0358	0.0717179	9.92543	0.00654034	0.134956
ENSG00000164221_CCDC112	1.23599	2.89292	9.92503	0.0065412	0.134956
ENSG00000166523_CLEC4E	3.32958	1.24749	9.92493	0.00654142	0.134956
ENSG00000139734_DIAPH3	1.84224	-0.480792	9.91414	0.00656445	0.135348
ENSG00000187912_CLEC17A	-1.14022	6.67247	9.90981	0.00657373	0.135457
ENSG00000120594_PLXDC2	2.61233	4.17397	9.89948	0.00659592	0.135831
ENSG00000104419_NDRG1	0.710743	5.99599	9.89432	0.00660702	0.135976
ENSG00000279858_AC068880.4	3.99364	-2.55016	9.89223	0.00661152	0.135985
ENSG00000148362_C9orf142	1.05299	3.63518	9.88921	0.00661805	0.136036
ENSG00000140545_MFGE8	3.191	2.86515	9.8869	0.00662304	0.136056
ENSG00000251032_CUL1P1	3.85767	-3.84039	11.5637	0.00663751	0.13627
ENSG00000122223_CD244	2.07738	2.12082	9.87701	0.00664444	0.136329
ENSG00000275927_AC009152.1	1.55192	0.854051	9.87141	0.00665661	0.136495
ENSG00000105352_CEACAM4	2.99562	-0.242101	9.86874	0.00666243	0.136531
ENSG00000166833_NAV2	5.21448	1.45183	9.8634	0.00667406	0.136635
ENSG00000248424_OR51K1P	2.94583	-2.76915	9.86268	0.00667561	0.136635
ENSG00000262585_LINC01979	5.35304	-3.22403	11.5344	0.00668616	0.136638
ENSG00000236154_AL450311.2	7.12472	-2.00812	11.5341	0.00668661	0.136638
ENSG00000170745_KCNS3	4.02948	-1.21675	9.85702	0.00668799	0.136638
ENSG00000121297_TSHZ3	2.42545	-0.229492	9.85224	0.00669844	0.136769
ENSG00000239500_NA	4.21591	-3.19312	9.83535	0.00673554	0.137404
ENSG00000260418_AL023284.4	-4.43997	-3.53085	11.013	0.00674034	0.137404
ENSG00000100433_KCNK10	3.9464	-2.41436	9.83249	0.00674185	0.137404
ENSG00000146205_ANO7	2.06565	-1.1802	9.82676	0.0067545	0.137429
ENSG00000224717_AC098936.1	-3.29457	-2.9168	9.82587	0.00675646	0.137429
ENSG00000135838_NPL	1.59547	1.56566	9.82474	0.00675897	0.137429
ENSG00000051341_POLQ	1.36218	1.91779	9.82453	0.00675942	0.137429
ENSG00000101871_MID1	2.95443	-2.00135	9.81932	0.00677098	0.137511
ENSG00000158850_B4GALT3	-0.943659	5.62937	9.81902	0.00677164	0.137511
ENSG00000183723_CMTM4	2.19192	0.549536	9.81686	0.00677642	0.137525
ENSG00000124145_SDC4	2.53165	-0.814607	9.8127	0.00678567	0.13763
ENSG00000163347_CLDN1	-5.6686	-2.8479	10.9746	0.00681035	0.137895
ENSG00000278202_AC243919.1	2.04656	-0.930587	9.79741	0.00681974	0.137895
ENSG00000259207_ITGB3	2.07999	2.62099	9.79128	0.00683345	0.137895
ENSG00000180389_ATP5EP2	-3.23449	-3.4023	9.79127	0.00683347	0.137895
ENSG00000100427_MLC1	2.36813	0.99125	9.79117	0.00683371	0.137895
ENSG00000257599_OVCH1-AS1	-6.03763	0.23315	9.79052	0.00683516	0.137895
ENSG00000166510_CCDC68	-2.64259	2.03398	9.7896	0.00683722	0.137895
ENSG00000136315_AL355922.1	3.88623	-3.83356	11.4429	0.00684074	0.137895
ENSG00000223881_AL157402.1	3.41173	-2.03785	9.78693	0.00684322	0.137895
ENSG00000222012_AC005481.1	4.66418	-2.94292	9.78325	0.00685148	0.137895
ENSG00000213250_RBMS2P1	1.95447	-1.94169	9.7813	0.00685585	0.137895
ENSG00000106462_EZH2	0.953286	4.10635	9.78029	0.00685813	0.137895
ENSG00000130052_STARD8	2.22206	-0.00881429	9.77836	0.00686246	0.137895
ENSG00000224183_SDHDP6	-5.14161	-3.17079	10.9462	0.0068628	0.137895
ENSG00000127423_AUNIP	2.82272	-1.97142	9.77694	0.00686567	0.137895
ENSG00000168824_AC110814.1	4.44992	1.69465	9.77479	0.0068705	0.137895
ENSG00000256155_AC022075.2	3.43924	-3.17888	9.77443	0.00687132	0.137895
ENSG00000197122_SRC	1.06355	3.40929	9.77358	0.00687323	0.137895
ENSG00000154153_RETREG1	2.93726	0.563379	9.77204	0.00687672	0.137895
ENSG00000137962_ARHGAP29	2.57604	-1.40623	9.76874	0.00688417	0.137963
ENSG00000240457_RN7SL472P	4.69853	-2.10194	9.76521	0.00689215	0.13804
ENSG00000171681_ATF7IP	-0.805342	9.0705	9.75775	0.00690905	0.138218
ENSG00000197421_GGT3P	-6.34995	-2.3634	10.9212	0.00690925	0.138218
ENSG00000072858_SIDT1	0.635598	6.3691	9.7531	0.00691959	0.138342
ENSG00000261480_GOLGA8M	-3.59621	-3.8283	10.9128	0.00692486	0.138365
ENSG00000203650_LINC01285	4.59572	-2.48388	9.74583	0.00693614	0.138509
ENSG00000145649_GZMA	2.21245	2.75466	9.73622	0.00695808	0.138643
ENSG00000111961_SASH1	2.7969	0.328957	9.73608	0.0069584	0.138643
ENSG00000141505_ASGR1	2.64042	-0.573455	9.73601	0.00695856	0.138643
ENSG00000136830_FAM129B	2.09233	2.26104	9.73423	0.00696265	0.138643
ENSG00000170779_CDCA4	1.01182	2.3222	9.73321	0.00696497	0.138643
ENSG00000052795_FNIP2	1.92545	2.4007	9.73204	0.00696765	0.138643
ENSG00000134830_C5AR2	2.27265	1.07109	9.72932	0.00697387	0.138652
ENSG00000139668_WDFY2	1.01695	6.13291	9.72722	0.0069787	0.138652
ENSG00000235725_AC007389.3	-2.82457	-3.23861	9.72646	0.00698045	0.138652
ENSG00000264242_AC011840.4	3.19429	-3.05395	9.72386	0.00698641	0.138688
ENSG00000173597_SULT1B1	2.01346	0.87697	9.72161	0.00699159	0.138709
ENSG00000150637_CD226	1.53296	3.69428	9.71718	0.00700178	0.138829
ENSG00000159720_ATP6V0D1	0.899767	6.0156	9.70742	0.0070243	0.139074
ENSG00000114654_EFCC1	4.07015	-3.77807	11.3336	0.00703116	0.139074
ENSG00000088367_EPB41L1	3.82196	0.941734	9.70422	0.0070317	0.139074
ENSG00000230061_TRPM2-AS	6.40938	-2.56472	11.3327	0.00703267	0.139074
ENSG00000182372_CLN8	1.54304	5.84949	9.69698	0.00704848	0.139074
ENSG00000122025_FLT3	-3.20529	4.0932	9.69591	0.00705097	0.139074
ENSG00000120738_EGR1	3.62948	4.00702	9.69552	0.00705188	0.139074
ENSG00000127947_PTPN12	-1.03505	6.63768	9.69518	0.00705267	0.139074
ENSG00000274849_AC023043.4	3.71259	-3.42423	9.69467	0.00705386	0.139074
ENSG00000273272_U62317.5	2.5037	-2.05853	9.69395	0.00705552	0.139074
ENSG00000153157_SYCP2L	2.20016	-2.05043	9.68849	0.00706822	0.139243
ENSG00000280417_AC096887.2	-1.68489	0.682724	9.67828	0.00709205	0.139622
ENSG00000125730_C3	2.39201	-0.0505562	9.67669	0.00709577	0.139622
ENSG00000275160_AL354718.1	2.22405	0.776689	9.67426	0.00710146	0.139652
ENSG00000182566_CLEC4G	-2.25418	-0.784445	9.669	0.00711377	0.139798
ENSG00000151883_PARP8	0.622546	6.91422	9.66755	0.00711717	0.139798
ENSG00000181467_RAP2B	0.999393	4.94499	9.66264	0.0071287	0.139942
ENSG00000162073_PAQR4	2.21919	1.05269	9.66083	0.00713297	0.139944
ENSG00000091317_CMTM6	0.733537	6.6881	9.65772	0.00714029	0.139947
ENSG00000254648_AP000911.3	3.92819	-3.82362	11.27	0.00714478	0.139947
ENSG00000169607_CKAP2L	2.22344	-0.521118	9.65548	0.00714557	0.139947
ENSG00000196586_MYO6	2.88986	3.11671	9.6479	0.00716346	0.140215
ENSG00000221968_FADS3	1.57885	6.27096	9.64245	0.00717636	0.140374
ENSG00000089685_BIRC5	2.58489	-0.306536	9.64095	0.00717991	0.140374
ENSG00000189143_CLDN4	3.7188	-3.02514	9.62411	0.00721995	0.141075
ENSG00000165572_KBTBD6	1.62307	2.55599	9.61912	0.00723188	0.141226
ENSG00000251513_LIX1-AS1	3.53212	1.15187	9.61651	0.00723812	0.141265
ENSG00000165349_SLC7A3	6.30057	-2.64014	11.2109	0.00725234	0.141386
ENSG00000256663_AC112777.1	3.16525	-2.69931	9.60766	0.00725933	0.141386
ENSG00000169891_REPS2	1.63566	2.20557	9.60713	0.00726061	0.141386
ENSG00000198873_GRK5	1.04555	5.01776	9.60647	0.00726217	0.141386
ENSG00000126970_ZC4H2	-1.38349	3.46321	9.60516	0.00726532	0.141386
ENSG00000139291_TMEM19	-1.06027	6.13778	9.59915	0.00727979	0.141508
ENSG00000114554_PLXNA1	1.9226	5.13899	9.59905	0.00728003	0.141508
ENSG00000278866_AC006065.5	4.10461	-3.77006	11.1898	0.00729127	0.141644
ENSG00000164023_SGMS2	2.49921	1.26222	9.59167	0.00729782	0.14169
ENSG00000239571_IGKV2D-30	3.68532	-2.21109	9.58633	0.00731073	0.141859
ENSG00000176463_SLCO3A1	1.89477	2.5347	9.58282	0.00731923	0.141891
ENSG00000162426_SLC45A1	2.94462	-3.43402	9.58216	0.00732084	0.141891
ENSG00000053918_KCNQ1	2.73724	4.18597	9.58031	0.00732533	0.141896
ENSG00000241360_PDXP	1.48345	2.22438	9.57806	0.00733078	0.14192
ENSG00000272839_AC011899.3	3.90088	-3.83017	11.1626	0.00734189	0.142006
ENSG00000157985_AGAP1	2.78018	1.34794	9.57238	0.00734458	0.142006
ENSG00000036565_SLC18A1	2.86314	-3.46234	9.56632	0.00735933	0.142006
ENSG00000185684_EP400NL	-0.800548	4.9659	9.56555	0.00736121	0.142006
ENSG00000203709_C1orf132	1.13797	8.69688	9.56489	0.00736283	0.142006
ENSG00000119523_ALG2	0.816002	4.48787	9.56251	0.00736863	0.142006
ENSG00000145386_CCNA2	1.86146	0.278099	9.56194	0.00737003	0.142006
ENSG00000276105_KCNQ1OT1_2	2.98967	-2.07306	9.56026	0.00737414	0.142006
ENSG00000013392_RWDD2A	-1.12915	2.1776	9.55919	0.00737674	0.142006
ENSG00000179698_WDR97	-1.1273	2.70701	9.55888	0.0073775	0.142006
ENSG00000145451_GLRA3	3.91172	2.06892	9.55413	0.00738914	0.142149
ENSG00000270953_AC007938.3	-3.37232	-2.06681	9.55147	0.00739565	0.14218
ENSG00000168916_ZNF608	2.22246	5.73465	9.55	0.00739925	0.14218
ENSG00000169744_LDB2	3.28834	-3.5969	9.5483	0.00740344	0.14218
ENSG00000271743_AF287957.1	-2.27055	-1.8086	9.54014	0.00742349	0.142415
ENSG00000229498_AC105053.1	3.91365	-3.82702	11.1188	0.00742418	0.142415
ENSG00000235529_AGAP1-IT1	6.32078	-2.61545	11.1133	0.00743455	0.142533
ENSG00000280376_AC012186.3	1.71444	0.0843451	9.52344	0.00746476	0.143031
ENSG00000008300_CELSR3	-1.84071	5.04834	9.51859	0.00747678	0.143179
ENSG00000119660_DPPA5P4	4.17869	-3.23367	9.5148	0.00748621	0.143224
ENSG00000228382_ITPKB-IT1	1.48772	1.73364	9.51251	0.0074919	0.143224
ENSG00000164458_T	-6.45283	-2.29055	10.6218	0.00749587	0.143224
ENSG00000198053_SIRPA	1.99986	3.37199	9.51041	0.00749712	0.143224
ENSG00000242371_IGKV1-39	9.04643	-0.293861	11.0749	0.00750769	0.143224
ENSG00000187193_MT1X	1.99333	0.604408	9.5015	0.00751935	0.143224
ENSG00000064933_PMS1	-0.869342	5.35678	9.49885	0.00752597	0.143224
ENSG00000213722_DDAH2	0.781727	4.31144	9.498	0.00752811	0.143224
ENSG00000153395_LPCAT1	0.76052	6.06162	9.49741	0.00752959	0.143224
ENSG00000175161_CADM2	8.16182	-1.11888	11.0616	0.00753325	0.143224
ENSG00000125148_MT2A	2.02688	1.08271	9.49583	0.00753353	0.143224
ENSG00000157388_CACNA1D	-2.93756	2.94109	9.49337	0.0075397	0.143224
ENSG00000161888_SPC24	2.07184	-0.714672	9.49231	0.00754236	0.143224
ENSG00000122188_LAX1	-0.737519	6.08443	9.49155	0.00754427	0.143224
ENSG00000248738_AC037441.1	4.32927	-2.70978	9.49049	0.00754692	0.143224
ENSG00000149294_NCAM1	2.17632	1.43151	9.49034	0.0075473	0.143224
ENSG00000141622_RNF165	2.6942	-0.564141	9.48325	0.00756512	0.143414
ENSG00000148600_CDHR1	-3.63677	2.50243	9.48296	0.00756584	0.143414
ENSG00000030066_NUP160	0.590183	6.72549	9.46847	0.00760241	0.143795
ENSG00000167608_TMC4	2.08415	-2.24392	9.46842	0.00760253	0.143795
ENSG00000138101_DTNB	-0.728456	4.34619	9.4662	0.00760817	0.143795
ENSG00000064692_SNCAIP	-7.14369	0.202145	9.46514	0.00761084	0.143795
ENSG00000120318_ARAP3	2.33451	1.12125	9.46485	0.00761158	0.143795
ENSG00000229828_PDE4DIPP1	3.81603	-2.96245	9.46339	0.00761529	0.143795
ENSG00000203326_ZNF525	-0.66639	5.61881	9.46289	0.00761656	0.143795
ENSG00000143995_MEIS1	2.36712	-0.507815	9.46146	0.00762018	0.143795
ENSG00000134363_FST	6.05046	0.229321	9.45248	0.00764301	0.144092
ENSG00000255552_LY6G6E	-5.29377	-3.09457	10.5501	0.00764499	0.144092
ENSG00000182287_AP1S2	0.822134	5.46999	9.45021	0.00764878	0.144092
ENSG00000153936_HS2ST1	-0.903857	6.00336	9.44757	0.00765552	0.144138
ENSG00000130584_ZBTB46	2.57599	0.629553	9.43805	0.00767986	0.144515
ENSG00000273557_AC008781.3	3.43897	-3.51654	9.43518	0.0076872	0.144573
ENSG00000257210_NACAP3	-3.97797	-3.70098	10.5255	0.00769686	0.144673
ENSG00000258857_AL359397.1	-3.73317	-2.38038	9.42826	0.00770495	0.144745
ENSG00000134222_PSRC1	1.93949	-0.8815	9.41922	0.00772823	0.144948
ENSG00000038427_VCAN	3.15919	7.82064	9.41811	0.00773109	0.144948
ENSG00000244427_AC105233.1	6.60138	-2.43016	10.9601	0.00773162	0.144948
ENSG00000218823_PAPOLB	6.30254	-2.64362	10.9537	0.00774423	0.144948
ENSG00000261685_NA	-2.17581	-1.48846	9.41236	0.00774596	0.144948
ENSG00000106546_AHR	2.12207	4.93592	9.41167	0.00774772	0.144948
ENSG00000111863_ADTRP	-2.84946	5.25159	9.41162	0.00774786	0.144948
ENSG00000100302_RASD2	3.34735	-3.59546	9.40794	0.00775738	0.144948
ENSG00000180113_TDRD6	6.17608	0.526943	9.4028	0.00777071	0.144948
ENSG00000243414_TICAM2	1.68124	2.0749	9.40176	0.00777339	0.144948
ENSG00000123444_KBTBD4	-0.676102	5.50587	9.40061	0.00777639	0.144948
ENSG00000271461_AL109809.4	3.44912	-2.90549	9.40031	0.00777716	0.144948
ENSG00000106236_NPTX2	6.66506	-2.36677	10.9363	0.00777901	0.144948
ENSG00000162493_PDPN	-5.97839	-2.68548	10.487	0.00777914	0.144948
ENSG00000137801_THBS1	2.19696	3.9667	9.39902	0.00778053	0.144948
ENSG00000123485_HJURP	2.3476	-0.516819	9.39739	0.00778476	0.144948
ENSG00000223944_AL353604.1	-4.08146	-2.4323	9.39027	0.00780331	0.145135
ENSG00000225762_LINC01389	3.70791	-3.88432	10.9241	0.00780348	0.145135
ENSG00000029725_RABEP1	-0.671117	7.30794	9.38757	0.00781035	0.145183
ENSG00000183098_GPC6	7.51389	-1.68463	10.9106	0.00783065	0.14548
ENSG00000106799_TGFBR1	1.0384	6.41582	9.37761	0.00783639	0.145506
ENSG00000167633_KIR3DL1	2.60196	-1.74735	9.37324	0.00784783	0.145507
ENSG00000154330_PGM5	3.00589	-2.3564	9.37248	0.00784985	0.145507
ENSG00000002933_TMEM176A	2.59997	0.749469	9.37074	0.0078544	0.145507
ENSG00000182957_SPATA13	1.00816	5.74589	9.36932	0.00785813	0.145507
ENSG00000182197_EXT1	1.19074	4.0141	9.36783	0.00786206	0.145507
ENSG00000140859_KIFC3	2.54625	1.86277	9.36768	0.00786244	0.145507
ENSG00000224307_AL161785.1	3.32059	-2.55399	9.36579	0.00786741	0.145519
ENSG00000131746_TNS4	-2.41626	-2.52758	9.35931	0.00788449	0.145755
ENSG00000133466_C1QTNF6	-1.10772	4.49842	9.35493	0.00789607	0.145888
ENSG00000137959_IFI44L	3.53859	6.39614	9.35002	0.00790905	0.145993
ENSG00000164300_SERINC5	-1.44389	6.71747	9.349	0.00791175	0.145993
ENSG00000185745_IFIT1	3.01199	2.51715	9.34787	0.00791475	0.145993
ENSG00000238164_AL139246.5	-1.12505	4.06879	9.33892	0.00793852	0.146279
ENSG00000181982_CCDC149	2.95162	0.215806	9.33874	0.00793898	0.146279
ENSG00000181634_TNFSF15	2.75046	-2.41457	9.33225	0.00795626	0.146517
ENSG00000231995_AL590399.4	2.85507	-0.8489	9.32452	0.00797691	0.146817
ENSG00000166313_APBB1	-0.843497	5.09368	9.31916	0.00799123	0.146905
ENSG00000278983_AC048380.2	2.72731	-1.35374	9.31702	0.00799698	0.146905
ENSG00000177683_THAP5	-0.718367	5.53491	9.31616	0.00799929	0.146905
ENSG00000161103_AC008132.1	-5.98051	2.36244	9.31486	0.00800278	0.146905
ENSG00000224287_MSL3P1	3.85682	-2.24485	9.31458	0.00800354	0.146905
ENSG00000150540_HNMT	2.69442	0.627005	9.30525	0.00802863	0.147285
ENSG00000231394_AC099681.2	-2.2471	-2.15385	9.30067	0.00804097	0.147416
ENSG00000205037_AC134312.1	5.06387	-0.790768	9.29935	0.00804452	0.147416
ENSG00000197620_CXorf40A	0.755381	3.6377	9.29702	0.00805081	0.147451
ENSG00000180891_CUEDC1	2.36455	0.312263	9.28827	0.00807451	0.147799
ENSG00000152253_SPC25	2.2768	-2.15661	9.28675	0.00807863	0.147799
ENSG00000179144_GIMAP7	1.55073	1.55171	9.27984	0.00809738	0.148061
ENSG00000237636_ANKRD26P3	6.95652	-2.15817	10.778	0.00810343	0.148091
ENSG00000072401_UBE2D1	0.80752	3.80283	9.26643	0.00813396	0.148569
ENSG00000280427_NA	-4.59388	-0.433213	9.25945	0.00815307	0.148837
ENSG00000046604_DSG2	4.66703	-2.06124	9.25603	0.00816246	0.148927
ENSG00000082074_FYB	1.65459	5.08143	9.2515	0.00817489	0.148942
ENSG00000133561_GIMAP6	1.89518	2.40712	9.25036	0.00817803	0.148942
ENSG00000184304_PRKD1	5.79015	0.401469	9.24832	0.00818366	0.148942
ENSG00000186567_CEACAM19	-3.26405	-0.117802	9.24627	0.0081893	0.148942
ENSG00000196247_ZNF107	-0.728147	8.10844	9.24616	0.00818961	0.148942
ENSG00000244618_RN7SL334P	3.28296	-2.58911	9.24451	0.00819414	0.148942
ENSG00000231528_FAM225A	2.9714	-1.57496	9.2444	0.00819446	0.148942
ENSG00000005238_FAM214B	0.906123	3.06897	9.24284	0.00819874	0.148942
ENSG00000137270_GCM1	-2.58022	1.3368	9.23831	0.00821125	0.149089
ENSG00000261193_AC134312.4	4.5334	-3.01773	9.22415	0.0082505	0.149483
ENSG00000268785_RPL7P50	2.16879	-0.656614	9.22372	0.00825171	0.149483
ENSG00000239642_MEIKIN	4.97171	-1.1599	9.22319	0.00825316	0.149483
ENSG00000105825_TFPI2	4.32099	0.275727	9.22155	0.00825774	0.149483
ENSG00000245080_AC068189.1	3.53228	-2.43656	9.2201	0.00826177	0.149483
ENSG00000089486_CDIP1	-1.08359	4.43553	9.22006	0.00826189	0.149483
ENSG00000251138_AC090502.1	8.79827	-0.546414	10.701	0.00826718	0.149483
ENSG00000184730_APOBR	1.87313	2.57147	9.21616	0.00827275	0.149483
ENSG00000253746_AC091182.2	4.1791	-3.72923	10.6983	0.00827298	0.149483
ENSG00000230628_AL160408.3	-2.57742	-0.0695985	9.21359	0.0082799	0.14952
ENSG00000090889_KIF4A	1.99508	-0.922168	9.21214	0.00828395	0.14952
ENSG00000124657_OR2B6	4.45376	-3.63192	10.6868	0.0082979	0.149659
ENSG00000196933_RPS26P11	4.18437	-3.72776	10.6856	0.00830054	0.149659
ENSG00000128512_DOCK4	1.74506	0.77772	9.20275	0.00831021	0.149753
ENSG00000131015_ULBP2	3.13856	-3.63482	9.19905	0.00832059	0.14986
ENSG00000252118_RNU6ATAC39P	3.25677	-3.59159	9.19737	0.00832532	0.149865
ENSG00000157456_CCNB2	1.83577	-0.571283	9.19441	0.00833362	0.149934
ENSG00000169905_TOR1AIP2	-0.72796	6.90123	9.19221	0.00833981	0.149959
ENSG00000176728_TTTY14	3.59243	-2.24824	9.18955	0.00834729	0.149959
ENSG00000226673_LINC01108	-3.98007	-3.70827	10.233	0.00834843	0.149959
ENSG00000279617_AC005796.1	-3.22875	-3.36204	9.17552	0.00838691	0.150467
ENSG00000151418_ATP6V1G3	4.30926	-3.68365	10.6455	0.00838766	0.150467
ENSG00000185340_GAS2L1	2.07021	-0.372055	9.17306	0.00839389	0.150467
ENSG00000163462_TRIM46	3.04382	-0.436058	9.1714	0.0083986	0.150467
ENSG00000119900_OGFRL1	0.872638	6.6937	9.17087	0.00840009	0.150467
ENSG00000131067_GGT7	-0.998655	3.91053	9.16965	0.00840357	0.150467
ENSG00000260828_AC018552.3	2.65691	-2.68497	9.16002	0.00843093	0.150809
ENSG00000166959_MS4A8	7.73091	-1.51418	10.6241	0.00843474	0.150809
ENSG00000196110_ZNF699	-0.769022	4.46054	9.15783	0.00843718	0.150809
ENSG00000146555_SDK1	4.99943	1.75633	9.15663	0.00844061	0.150809
ENSG00000159335_PTMS	-2.81455	1.6681	9.15396	0.00844821	0.150865
ENSG00000123243_ITIH5	5.25098	-1.70623	9.14758	0.00846646	0.15111
ENSG00000169126_ARMC4	3.78422	-3.86754	10.6069	0.00847277	0.151143
ENSG00000154721_JAM2	-2.23168	1.38731	9.14223	0.00848178	0.151166
ENSG00000197406_DIO3	6.58179	-2.44587	10.6023	0.00848306	0.151166
ENSG00000109743_BST1	2.22752	2.09106	9.13929	0.00849023	0.151213
ENSG00000120327_PCDHB14	3.16883	-0.789388	9.13705	0.00849667	0.151248
ENSG00000117984_CTSD	0.815778	5.44356	9.13174	0.00851195	0.151436
ENSG00000111052_LIN7A	2.67151	1.14017	9.13024	0.00851625	0.151436
ENSG00000145431_PDGFC	2.57355	-0.354138	9.12607	0.0085283	0.151475
ENSG00000114541_FRMD4B	1.8833	1.23095	9.1256	0.00852963	0.151475
ENSG00000229921_KIF25-AS1	8.41517	-0.879467	10.5775	0.0085382	0.151475
ENSG00000225370_AC243962.1	-2.43468	-2.68594	9.12184	0.0085405	0.151475
ENSG00000211976_IGHV3-73	4.09106	-2.54089	9.12168	0.00854098	0.151475
ENSG00000071205_ARHGAP10	1.89485	1.53359	9.12004	0.0085457	0.151479
ENSG00000170425_ADORA2B	2.4263	-2.04282	9.11619	0.00855685	0.151597
ENSG00000273129_PACERR	4.45766	-3.6415	10.5652	0.00856588	0.151677
ENSG00000213876_AC120057.1	2.69421	-2.6597	9.1105	0.00857337	0.151726
ENSG00000162144_CYB561A3	-0.830562	8.02913	9.10902	0.00857768	0.151726
ENSG00000154188_ANGPT1	2.29113	-1.07864	9.104	0.00859226	0.151826
ENSG00000227176_AC092641.1	5.40027	-1.83616	9.10168	0.00859901	0.151826
ENSG00000250616_AC012645.1	-1.51417	0.583093	9.10161	0.00859921	0.151826
ENSG00000269881_AC004754.1	-2.81604	-1.31256	9.10086	0.00860141	0.151826
ENSG00000259871_AC130456.1	-3.94557	-3.71786	10.1198	0.00861784	0.151975
ENSG00000197860_SGTB	-1.05969	5.98436	9.09463	0.00861958	0.151975
ENSG00000114631_PODXL2	3.75699	0.336144	9.09271	0.00862521	0.151975
ENSG00000162105_SHANK2	5.79507	-2.98179	10.5377	0.00862795	0.151975
ENSG00000138180_CEP55	2.12911	-0.656696	9.08487	0.00864816	0.152135
ENSG00000196433_ASMT	2.5934	-0.7441	9.08009	0.0086622	0.152135
ENSG00000119487_MAPKAP1	-0.582258	6.56292	9.07962	0.00866356	0.152135
ENSG00000134539_KLRD1	1.75666	4.37061	9.07727	0.00867049	0.152135
ENSG00000108179_PPIF	1.04366	4.8469	9.07641	0.00867302	0.152135
ENSG00000266928_AC020905.1	-7.41645	-1.53318	10.0955	0.00867709	0.152135
ENSG00000266074_BAHCC1	2.70776	-0.84978	9.07474	0.00867791	0.152135
ENSG00000254787_AP001825.1	-5.00668	-3.25495	10.0944	0.00867971	0.152135
ENSG00000115705_TPO	3.4868	-3.94039	10.514	0.00868184	0.152135
ENSG00000104921_FCER2	-2.24404	7.82073	9.07219	0.00868545	0.152135
ENSG00000164683_HEY1	3.248	-3.63424	9.07171	0.00868685	0.152135
ENSG00000151914_DST	1.99137	2.81197	9.06991	0.00869217	0.152149
ENSG00000280372_CR382285.2	2.99315	-1.76565	9.06623	0.00870301	0.152196
ENSG00000154237_LRRK1	-0.887959	6.32106	9.06594	0.00870389	0.152196
ENSG00000172232_AZU1	2.3895	1.24152	9.05899	0.00872444	0.152315
ENSG00000264529_AC006270.2	3.5437	-3.50909	9.05852	0.00872584	0.152315
ENSG00000245532_NEAT1	1.25152	10.635	9.05816	0.0087269	0.152315
ENSG00000021762_OSBPL5	1.84609	2.6374	9.05751	0.00872884	0.152315
ENSG00000271314_AL161729.2	3.15963	-3.61946	9.05418	0.0087387	0.152408
ENSG00000204482_LST1	2.06182	3.44293	9.04394	0.00876915	0.152859
ENSG00000164220_F2RL2	-5.61041	-1.22992	9.04243	0.00877364	0.152859
ENSG00000233828_LINC01949	-1.8369	-1.08952	9.02641	0.00882156	0.153586
ENSG00000116711_PLA2G4A	2.14391	-0.881458	9.02542	0.00882455	0.153586
ENSG00000196526_AFAP1	2.44429	1.66145	9.02207	0.00883459	0.153682
ENSG00000175766_EIF4E1B	7.24349	-1.893	10.4451	0.00884098	0.153713
ENSG00000100453_GZMB	2.01467	2.73852	9.01814	0.00884641	0.153718
ENSG00000196639_HRH1	3.7428	-2.51927	9.01438	0.00885774	0.153718
ENSG00000197497_ZNF665	-1.37216	3.72491	9.01381	0.00885945	0.153718
ENSG00000093009_CDC45	2.29386	-0.149269	9.01378	0.00885956	0.153718
ENSG00000137337_MDC1	-0.733916	5.61839	9.00219	0.00889457	0.154182
ENSG00000056998_GYG2	6.9211	-2.16856	10.4218	0.00889547	0.154182
ENSG00000281207_SLFNL1-AS1	1.10327	2.49852	8.99836	0.00890619	0.154288
ENSG00000145335_SNCA	1.94076	-0.573012	8.993	0.00892247	0.154421
ENSG00000242580_IGKV1D-43	4.59725	-3.5788	10.4083	0.00892733	0.154421
ENSG00000248858_FLJ46284	3.75232	-0.347904	8.9913	0.00892764	0.154421
ENSG00000182791_CCDC87	2.25634	-1.06963	8.98702	0.00894064	0.154566
ENSG00000168528_SERINC2	2.095	-1.78156	8.98321	0.00895227	0.154688
ENSG00000144488_ESPNL	3.40249	2.04772	8.98026	0.00896128	0.154764
ENSG00000165929_TC2N	1.77459	4.40791	8.97313	0.0089831	0.155061
ENSG00000196132_MYT1	4.14581	-1.7713	8.96934	0.0089947	0.155079
ENSG00000138172_CALHM2	1.67417	2.86014	8.9692	0.00899515	0.155079
ENSG00000197093_GAL3ST4	2.85877	1.06389	8.96828	0.00899796	0.155079
ENSG00000158125_XDH	8.37043	-0.94258	10.3726	0.00901196	0.155196
ENSG00000087266_SH3BP2	-1.11349	7.51281	8.96295	0.00901434	0.155196
ENSG00000121753_ADGRB2	2.64413	-1.45165	8.96156	0.00901861	0.155196
ENSG00000133256_PDE6B	-0.961046	2.91831	8.95392	0.00904216	0.155358
ENSG00000138792_ENPEP	8.35345	-0.958107	10.3591	0.00904437	0.155358
ENSG00000180479_ZNF571	-0.653198	4.08531	8.95279	0.00904565	0.155358
ENSG00000049618_ARID1B	-0.713553	7.72242	8.9525	0.00904654	0.155358
ENSG00000251158_AC131392.2	3.00131	-1.83706	8.94991	0.00905452	0.155416
ENSG00000250790_AC127070.3	-1.92792	-1.41055	8.94349	0.00907439	0.15557
ENSG00000130202_NECTIN2	2.71391	-0.014878	8.94335	0.00907483	0.15557
ENSG00000104435_STMN2	8.33627	-0.973802	10.3454	0.0090774	0.15557
ENSG00000184363_PKP3	-2.90229	-2.62586	8.93717	0.00909401	0.155699
ENSG00000178947_SMIM10L2A	2.61432	-0.821134	8.93712	0.00909416	0.155699
ENSG00000212712_AP002414.1	5.17114	-2.08523	8.93199	0.00911013	0.155817
ENSG00000168461_RAB31	-1.47072	5.98116	8.93147	0.00911173	0.155817
ENSG00000174371_EXO1	1.52151	0.597203	8.93043	0.00911498	0.155817
ENSG00000188282_RUFY4	2.83997	-0.0443687	8.92737	0.00912452	0.155856
ENSG00000224536_AC096677.2	-3.08015	-3.45017	8.92656	0.00912703	0.155856
ENSG00000061656_SPAG4	-1.61151	2.08229	8.92524	0.00913115	0.155856
ENSG00000010610_CD4	1.85558	3.77601	8.92183	0.0091418	0.155958
ENSG00000184185_KCNJ12	4.58787	-2.96587	8.91993	0.00914776	0.15596
ENSG00000137807_KIF23	2.26344	-0.294167	8.91752	0.00915529	0.15596
ENSG00000129450_SIGLEC9	2.54241	0.99347	8.91566	0.0091611	0.15596
ENSG00000123552_USP45	-1.04818	5.79987	8.91323	0.00916874	0.15596
ENSG00000112941_PAPD7	0.881428	5.92902	8.91314	0.00916902	0.15596
ENSG00000077063_CTTNBP2	-6.82894	1.11814	8.91237	0.00917143	0.15596
ENSG00000100580_TMED8	-0.820739	7.86944	8.91142	0.00917441	0.15596
ENSG00000237887_RPL23AP32	6.01219	-2.84218	10.3007	0.0091857	0.156073
ENSG00000280721_LINC01943	1.91508	-2.36466	8.90435	0.00919661	0.15618
ENSG00000005961_ITGA2B	1.88203	1.89112	8.90105	0.00920701	0.156277
ENSG00000278954_AC130686.1	3.484	-1.29354	8.89538	0.00922489	0.156444
ENSG00000224204_PHEX-AS1	5.92479	-2.90108	10.284	0.00922666	0.156444
ENSG00000260293_AC106820.4	2.05657	-0.726585	8.89202	0.00923552	0.156444
ENSG00000198959_TGM2	2.30623	-0.590239	8.89089	0.0092391	0.156444
ENSG00000271550_BNIP3P11	-4.99913	-3.23442	9.87307	0.00924221	0.156444
ENSG00000139970_RTN1	2.45037	1.28997	8.88887	0.00924547	0.156444
ENSG00000238121_LINC00426	1.40607	2.88688	8.88763	0.00924942	0.156444
ENSG00000105370_LIM2	3.43471	-3.951	10.2722	0.00925572	0.156472
ENSG00000211695_TRGV9	2.29115	-2.80231	8.88303	0.00926399	0.156533
ENSG00000273940_RN7SL722P	3.53799	-3.93011	10.2638	0.00927656	0.156588
ENSG00000276562_RN7SL565P	3.53799	-3.93011	10.2638	0.00927656	0.156588
ENSG00000099864_PALM	3.80263	-2.17498	8.8706	0.00930353	0.156892
ENSG00000116990_MYCL	2.87263	0.450816	8.87044	0.00930404	0.156892
ENSG00000267643_AP005264.4	6.18469	-2.6825	10.2499	0.00931093	0.156892
ENSG00000279685_MAPT-IT1	3.32841	-3.31397	8.86671	0.00931593	0.156892
ENSG00000101342_TLDC2	-3.48704	-2.50285	8.86609	0.00931792	0.156892
ENSG00000073737_DHRS9	2.54094	-2.02461	8.85104	0.00936613	0.157588
ENSG00000258412_AL355102.1	8.08362	-1.18886	10.2268	0.00936861	0.157588
ENSG00000108821_COL1A1	3.32178	-1.78993	8.84384	0.00938932	0.157745
[truncated: 31,609 more rows]
